# Supplementary material for: Emerging trends and hot spots in subacute thyroiditis research from 2001 to 2022: A bibliometric analysis
Source: Front Endocrinol (Lausanne). 2023 Mar 17;14:1144465. doi: 10.3389/fendo.2023.1144465 (PMC10064097; doi:10.3389/fendo.2023.1144465)
Supplement: Supplementary file 1 [file Presentation_1.zip]

Archive with 3 entries (2 files):
- input/download_1-500.txt
- input/download_501-568.txt
- input/
