# Supplementary material for: Emerging trends and hot spots in subacute thyroiditis research from 2001 to 2022: A bibliometric analysis
Source: Front Endocrinol (Lausanne). 2023 Mar 17;14:1144465. doi: 10.3389/fendo.2023.1144465 (PMC10064097; doi:10.3389/fendo.2023.1144465)
Supplement: Supplementary file 1 [file Presentation_1.zip › input/download_1-500.txt]

FN Clarivate Analytics Web of Science
VR 1.0
PT J
AU Engkakul, P
   Mahachoklertwattana, P
   Poomthavorn, P
AF Engkakul, Pontipa
   Mahachoklertwattana, Pat
   Poomthavorn, Preamrudee
TI de Quervain thyroiditis
SO EUROPEAN JOURNAL OF PEDIATRICS
LA English
DT Review
DE de Quervain thyroiditis; Subacute thyroiditis; Subacute granulomatous
   thyroiditis; Painful subacute thyroiditis
ID ATYPICAL SUBACUTE THYROIDITIS; CLINICAL CHARACTERISTICS; GRAVES-DISEASE;
   THYROTOXICOSIS; HYPOTHYROIDISM; ASSOCIATION; DEQUERVAIN; FEATURES;
   ANTIGEN; GIRL
AB de Quervain thyroiditis is a self-limited inflammatory disorder of the thyroid gland. It is an uncommon disease in adults and very rare in children. Fritz de Quervain, a Swiss surgeon, who was an authority on thyroid disease, described the unique pathology of this disease. Granulomatous changes with giant cells in thyroid tissue are the pathological findings. Viral infection in genetically predisposed individuals has been proposed as the pathogenesis of the disease. Clinical hallmarks for the diagnosis are painful thyroid enlargement, elevated erythrocyte sedimentation rate, and C-reactive protein as well as decreased uptake of the thyroid gland on thyroid scintigraphy. In addition, thyrotoxicosis is present in about 50% of cases in early phase of the disease. Serum thyroglobulin level is usually elevated. Only symptomatic treatment with analgesics is usually required for pain relief. Glucocorticoid therapy may be used in severely ill patients. de Quervain thyroiditis is generally completely resolved without complications in 6-12 months. However, permanent hypothyroidism and recurrent disease have been reported in some patients.
C1 [Engkakul, Pontipa; Mahachoklertwattana, Pat; Poomthavorn, Preamrudee] Mahidol Univ, Ramathibodi Hosp, Dept Pediat, Fac Med, Bangkok 10400, Thailand.
C3 Mahidol University
RP Poomthavorn, P (Corresponding author)，Mahidol Univ, Ramathibodi Hosp, Dept Pediat, Fac Med, Rama 6 Rd, Bangkok 10400, Thailand.
EM rapptv@mahidol.ac.th
CR Al Maawali A, 2008, J PEDIATR ENDOCR MET, V21, P191
   AMINO N, 1981, J CLIN ENDOCR METAB, V53, P113, DOI 10.1210/jcem-53-1-113
   BECH K, 1977, ACTA ENDOCRINOL-COP, V86, P510, DOI 10.1530/acta.0.0860510
   Benbassat CA, 2007, J ENDOCRINOL INVEST, V30, P631, DOI 10.1007/BF03347442
   Bindra A, 2006, AM FAM PHYSICIAN, V73, P1769
   BROUQUI P, 1991, ANN INTERN MED, V114, P1063, DOI 10.7326/0003-4819-114-12-1063_2
   BUCHTA RM, 1980, AM J DIS CHILD, V134, P1090, DOI 10.1001/archpedi.1980.02130230068019
   De Quervain F., 1936, MITT GRENZGEBIETEN M, V44, P538
   DEBRUIN TWA, 1990, J CLIN ENDOCR METAB, V70, P396, DOI 10.1210/jcem-70-2-396
   DEQUERVAIN F, 1940, NATURE, V145, P291
   DEQUERVAIN F, 1904, MITT GRENZGEB MED  S, V2, P1
   Desailloud R, 2009, VIROL J, V6, DOI 10.1186/1743-422X-6-5
   Erdem N, 2007, J ENDOCRINOL INVEST, V30, P546, DOI 10.1007/BF03346347
   EYLAN E, 1957, LANCET, V1, P1062
   Fatourechi V, 2003, J CLIN ENDOCR METAB, V88, P2100, DOI 10.1210/jc.2002-021799
   FIRKIN BG, 2002, DICT MEDICAL EPONYMS
   GEVA T, 1988, ARCH DIS CHILD, V63, P845, DOI 10.1136/adc.63.7.845
   GREENE JN, 1971, AM J MED, V51, P97, DOI 10.1016/0002-9343(71)90327-5
   Hiromatsu Y, 1999, THYROID, V9, P1189, DOI 10.1089/thy.1999.9.1189
   HUNG W, 1969, J PEDIATR, V74, P611, DOI 10.1016/S0022-3476(69)80045-4
   Iitaka M, 1998, CLIN ENDOCRINOL, V48, P445, DOI 10.1046/j.1365-2265.1998.00416.x
   Iitaka M, 1996, J CLIN ENDOCR METAB, V81, P466, DOI 10.1210/jc.81.2.466
   KITCHENER MI, 1989, CLIN NUCL MED, V14, P439, DOI 10.1097/00003072-198906000-00010
   Kojima M, 2002, PATHOL RES PRACT, V198, P833, DOI 10.1078/0344-0338-00344
   LIO S, 1984, ACTA ENDOCRINOL-COP, V106, P67, DOI 10.1530/acta.0.1060067
   MADEDDU G, 1985, ARCH INTERN MED, V145, P243, DOI 10.1001/archinte.145.2.243
   MARTINO E, 1987, J ENDOCRINOL INVEST, V10, P321, DOI 10.1007/BF03348138
   MONTALVO E, 1990, AM J DIS CHILD, V144, P145, DOI 10.1001/archpedi.1990.02150260023016
   Mygind H., 1895, J LARYNGOL RHINOL OT, V9, P181
   Nishihara E, 2008, INTERNAL MED, V47, P725, DOI 10.2169/internalmedicine.47.0740
   NYULASSY S, 1977, J CLIN ENDOCR METAB, V45, P270, DOI 10.1210/jcem-45-2-270
   Ogawa E, 2003, J PEDIATR ENDOCR MET, V16, P897
   OHSAKO N, 1995, J CLIN ENDOCR METAB, V80, P3653, DOI 10.1210/jc.80.12.3653
   Omori N, 2008, ENDOCR J, V55, P583, DOI 10.1507/endocrj.K07E-163
   Pearce EN, 2003, NEW ENGL J MED, V348, P2646, DOI 10.1056/NEJMra021194
   RADFAR N, 1975, J PEDIATR-US, V87, P34, DOI 10.1016/S0022-3476(75)80064-3
   Rubin R A, 1991, Thyroid, V1, P157, DOI 10.1089/thy.1991.1.157
   Sherman SI, 1996, AM J MED, V101, P192, DOI 10.1016/S0002-9343(96)80076-3
   Swinburne JL, 2007, THYROID, V17, P73, DOI 10.1089/thy.2006.0140
   SZABO SM, 1989, CLIN PEDIATR, V28, P171, DOI 10.1177/000992288902800403
   VOLPE R, 1993, THYROID, V3, P253, DOI 10.1089/thy.1993.3.253
   VOLPE R, 1967, J CLIN ENDOCR METAB, V27, P1275, DOI 10.1210/jcem-27-9-1275
   Volta C, 2005, THYROID, V15, P1189, DOI 10.1089/thy.2005.15.1189
   Walfish P G, 1997, Curr Ther Endocrinol Metab, V6, P117
   WALL JR, 1976, J CLIN ENDOCR METAB, V43, P587, DOI 10.1210/jcem-43-3-587
NR 45
TC 12
Z9 14
U1 0
U2 12
PU SPRINGER
PI NEW YORK
PA 233 SPRING ST, NEW YORK, NY 10013 USA
SN 0340-6199
EI 1432-1076
J9 EUR J PEDIATR
JI Eur. J. Pediatr.
PD APR
PY 2011
VL 170
IS 4
BP 427
EP 431
DI 10.1007/s00431-010-1306-4
PG 5
WC Pediatrics
WE Science Citation Index Expanded (SCI-EXPANDED)
SC Pediatrics
GA 736RX
UT WOS:000288512900003
PM 20886353
DA 2022-12-31
ER

PT J
AU Vural, C
   Paksoy, N
   Gok, ND
   Yazal, K
AF Vural, Cigdem
   Paksoy, Nadir
   Gok, Nazli D.
   Yazal, Kadri
TI Subacute granulomatous (De Quervain's) thyroiditis: Fine-needle
   aspiration cytology and ultrasonographic characteristics of 21 cases
SO CYTOJOURNAL
LA English
DT Article
DE De Quervain's thyroiditis; fine-needle aspiration cytology; giant cell
   thyroiditis; subacute granulomatous thyroiditis; ultrasonography
AB Background: Subacute granulomatous thyroiditis (SGT) is an inflammatory disease that presents with different clinical and cytological characteristics. Although the diagnosis is generally made clinically, imaging methods and fine-needle aspiration (FNA) may provide assistance, particularly in atypical cases. The objective of this study is to reveal the ultrasonographic (USG) and cytological characteristics of SGT.
   Materials and Methods: The clinical, USG and cytological findings of 21 cases diagnosed with SGT were reviewed.
   Results: Ultrasonographic data was available in 20 cases. A hypoechoic thyroid nodule with irregular margins was detected in 12 of the 20 total cases. Of these, 9 cases complained about pain in the thyroid lodge and generally had unilateral lesions, heterogeneous and hypoechoic areas with indistinct margins, rather than nodular lesions, which were seen in 7 cases. Cytologically, the multinuclear giant cells (MNGCs) found in all cases were accompanied by a dirty background containing varying numbers of granulomatous structures, including isolated epithelioid histiocytes, proliferated/regenerated follicle epithelium cells and inflammatory cells and colloid.
   Conclusion: Though hypoechoic and heterogeneous areas with irregular margins are strongly associated with thyroiditis, SGT may also appear as painful or painless hypoechoic, solid nodules and generate challenges in differential diagnosis. Although the most remarkable characteristic observed in FNA cytology was the presence of multiple MNGCs with cytoplasm, a dirty background accompanied by mild-moderate cellularity, degenerated-proliferated follicular epithelium cells, rare epithelioid granulomas and mixed type inflammatory cells are characteristic for SGT. The assessment of these radiological and cytological findings in conjunction with clinical findings will assist in the achievement of an accurate diagnosis.
C1 [Vural, Cigdem; Paksoy, Nadir; Gok, Nazli D.] Kocaeli Univ, Fac Med, Dept Pathol, Umuttepe, Turkey.
   [Yazal, Kadri] Konrad Private Radiol Ctr, Izmit, Kocaeli, Turkey.
C3 Kocaeli University
RP Paksoy, N (Corresponding author)，Kocaeli Univ, Fac Med, Dept Pathol, Umuttepe, Turkey.
EM dr.cvural@gmail.com; nadirpaksoy@gmail.com; drnazlidemirgok@hotmail.com;
   kadriyazal@gmail.com
RI Vural, Çiğdem/F-8478-2018
CR Alfadda AA, 2014, INT J ENDOCRINOL, V2014, DOI 10.1155/2014/794943
   Aydin O, 2003, ENDOCR RES, V29, P97, DOI 10.1081/ERC-120018680
   Bibbo M, 2008, COMPREHENSIVE CYTOPA, P633
   Cappelli C, 2014, ACTA RADIOL, V55, P429, DOI 10.1177/0284185113498721
   Frates MC, 2013, J ULTRAS MED, V32, P505
   JAYARAM G, 1987, ACTA CYTOL, V31, P687
   Koss L, 2006, KOSS DIAGNOSTIC CYTO, P1148
   Mordes DA, 2012, DIAGN CYTOPATHOL, V40, P433, DOI 10.1002/dc.21847
   OFNER C, 1994, CYTOPATHOLOGY, V5, P33, DOI 10.1111/j.1365-2303.1994.tb00125.x
   Omori N, 2008, ENDOCR J, V55, P583, DOI 10.1507/endocrj.K07E-163
   Park SY, 2006, KOREAN J RADIOL, V7, P229, DOI 10.3348/kjr.2006.7.4.229
   Shabb NS, 2006, DIAGN CYTOPATHOL, V34, P18, DOI 10.1002/dc.20395
   Shabb NS, 1999, DIAGN CYTOPATHOL, V21, P307, DOI 10.1002/(SICI)1097-0339(199911)21:5<307::AID-DC2>3.0.CO;2-1
   Solano JG, 1997, DIAGN CYTOPATHOL, V16, P214, DOI 10.1002/(SICI)1097-0339(199703)16:3<214::AID-DC4>3.0.CO;2-F
   Soos Z, 2014, ORVOSI HETILAP, V155, P30, DOI 10.1556/OH.2014.29800
NR 15
TC 18
Z9 20
U1 0
U2 3
PU WOLTERS KLUWER MEDKNOW PUBLICATIONS
PI MUMBAI
PA WOLTERS KLUWER INDIA PVT LTD , A-202, 2ND FLR, QUBE, C T S  NO 1498A-2
   VILLAGE MAROL, ANDHERI EAST, MUMBAI, 400059, INDIA
SN 0974-5963
EI 1742-6413
J9 CYTOJOURNAL
JI CytoJournal
PD MAY 21
PY 2015
VL 12
AR 9
DI 10.4103/1742-6413.157479
PG 8
WC Pathology
WE Science Citation Index Expanded (SCI-EXPANDED)
SC Pathology
GA DI0UW
UT WOS:000373213800001
PM 26085833
OA gold, Green Published
DA 2022-12-31
ER

PT J
AU Kon, Y
   DeGroot, LJ
AF Kon, Y
   DeGroot, LJ
TI Painful Hashimoto's thyroiditis as an indication for thyroidectomy:
   Clinical characteristics and outcome in seven patients
SO JOURNAL OF CLINICAL ENDOCRINOLOGY & METABOLISM
LA English
DT Article
ID AUTOIMMUNE-THYROIDITIS
AB Patients with chronic lymphocytic thyroiditis, or Hashimoto's thyroiditis (HT), usually present with goiter, hypothyroidism, or both. Thyroid pain and tenderness are rare and suggest an alternative diagnosis of subacute granulomatous thyroiditis or other forms of thyroiditis. We report seven patients with painful HT who had temporary or no relief from L-thyroxine replacement or steroid treatment and required surgical intervention for unremitting pain. Antithyroid antibodies were elevated in all except one patient, in whom fine-needle aspiration and surgical pathology were diagnostic of HT. All patients underwent either a subtotal or near-total thyroidectomy. Pathology showed lymphocytic thyroiditis in all specimens, with varying degrees of fibrosis. Giant cells and granulomas characteristic of subacute thyroiditis were not seen. After surgery, four patients obtained total and permanent relief of pain after subtotal (two patients) or near total (two patients) thyroidectomy, whereas one patient had minimal residual discomfort. One patient had relapse of pain, despite adjunct radioiodine ablation. In this patient with documented total thyroid ablation but persistent pain, the overall clinical picture suggested a strong psychological element in her medical problem. In conclusion, thyroidectomy is an uncommon but necessary therapy for patients with painful HT not responding to medical therapy.
C1 Univ Chicago, Dept Med, Thyroid Study Unit, Endocrinol Sect, Chicago, IL 60637 USA.
C3 University of Chicago
RP DeGroot, LJ (Corresponding author)，Univ Chicago, Dept Med, Thyroid Study Unit, Endocrinol Sect, MC 3090, Chicago, IL 60637 USA.
EM ldegroot@medicine.bsd.uchicago.edu
CR Dayan CM, 1996, NEW ENGL J MED, V335, P99, DOI 10.1056/NEJM199607113350206
   DONIACH D, 1960, BRIT MED J, V1, P365, DOI 10.1136/bmj.1.5170.365
   ISHIHARA T, 1986, ENDOCRINOL JAPON, V33, P701
   LEUNG AK, 1989, EUR J PEDIATR, V149, P146, DOI 10.1007/BF01995872
   LEUNG AKC, 1988, J ADOLESCENT HEALTH, V9, P434, DOI 10.1016/0197-0070(88)90045-9
   LIO S, 1984, ACTA ENDOCRINOL-COP, V106, P67, DOI 10.1530/acta.0.1060067
   NG TF, 1979, LANCET, V1, P622
   SHIGEMASA C, 1990, J CLIN ENDOCR METAB, V70, P385, DOI 10.1210/jcem-70-2-385
   Sulimani RA, 1997, E AFR MED J, V74, P458
   ZIMMERMAN RS, 1986, ANN INTERN MED, V104, P355, DOI 10.7326/0003-4819-104-3-355
NR 10
TC 41
Z9 42
U1 0
U2 4
PU ENDOCRINE SOC
PI CHEVY CHASE
PA 8401 CONNECTICUT AVE, SUITE 900, CHEVY CHASE, MD 20815-5817 USA
SN 0021-972X
J9 J CLIN ENDOCR METAB
JI J. Clin. Endocrinol. Metab.
PD JUN
PY 2003
VL 88
IS 6
BP 2667
EP 2672
DI 10.1210/jc.2002-021498
PG 6
WC Endocrinology & Metabolism
WE Science Citation Index Expanded (SCI-EXPANDED)
SC Endocrinology & Metabolism
GA 686JL
UT WOS:000183318200044
PM 12788871
OA Bronze
DA 2022-12-31
ER

PT J
AU Bindra, A
   Braunstein, GD
AF Bindra, Archana
   Braunstein, Glenn D.
TI Thyroiditis
SO AMERICAN FAMILY PHYSICIAN
LA English
DT Article
ID POSTPARTUM THYROIDITIS; RIEDELS-THYROIDITIS; AUTOIMMUNE-THYROIDITIS;
   HASHIMOTOS-THYROIDITIS; SUBACUTE THYROIDITIS; INTERFERON-ALPHA; DISEASE;
   MANAGEMENT; THYROTOXICOSIS; RADIOTHERAPY
AB Thyroiditis is an inflammation of the thyroid gland that may be painful and tender when caused by infection, radiation, or trauma, or painless when caused by autoimmune conditions, medications, or an idiopathic fibrotic process. The most common forms are Hashimoto's disease, subacute granulomatous thyroiditis, postpartum thyroiditis, subacute lymphocytic thyroiditis, and drug-induced thyroiditis (caused by amiodarone, interferon-alfa, interleukin-2, or lithium). Patients may have euthyroidism, hyperthyroidism, or hypothyroidism, or may evolve from one condition to another over time. Diagnosis is by clinical context and findings, including the presence or absence of pain, tenderness, and autoantibodies. In addition, the degree of radioactive iodine uptake by the gland is reduced in most patients with viral, radiation-induced, traumatic, autoimmune, or drug-induced inflammation of the thyroid. Treatment primarily is directed at symptomatic relief of thyroid pain and tenderness, if present, and restoration of euthyroidism.
C1 Cedars Sinai Med Ctr, Dept Med, Los Angeles, CA 90048 USA.
   Univ Calif Los Angeles, David Geffen Sch Med, Los Angeles, CA 90024 USA.
C3 Cedars Sinai Medical Center; University of California System; University
   of California Los Angeles; University of California Los Angeles Medical
   Center; David Geffen School of Medicine at UCLA
RP Braunstein, GD (Corresponding author)，Cedars Sinai Med Ctr, Dept Med, Room 2119,8700 Beverly Blvd, Los Angeles, CA 90048 USA.
EM braunstein@cshs.org
CR Carella C, 2004, J CLIN ENDOCR METAB, V89, P3656, DOI 10.1210/jc.2004-0627
   Casey BM, 2005, OBSTET GYNECOL, V105, P239, DOI 10.1097/01.AOG.0000152345.99421.22
   Dang Andy H, 2002, Endocr Pract, V8, P232
   Dayan CM, 1996, NEW ENGL J MED, V335, P99, DOI 10.1056/NEJM199607113350206
   Dickey Richard A, 2003, Endocr Pract, V9, P5
   Fatourechi V, 2003, J CLIN ENDOCR METAB, V88, P2100, DOI 10.1210/jc.2002-021799
   Fukata S, 2002, THYROID, V12, P175, DOI 10.1089/105072502753522428
   Gharib H, 2005, J CLIN ENDOCR METAB, V90, P581, DOI 10.1210/jc.2004-1231
   Ginsberg J, 2003, CAN MED ASSOC J, V168, P575
   Jereczek-Fossa BA, 2004, CANCER TREAT REV, V30, P369, DOI 10.1016/j.ctrv.2003.12.003
   Kon Y, 2003, J CLIN ENDOCR METAB, V88, P2667, DOI 10.1210/jc.2002-021498
   Martino E, 2001, ENDOCR REV, V22, P240, DOI 10.1210/er.22.2.240
   MARTINO E, 1987, J ENDOCRINOL INVEST, V10, P321, DOI 10.1007/BF03348138
   Miller KK, 2001, CLIN ENDOCRINOL, V55, P501, DOI 10.1046/j.1365-2265.2001.01381.x
   Muller AF, 2001, ENDOCR REV, V22, P605, DOI 10.1210/er.22.5.605
   Pearce EN, 2003, NEW ENGL J MED, V348, P2646, DOI 10.1056/NEJMra021194
   Prasad ML, 2004, HISTOPATHOLOGY, V45, P39, DOI 10.1111/j.1365-2559.2004.01876.x
   Premawardhana LDKE, 2000, J CLIN ENDOCR METAB, V85, P71, DOI 10.1210/jc.85.1.71
   Pritchyk K, 2004, LARYNGOSCOPE, V114, P1758, DOI 10.1097/00005537-200410000-00015
   Schuppert F, 1997, THYROID, V7, P837, DOI 10.1089/thy.1997.7.837
   Stagnaro-Green A, 2002, J CLIN ENDOCR METAB, V87, P4042, DOI 10.1210/jc.2002-020524
   Surks MI, 2004, JAMA-J AM MED ASSOC, V291, P228, DOI 10.1001/jama.291.2.228
   Thieblemont C, 2002, J CLIN ENDOCR METAB, V87, P105, DOI 10.1210/jc.87.1.105
   Vaidya B, 1997, POSTGRAD MED J, V73, P817, DOI 10.1136/pgmj.73.866.817
   van Santen HM, 2003, J CLIN ENDOCR METAB, V88, P3657, DOI 10.1210/jc.2003-030209
   VOLPE R, 1988, ARCH INTERN MED, V148, P1907, DOI 10.1001/archinte.148.9.1907
   Woolf P D, 1980, Endocr Rev, V1, P411
   Yasmeen T, 2002, J CLIN ENDOCR METAB, V87, P3543, DOI 10.1210/jc.87.8.3543
NR 28
TC 70
Z9 80
U1 0
U2 6
PU AMER ACAD FAMILY PHYSICIANS
PI KANSAS CITY
PA 8880 WARD PARKWAY, KANSAS CITY, MO 64114-2797 USA
SN 0002-838X
EI 1532-0650
J9 AM FAM PHYSICIAN
JI Am. Fam. Physician
PD MAY 15
PY 2006
VL 73
IS 10
BP 1769
EP 1776
PG 8
WC Primary Health Care; Medicine, General & Internal
WE Science Citation Index Expanded (SCI-EXPANDED)
SC General & Internal Medicine
GA 044MO
UT WOS:000237676800009
PM 16734054
DA 2022-12-31
ER

PT J
AU Caron, P
AF Caron, Philippe
TI Thyroiditis and SARS-CoV-2 pandemic: a review
SO ENDOCRINE
LA English
DT Review
DE Inflammatory thyroiditis; Destructive thyroiditis; Painful subacute
   thyroiditis; Painless postpartum thyroiditis; Hashimoto&#8217; s
   thyroiditis; Thyroxine thyrotoxicosis
ID COVID-19
AB The world is dealing with the Covid-19 pandemic due to the coronavirus SARS-CoV-2. Amongst the extra-pulmonary manifestations presented by Covid-19 patients, thyroiditis form part of the spectrum of visceral involvement linked to SARS-CoV-2. In this review, we will describe the various documented clinical forms of thyroiditis (inflammatory thyroiditis, subacute or de Quervain's thyroiditis, chronic lymphocytic thyroiditis or Hashimoto's disease, painless (silent) postpartum thyroiditis) to facilitate their diagnosis in more or less symptomatic Covid-19 patients and to provide guidance for patient treatment.
C1 [Caron, Philippe] CHU Larrey, Dept Endocrinol & Metab Dis, Cardiovasc & Metab Unit, Toulouse, France.
C3 CHU de Toulouse
RP Caron, P (Corresponding author)，CHU Larrey, Dept Endocrinol & Metab Dis, Cardiovasc & Metab Unit, Toulouse, France.
EM caron.p@chu-toulouse.fr
CR Kalkan EA, 2020, J ENDOCRINOL INVEST, V43, P1173, DOI 10.1007/s40618-020-01316-3
   Bhatraju PK, 2020, NEW ENGL J MED, V382, P2012, DOI 10.1056/NEJMoa2004500
   Brancatella A, 2020, J CLIN ENDOCR METAB, V105, DOI 10.1210/clinem/dgaa537
   Brancatella A, 2020, J CLIN ENDOCR METAB, V105, P2367, DOI 10.1210/clinem/dgaa276
   Campos-Barrera E, 2020, CASE REP ENDOCRINOL, V2020, DOI 10.1155/2020/8891539
   Chakraborty U, 2020, BMJ CASE REP, V13, DOI 10.1136/bcr-2020-239953
   Chang L, 2020, TRANSFUS MED REV, V34, P75, DOI 10.1016/j.tmrv.2020.02.003
   Chen M, 2021, THYROID, V31, P8, DOI 10.1089/thy.2020.0363
   Chen T, 2020, BMJ-BRIT MED J, V368, DOI [10.1136/bmj.m1091, 10.1136/bmj.m1295]
   Chen WJ, 2021, ENDOCRINOLOGY, V162, DOI 10.1210/endocr/bqab004
   Chong WH, 2021, AM J MED SCI, V361, P400, DOI 10.1016/j.amjms.2020.09.011
   Coperchini F, 2020, CYTOKINE GROWTH F R, V53, P25, DOI 10.1016/j.cytogfr.2020.05.003
   De Vito P, 2011, THYROID, V21, P879, DOI 10.1089/thy.2010.0429
   Desailloud R, 2009, VIROL J, V6, DOI 10.1186/1743-422X-6-5
   Dixit NM, 2020, J ENDOCR SOC, V4, DOI 10.1210/jendso/bvaa130
   Dworakowska D, 2020, ENDOCRINE, V68, P471, DOI 10.1007/s12020-020-02364-8
   Elefsiniotis IS, 2008, J CLIN VIROL, V41, P318, DOI 10.1016/j.jcv.2007.12.010
   Fliers E, 2015, LANCET DIABETES ENDO, V3, P816, DOI 10.1016/S2213-8587(15)00225-9
   Ippolito S, 2020, J ENDOCRINOL INVEST, V43, P1171, DOI 10.1007/s40618-020-01312-7
   Khatri A, 2021, EUR THYROID J, V9, P324, DOI 10.1159/000511872
   Khoo B, 2021, J CLIN ENDOCR METAB, V106, pE803, DOI 10.1210/clinem/dgaa830
   Lania A, 2020, EUR J ENDOCRINOL, V183, P381, DOI 10.1530/EJE-20-0335
   Lazartigues E, 2020, ENDOCRINOLOGY, V161, DOI 10.1210/endocr/bqaa108
   Leow MKS, 2005, CLIN ENDOCRINOL, V63, P197, DOI 10.1111/j.1365-2265.2005.02325.x
   Li MY, 2020, INFECT DIS POVERTY, V9, DOI 10.1186/s40249-020-00662-x
   Li T, 2020, EUR J CLIN MICROBIOL, V39, P2447, DOI 10.1007/s10096-020-03967-9
   Lui DTW, 2021, J CLIN ENDOCR METAB, V106, pE926, DOI 10.1210/clinem/dgaa813
   Martin MCA, 2021, ENDOCRINOL DIAB NUTR, V68, P754, DOI [10.1016/j.endinu.2020.10.003, 10.1016/j.endien.2020.10.010]
   Mattar SAM, 2020, BMJ CASE REP, V13, DOI 10.1136/bcr-2020-237336
   Mizuno S, 2021, ENDOCR J, V68, P371, DOI 10.1507/endocrj.EJ20-0553
   Muller I, 2020, LANCET DIABETES ENDO, V8, P739, DOI 10.1016/S2213-8587(20)30266-7
   Rotondi M, 2021, J ENDOCRINOL INVEST, V44, P1085, DOI 10.1007/s40618-020-01436-w
   Ruano R, 2021, ENDOCRINOL DIAB NUTR, V68, P755, DOI [10.1016/j.endien.2021.11.025, 10.1016/j.endinu.2020.09.002]
   Ruggeri RM, 2021, HORM-INT J ENDOCRINO, V20, P219, DOI 10.1007/s42000-020-00230-w
   San Juan Mari Des J, 2020, AACE Clin Case Rep, V6, pe361, DOI 10.4158/ACCR-2020-0524
   Sohrabpour S., THYROID J, V2021, DOI [10.1159/000511707, DOI 10.1159/000511707]
   Stockigt JR, 2009, BEST PRACT RES CL EN, V23, P753, DOI 10.1016/j.beem.2009.06.004
   Sweeney LB, 2014, AM FAM PHYSICIAN, V90, P389
   Tee LY, 2021, SINGAP MED J, V62, P265, DOI 10.11622/smedj.2020106
   van Gerwen M, 2020, FRONT ENDOCRINOL, V11, DOI 10.3389/fendo.2020.00565
   Wang WL, 2020, JAMA-J AM MED ASSOC, V323, P1843, DOI 10.1001/jama.2020.3786
   Wei L, 2007, HUM PATHOL, V38, P95, DOI 10.1016/j.humpath.2006.06.011
   Zou RM, 2020, FRONT ENDOCRINOL, V11, DOI 10.3389/fendo.2020.566439
NR 43
TC 20
Z9 20
U1 1
U2 5
PU SPRINGER
PI NEW YORK
PA ONE NEW YORK PLAZA, SUITE 4600, NEW YORK, NY, UNITED STATES
SN 1355-008X
EI 1559-0100
J9 ENDOCRINE
JI Endocrine
PD MAY
PY 2021
VL 72
IS 2
BP 326
EP 331
DI 10.1007/s12020-021-02689-y
EA MAR 2021
PG 6
WC Endocrinology & Metabolism
WE Science Citation Index Expanded (SCI-EXPANDED)
SC Endocrinology & Metabolism
GA SD6FP
UT WOS:000633752200003
PM 33774779
OA Green Published, Bronze
DA 2022-12-31
ER

PT J
AU Shabb, NS
   Salti, I
AF Shabb, NS
   Salti, I
TI Subacute thyroiditis: Fine-needle aspiration cytology of 14 cases
   presenting with thyroid nodules
SO DIAGNOSTIC CYTOPATHOLOGY
LA English
DT Article
DE thyroid; fine-needle aspiration; subacute thyroiditis; granulomatous
   thyroiditis; de Quervain's thyroiditis; epithelioid granulomas;
   multinucleated giant cells
ID DE-QUERVAINS-THYROIDITIS; GRANULOMATOUS THYROIDITIS
AB Subacute thyroiditis (SAT) is usually diagnosed clinically without the need for fine-needle aspiration. The cytologic literature on this condition is therefore rare. We report on 14 cases of SAT presenting with thyroid nodules. The majority of patients were women with a mean age of 46 yr. All had pain/tenderness in the thyroid area accompanied by,fever or an elevated ESR. The salient cytologic features included cellular smears; multinucleated giant cells in 100% of cases, some ingesting colloid or neutrophils; fibrous fragments with enmeshed inflammatory cells were a constant feature;,follicular cells were scant to absent in most cases. Granulomas were rare. Colloid, when present was thick, with central cracks and frayed edges. One case was suspicious for malignancy. We conclude that the cytologic features of SAT are predictable, particularly, in the appropriate clinical setting. FNA is also helpful in ruling out concomitant neoplastic conditions.
C1 Amer Univ Beirut, Med Ctr, Dept Pathol & Lab Med, Beirut, Lebanon.
   Amer Univ Beirut, Med Ctr, Dept Internal Med, Beirut, Lebanon.
C3 American University of Beirut; American University of Beirut
RP Shabb, NS (Corresponding author)，Amer Univ Beirut, Dept Cytol, Dept Pathol, 3 Dag Hammarskjold Plaza,FL 8, New York, NY 10017 USA.
EM ns04@aub.edu.lb
CR Coup A, 1997, CYTOPATHOLOGY, V8, P218
   DAVIDSON HG, 1991, COMPREHENSIVE CYTOPA, P650
   de Pauw B E, 1975, Neth J Med, V18, P70
   EYLAN E, 1957, LANCET, V1, P1063
   GREENE JN, 1971, AM J MED, V51, P97, DOI 10.1016/0002-9343(71)90327-5
   GUARDA LA, 1987, AM J CLIN PATHOL, V87, P14, DOI 10.1093/ajcp/87.1.14
   HAZARD JB, 1955, AM J CLIN PATHOL, V25, P289
   JAYARAM G, 1987, ACTA CYTOL, V31, P687
   KLINE TS, 1981, HDB FINE NEEDLE ASPI
   KOSS LG, 1984, ASPIRATION BIOPSY CY
   LARSEN PR, 1974, METABOLISM, V23, P467, DOI 10.1016/0026-0495(74)90094-8
   LINDSAY S, 1954, SURG GYNECOL OBSTET, V98, P197
   LIVOLSI VA, 1990, SURGICAL PATHOLOGY T, P367
   Lu CP, 1997, ACTA CYTOL, V41, P238, DOI 10.1159/000332449
   MARTINO E, 1987, J ENDOCRINOL INVEST, V10, P321, DOI 10.1007/BF03348138
   MEACHIM G, 1963, J CLIN PATHOL, V16, P189, DOI 10.1136/jcp.16.3.189
   OFNER C, 1994, CYTOPATHOLOGY, V5, P33, DOI 10.1111/j.1365-2303.1994.tb00125.x
   PERSSON PS, 1968, ACTA MED SCAND     S, V483, P8
   Shabb NS, 1999, DIAGN CYTOPATHOL, V21, P307, DOI 10.1002/(SICI)1097-0339(199911)21:5<307::AID-DC2>3.0.CO;2-1
   SOLANO JG, 1997, DIAGN CYTOPATHOL, V3, P214
   SWANN NH, 1964, METABOLISM, V13, P908, DOI 10.1016/0026-0495(64)90080-0
   VOLPE R, 1979, CLIN ENDOCRINOL META, V8, P81, DOI 10.1016/S0300-595X(79)80011-0
   VOLPE R, 1978, HUM PATHOL, V9, P429, DOI 10.1016/S0046-8177(78)80028-8
   WOOLF PD, 1985, MED CLIN N AM, V69, P1035, DOI 10.1016/S0025-7125(16)31004-5
   WOOLNER LB, 1957, J CLIN ENDOCR METAB, V17, P1202, DOI 10.1210/jcem-17-10-1202
NR 25
TC 27
Z9 29
U1 0
U2 1
PU WILEY-LISS
PI HOBOKEN
PA DIV JOHN WILEY & SONS INC, 111 RIVER ST, HOBOKEN, NJ 07030 USA
SN 8755-1039
J9 DIAGN CYTOPATHOL
JI Diagn. Cytopathol.
PD JAN
PY 2006
VL 34
IS 1
BP 18
EP 23
DI 10.1002/dc.20395
PG 6
WC Medical Laboratory Technology; Pathology
WE Science Citation Index Expanded (SCI-EXPANDED)
SC Medical Laboratory Technology; Pathology
GA 999MT
UT WOS:000234394400004
PM 16355394
DA 2022-12-31
ER

PT J
AU Szczepanek-Parulska, E
   Zybek, A
   Biczysko, M
   Majewski, P
   Ruchala, M
AF Szczepanek-Parulska, Ewelina
   Zybek, Ariadna
   Biczysko, Maciej
   Majewski, Przemyslaw
   Ruchala, Marek
TI What might cause pain in the thyroid gland? Report of a patient with
   subacute thyroiditis of atypical presentation
SO ENDOKRYNOLOGIA POLSKA
LA English
DT Article
DE subacute thyroiditis; de Quervain's thyroiditis; thyroid neoplasms;
   sonoelastography
ID CLINICAL CHARACTERISTICS; HASHIMOTOS-THYROIDITIS; SONOELASTOGRAPHY;
   ULTRASOUND; DIAGNOSIS
AB Subacute granulomatous thyroiditis (SAT), also known as de Quervain's thyroiditis or painful subacute thyroiditis, is the commonest thyroid condition responsible for neck tenderness. Other causes of pain in the thyroid gland should be taken into consideration during differential diagnosis, especially when a patient presents with misleading or equivocal signs and symptoms.
   We report the case of a 39 year-old woman diagnosed as having SAT whose clinical, biochemical and radiological presentation varied significantly from the common SAT manifestation. A tentative diagnosis of SAT was made based on the presented symptoms, ultrasonography and fine-needle biopsy results. However, biochemical analysis suggested neither inflammatory process nor the presence of thyrotoxicosis. Moreover, technetium scan of the thyroid revealed normal uptake of the isotope and there was neither clinical nor ultasonographic response for corticosteroids. The patient's symptoms, despite being prescribed typical treatment, gradually deteriorated and the pain became increasingly debilitating. Eventually, the patient underwent total thyroidectomy. As a result, she has become free of symptoms, but the macroscopic picture of thyroid gland, noted during the operation, gave a suspicion of neoplastic process. Nevertheless, histological study of flow samples confirmed the tentative diagnosis of de Quervain's thyroiditis, despite all previous findings that were not suggestive of it. This report confirms the likelihood that SAT can present atypically. Additionally, it indicates that surgical treatment may be considered in patients with severe, debilitating, persistent thyroid gland pain connected with SAT clinical course. (Pol J Endocrinol 2012; 63 (2): 138-142)
C1 [Szczepanek-Parulska, Ewelina; Zybek, Ariadna; Ruchala, Marek] Poznan Univ Med Sci, Dept Endocrinol Metab & Internal Med, PL-60355 Poznan, Poland.
   [Biczysko, Maciej] Poznan Univ Med Sci, Dept Gen Gastroenterol & Endocrine Surg, PL-60355 Poznan, Poland.
   [Majewski, Przemyslaw] Poznan Univ Med Sci, Dept Clin Pathol, PL-60355 Poznan, Poland.
C3 Poznan University of Medical Sciences; Poznan University of Medical
   Sciences; Poznan University of Medical Sciences
RP Ruchala, M (Corresponding author)，Poznan Univ Med Sci, Dept Endocrinol Metab & Internal Med, Ul Przybyszewskiego 49, PL-60355 Poznan, Poland.
EM mruchala@ump.edu.pl
RI Majewski, Przemysław Wojciech/GLR-2179-2022
FU State Committee for Scientific Research [N N402 545540,
   402/FNiTP/162/2009]
FX This study was supported by the State Committee for Scientific Research
   (grant nr N N402 545540 and 402/FNiTP/162/2009).
CR Bianda T, 1998, POSTGRAD MED J, V74, P602, DOI 10.1136/pgmj.74.876.602
   Bindra A, 2006, AM FAM PHYSICIAN, V73, P1769
   BRANDER A, 1992, J INTERN MED, V232, P321, DOI 10.1111/j.1365-2796.1992.tb00592.x
   Cho MH, 2007, ENDOCR J, V54, P559, DOI 10.1507/endocrj.K06-186
   Fatourechi V, 2003, J CLIN ENDOCR METAB, V88, P2100, DOI 10.1210/jc.2002-021799
   Gianakos D, 2010, J FAM PRACTICE, V59, pE1
   GREER MA, 1991, WESTERN J MED, V155, P83
   Hiromatsu Y, 2003, ENDOCR J, V50, P239, DOI 10.1507/endocrj.50.239
   Jhaveri K, 2003, AM J NEURORADIOL, V24, P143
   Kasagi K, 2006, INTERNAL MED, V45, P351, DOI 10.2169/internalmedicine.45.0144
   Kon Y, 2003, J CLIN ENDOCR METAB, V88, P2667, DOI 10.1210/jc.2002-021498
   Magri F, 2012, CLIN ENDOCRINOL, V76, P137, DOI 10.1111/j.1365-2265.2011.04170.x
   Meier DA, 1996, J NUCL MED, V37, P1745
   Nakamura S, 1997, ENDOCR J, V44, P611, DOI 10.1507/endocrj.44.611
   Nishihara E, 2008, INTERNAL MED, V47, P725, DOI 10.2169/internalmedicine.47.0740
   Omori N, 2008, ENDOCR J, V55, P583, DOI 10.1507/endocrj.K07E-163
   PETER SA, 1992, J NATL MED ASSOC, V84, P877
   Pfeiffer C, 2005, Praxis (Bern 1994), V94, P779
   Pradeep PV, 2011, J POSTGRAD MED, V57, P120, DOI 10.4103/0022-3859.81867
   Ruchala M, 2012, EUR J ENDOCRINOL, V166, P425, DOI 10.1530/EJE-11-0736
   Ruchala M, 2011, J CLIN ENDOCR METAB, V96, P289, DOI 10.1210/jc.2010-1595
   Ruchala M, 2010, ENDOKRYNOL POL, V61, P330
   SACHS MK, 1988, AM J MED, V85, P573
   Shabb NS, 2006, DIAGN CYTOPATHOL, V34, P18, DOI 10.1002/dc.20395
   van Schaik J, 2011, CASE REP MED, V2011, DOI 10.1155/2011/349756
   WATTS NB, 1988, AM J MED SCI, V296, P126, DOI 10.1097/00000441-198808000-00011
   Yang YS, 2006, ACTA CYTOL, V50, P710
   Zein EF, 2007, PRESSE MED, V36, P808, DOI 10.1016/j.lpm.2007.02.011
NR 28
TC 7
Z9 8
U1 0
U2 1
PU VIA MEDICA
PI GDANSK
PA UL SWIETOKRZYSKA 73, 80-180 GDANSK, POLAND
SN 0423-104X
J9 ENDOKRYNOL POL
JI Endokrynol. Pol.
PD MAR-APR
PY 2012
VL 63
IS 2
BP 138
EP 142
PG 5
WC Endocrinology & Metabolism
WE Science Citation Index Expanded (SCI-EXPANDED)
SC Endocrinology & Metabolism
GA 965LH
UT WOS:000305768800010
PM 22538753
DA 2022-12-31
ER

PT J
AU Sahin, D
   Akpolat, I
AF Sahin, Davut
   Akpolat, Ilkser
TI Diagnostic cytological features and differential diagnosis of subacute
   granulomatous (De Quervain's) thyroiditis
SO DIAGNOSTIC CYTOPATHOLOGY
LA English
DT Article
DE cytological features; De Quervain's; differential diagnosis; subacute
   granulomatous thyroiditis
ID FINE-NEEDLE-ASPIRATION; MULTINUCLEATED GIANT-CELLS
AB Background The aims of the study are to identify the diagnostic cytological features of subacute granulomatous thyroiditis (SGT), to compare our results with previous literature studies, and to investigate the cytological changes in SGT that mimic other thyroid lesions. Methods This retrospective study was conducted with 69 cases. The cytology slides were re-evaluated. The diagnostic cytomorphological features of the disease were identified. The results were compared with the literature. Differential diagnosis of the disease is discussed with the results obtained. Results The diagnostic cytological features consisted of lymphocytes, multinucleated giant cells, loose epithelioid histiocyte groups, granulomas, isolated epithelioid histiocytes, colloid, and neutrophil leukocytes. The highest degree of concordance between our results and the published literature was the presence of giant cells while the lowest was for microfollicles. Some reactive cytological features of SGT were similar to other benign or malignant diseases of the thyroid. Conclusion SGT is a rare and self-limiting disease. Cytological features are not specific. The diagnosis should be confirmed by clinical and laboratory results. Reactive atypia in the early phase of the disease and microfollicles in the late phase may lead to a false cytological diagnosis, thus resulting in unnecessary resection. To prevent such misdiagnoses, cytopathologists should be aware of the reactive cytological changes in this disorder.
C1 [Sahin, Davut] Acibadem Hlth Grp, Dept Pathol, Istanbul, Turkey.
   [Akpolat, Ilkser] Acibadem Univ, Med Fac, Dept Pathol, Istanbul, Turkey.
C3 Acibadem Hospitals Group; Acibadem University
RP Sahin, D (Corresponding author)，Acibadem Univ, Dept Pathol, Istanbul, Turkey.
EM davutpato@gmail.com
CR Ali SZ., 2018, BETHESDA SYSTEM REPO
   Binder F, 2013, MOL IMMUNOL, V54, P157, DOI 10.1016/j.molimm.2012.12.004
   Brooks E, 2009, HEAD NECK PATHOL, V3, P95, DOI 10.1007/s12105-009-0110-9
   DeMay R, 2012, TH ART SCI CYTOPATHO, P869
   Desailloud R, 2009, VIROL J, V6, DOI 10.1186/1743-422X-6-5
   Gutman PD, 1998, CLIN LAB MED, V18, P461
   Kojima M, 2002, PATHOL RES PRACT, V198, P833, DOI 10.1078/0344-0338-00344
   Kumar V, 2015, ROBBINS COTRAN PATHO, P98
   Lamichaney R, 2017, J CLIN DIAGN RES, V11, pEC9, DOI 10.7860/JCDR/2017/26054.10355
   Lu CP, 1997, ACTA CYTOL, V41, P238, DOI 10.1159/000332449
   McNally AK, 2011, ADV EXP MED BIOL, V713, P97, DOI 10.1007/978-94-007-0763-4_7
   MEACHIM G, 1963, J CLIN PATHOL, V16, P189, DOI 10.1136/jcp.16.3.189
   Mordes DA, 2012, DIAGN CYTOPATHOL, V40, P433, DOI 10.1002/dc.21847
   OFNER C, 1994, CYTOPATHOLOGY, V5, P33, DOI 10.1111/j.1365-2303.1994.tb00125.x
   Park HK, 2015, DIAGN CYTOPATHOL, V43, P399, DOI 10.1002/dc.23230
   Prajapati S, 2019, HEAD NECK PATHOL, V13, P231, DOI 10.1007/s12105-018-0890-x
   PRAKASH R, 1991, Australasian Radiology, V35, P174, DOI 10.1111/j.1440-1673.1991.tb02860.x
   Ranganath R, 2016, AM J OTOLARYNG, V37, P534, DOI 10.1016/j.amjoto.2016.08.006
   Rosa M, 2016, DIAGN CYTOPATHOL, V44, P682, DOI 10.1002/dc.23495
   Shabb NS, 2006, DIAGN CYTOPATHOL, V34, P18, DOI 10.1002/dc.20395
   Shabb NS, 1999, DIAGN CYTOPATHOL, V21, P307, DOI 10.1002/(SICI)1097-0339(199911)21:5<307::AID-DC2>3.0.CO;2-1
   Solano JG, 1997, DIAGN CYTOPATHOL, V16, P214, DOI 10.1002/(SICI)1097-0339(199703)16:3<214::AID-DC4>3.0.CO;2-F
   Ucan B, 2014, ARQ BRAS ENDOCRINOL, V58, P851, DOI 10.1590/0004-2730000003222
   Vural C, 2015, CYTOJOURNAL, V12, DOI 10.4103/1742-6413.157479
NR 24
TC 3
Z9 4
U1 0
U2 4
PU WILEY
PI HOBOKEN
PA 111 RIVER ST, HOBOKEN 07030-5774, NJ USA
SN 8755-1039
EI 1097-0339
J9 DIAGN CYTOPATHOL
JI Diagn. Cytopathol.
PD DEC
PY 2019
VL 47
IS 12
BP 1251
EP 1258
DI 10.1002/dc.24294
EA JUL 2019
PG 8
WC Medical Laboratory Technology; Pathology
WE Science Citation Index Expanded (SCI-EXPANDED)
SC Medical Laboratory Technology; Pathology
GA JL6SE
UT WOS:000478748100001
PM 31368258
DA 2022-12-31
ER

PT J
AU Li, LX
   Wu, X
   Hu, B
   Zhang, HZ
   Lu, HK
AF Li, Lian-Xi
   Wu, Xing
   Hu, Bing
   Zhang, Hui-Zhen
   Lu, Han-Kui
TI Localized subacute thyroiditis presenting as a painful hot nodule
SO BMC ENDOCRINE DISORDERS
LA English
DT Article
DE Subacute thyroiditis; Thyroid nodule; Hot nodule
ID ATYPICAL PRESENTATION
AB Background: A diagnosis of subacute thyroiditis is readily considered when patients present with a particular set of typical clinical characteristics. Subacute thyroiditis sometimes presents as a solitary cold nodule; however, the presence of a hot nodule in patients with subacute thyroiditis is exceedingly rare.
   Case presentation: Here, the case of a 57-year-old woman complaining of pain in the left neck and fatigue for two weeks is presented. Physical examination revealed a painful and tender nodule with a diameter of approximately 1.5 cm in the left neck, although all laboratory tests, including white blood cell count, neutrophil percentage, erythrocyte sedimentation rate (ESR), thyroid function, and thyroglobin levels, were normal. A neck ultrasound revealed a hypoechoic mass (1.5 x 0.8 cm) in the left thyroid, and thyroid scintigraphy of the left thyroid with Technetium-99 m (99 m-Tc) demonstrated a focal accumulation of radiotracer. Furthermore, fine-needle aspiration biopsy from the nodule revealed the presence of multinuclear giant cells. The patient was well; there was no cervical mass detected upon palpation following two months of prednisone treatment, and follow-up ultrasound screening and scintigraphy demonstrated the disappearance of the nodule.
   Conclusion: This case, presenting with a localized painful hot nodule, normal thyroid function, normal ESR, and normal serum thyroglobulin levels, is a rare case of subacute thyroiditis, which should be considered during differential diagnosis.
C1 [Li, Lian-Xi] Shanghai Jiao Tong Univ, Affiliated Peoples Hosp 6, Dept Endocrinol & Metab, Shanghai Diabet Inst, Shanghai 200233, Peoples R China.
   [Li, Lian-Xi] Shanghai Jiao Tong Univ, Affiliated Peoples Hosp 6, Shanghai Clin Ctr Diabet, Shanghai 200233, Peoples R China.
   [Li, Lian-Xi] Shanghai Jiao Tong Univ, Affiliated Peoples Hosp 6, Shanghai key Lab Diabet Mellitus, Shanghai 200233, Peoples R China.
   [Wu, Xing; Hu, Bing] Shanghai Jiao Tong Univ, Affiliated Peoples Hosp 6, Dept Ultrasonog, Shanghai 200233, Peoples R China.
   [Zhang, Hui-Zhen] Shanghai Jiao Tong Univ, Affiliated Peoples Hosp 6, Dept Pathol, Shanghai 200233, Peoples R China.
   [Lu, Han-Kui] Shanghai Jiao Tong Univ, Affiliated Peoples Hosp 6, Dept Nucl Med, Shanghai 200233, Peoples R China.
C3 Shanghai Jiao Tong University; Shanghai Jiao Tong University; Shanghai
   Jiao Tong University; Shanghai Jiao Tong University; Shanghai Jiao Tong
   University; Shanghai Jiao Tong University
RP Li, LX (Corresponding author)，Shanghai Jiao Tong Univ, Affiliated Peoples Hosp 6, Dept Endocrinol & Metab, Shanghai Diabet Inst, 600 Yishan Rd, Shanghai 200233, Peoples R China.
EM lilx@sjtu.edu.cn; luhankui@sina.com
RI Zhang, Hui/HHN-8494-2022; zhang, hui/GXH-6098-2022
FU National Natural Science Foundation of China [81170759]; Shanghai
   Municipal Education Commission [1322015]
FX This work was supported by grants from the National Natural Science
   Foundation of China (81170759) and Innovation Program of Shanghai
   Municipal Education Commission (1322015).
CR BARTELS PC, 1987, J NUCL MED, V28, P1488
   Bianda T, 1998, POSTGRAD MED J, V74, P602, DOI 10.1136/pgmj.74.876.602
   Garcia SJ, 1997, DIAGN CYTOPATHOL, V16, P214
   GEVA T, 1988, ARCH DIS CHILD, V63, P845, DOI 10.1136/adc.63.7.845
   HARDOFF R, 1995, CLIN NUCL MED, V20, P981, DOI 10.1097/00003072-199511000-00008
   Huang Cindy, 2012, Endocr Pract, V18, pe17, DOI 10.4158/EP11201.CR
   KITCHENER MI, 1989, CLIN NUCL MED, V14, P439, DOI 10.1097/00003072-198906000-00010
   Liel Y, 2007, THYROID, V17, P183, DOI 10.1089/thy.2006.0112
   Mordes DA, 2012, DIAGN CYTOPATHOL, V40, P433, DOI 10.1002/dc.21847
   NYGAARD B, 1994, THYROID, V4, P167, DOI 10.1089/thy.1994.4.167
   Park SY, 2006, KOREAN J RADIOL, V7, P229, DOI 10.3348/kjr.2006.7.4.229
   Pearce EN, 2003, NEW ENGL J MED, V348, P2646, DOI 10.1056/NEJMra021194
   Ruchala M, 2011, J CLIN ENDOCR METAB, V96, P289, DOI 10.1210/jc.2010-1595
   Sari O, 2001, CLIN NUCL MED, V26, P400, DOI 10.1097/00003072-200105000-00005
   Szczepanek-Parulska E, 2012, ENDOKRYNOL POL, V63, P138
   TONAMI N, 1979, CLIN NUCL MED, V4, P3, DOI 10.1097/00003072-197901000-00002
   Tsai CH, 2010, SURGERY, V147, P461, DOI 10.1016/j.surg.2008.09.007
NR 17
TC 4
Z9 4
U1 0
U2 6
PU BIOMED CENTRAL LTD
PI LONDON
PA 236 GRAYS INN RD, FLOOR 6, LONDON WC1X 8HL, ENGLAND
SN 1472-6823
J9 BMC ENDOCR DISORD
JI BMC Endocr. Disord.
PD JAN 8
PY 2014
VL 14
AR 4
DI 10.1186/1472-6823-14-4
PG 4
WC Endocrinology & Metabolism
WE Science Citation Index Expanded (SCI-EXPANDED)
SC Endocrinology & Metabolism
GA 293BB
UT WOS:000329945300002
PM 24397799
OA gold, Green Published
DA 2022-12-31
ER

PT J
AU Engkakul, P
   Mahachoklertwattana, P
   Poomthavorn, P
AF Engkakul, Pontipa
   Mahachoklertwattana, Pat
   Poomthavorn, Preamrudee
TI de Quervain thyroiditis in a young boy following hand-foot-mouth disease
SO EUROPEAN JOURNAL OF PEDIATRICS
LA English
DT Article
DE de Quervain thyroiditis; Subacute thyroiditis; Hand-foot-mouth disease;
   Coxsackie virus; Painful thyroiditis
ID SUBACUTE THYROIDITIS; CLINICAL-FEATURES
AB de Quervain thyroiditis, also known as subacute thyroiditis, is a self-limited inflammatory disease of the thyroid gland. It is extremely rare in children. The hallmarks for diagnosis are painful thyroid enlargement, elevated inflammatory markers, and decreased uptake of the thyroid gland on thyroid scintigraphy. Viral infection has been proposed to be associated with de Quervain thyroiditis. Coxsackie virus has been reported to be one of the viruses associated with the disease. To our knowledge, childhood de Quervain thyroiditis associated with hand-foot-mouth disease caused by coxsackie infection has never been reported. We report a 2.7-year-old boy who presented with typical features of de Quervain thyroiditis following hand-foot-mouth disease caused by coxsackie B4 infection. He had a brief thyrotoxic phase initially, followed by transient hypothyroid phase and euthyroidism thereafter. His thyroid scintigraphy showed a typical faint uptake at the diagnosis, and an improvement of the thyroid scan and uptake was shown 8 weeks later. He was treated with prednisolone and nearly complete resolution was documented within 2 months. Careful evaluation of the patient led to the correct diagnosis and appropriate management.
C1 [Engkakul, Pontipa; Mahachoklertwattana, Pat; Poomthavorn, Preamrudee] Mahidol Univ, Ramathibodi Hosp, Dept Pediat, Fac Med, Bangkok 10400, Thailand.
C3 Mahidol University
RP Poomthavorn, P (Corresponding author)，Mahidol Univ, Ramathibodi Hosp, Dept Pediat, Fac Med, Rama 6 Rd, Bangkok 10400, Thailand.
EM rapptv@mahidol.ac.th
CR Bindra A, 2006, AM FAM PHYSICIAN, V73, P1769
   BROUQUI P, 1991, ANN INTERN MED, V114, P1063, DOI 10.7326/0003-4819-114-12-1063_2
   Engkakul P, 2011, EUR J PEDIATR, V170, P427, DOI 10.1007/s00431-010-1306-4
   Erdem N, 2007, J ENDOCRINOL INVEST, V30, P546, DOI 10.1007/BF03346347
   Fatourechi V, 2003, J CLIN ENDOCR METAB, V88, P2100, DOI 10.1210/jc.2002-021799
   GREENE JN, 1971, AM J MED, V51, P97, DOI 10.1016/0002-9343(71)90327-5
   Kojima M, 2002, PATHOL RES PRACT, V198, P833, DOI 10.1078/0344-0338-00344
   Pearce EN, 2003, NEW ENGL J MED, V348, P2646, DOI 10.1056/NEJMra021194
   VOLPE R, 1993, THYROID, V3, P253, DOI 10.1089/thy.1993.3.253
   VOLPE R, 1967, J CLIN ENDOCR METAB, V27, P1275, DOI 10.1210/jcem-27-9-1275
NR 10
TC 4
Z9 6
U1 0
U2 3
PU SPRINGER
PI NEW YORK
PA 233 SPRING ST, NEW YORK, NY 10013 USA
SN 0340-6199
EI 1432-1076
J9 EUR J PEDIATR
JI Eur. J. Pediatr.
PD APR
PY 2011
VL 170
IS 4
BP 527
EP 529
DI 10.1007/s00431-010-1305-5
PG 3
WC Pediatrics
WE Science Citation Index Expanded (SCI-EXPANDED)
SC Pediatrics
GA 736RX
UT WOS:000288512900015
PM 20886354
DA 2022-12-31
ER

PT J
AU Park, SY
   Kim, EY
   Kim, MJ
   Kim, BM
   Oh, KK
   Hong, SW
   Park, CS
AF Park, Sun Young
   Kim, Eun-Young
   Kim, Min Jung
   Kim, Byung Moon
   Oh, Ki Keun
   Hong, Soon Won
   Park, Cheong Soo
TI Ultrasonographic characteristics of subacute granulomatous thyroiditis
SO KOREAN JOURNAL OF RADIOLOGY
LA English
DT Article
DE thyroid; ultrasound (US); thyroiditis
ID DIAGNOSIS
AB Objective: We wanted to describe the characteristic ultrasonography (US) features and clinical findings for making the diagnosis of subacute granulomatous thyroiditis.
   Materials and Methods: A total of 31 lesions from 27 patients were confirmed as subacute granulomatous thyroiditis by US-guided fine needle aspiration biopsy. We analyzed the ultrasonographic findings such as the lesion's size, margin and shape, the discrepancy between length and breadth and the vascularity. The clinical findings such as acute neck pain or fever were reviewed. The follow-up clinical and ultrasonographic data were reviewed for 15 patients.
   Results: The thyroid gland was found to be enlarged in five patients, it was normal size in 20 patients and it was smaller in two patients. All the lesions had focally ill-defined hypoechogenicity. Hypervascularity was not noted in any of the lesions. Painful neck swelling was present in 18 patients. An accompanying fever was documented in nine of the 18 patients. Twelve patients showed disappearance (n = 3) or a decreased size (n = 9) of their lesions on follow-up US.
   Conclusion: The presence of ill-defined hypoechoic thyroid lesions without a discrete round or oval shape is characteristic for subacute granulomatous thyroiditis, and particularly when this is associated with painful neck swelling and/or fever.
C1 Yonsei Univ, Coll Med, Dept Diagnost Radiol, Seoul 120752, South Korea.
   Gachon Univ Gil, Med Ctr, Dept Diagnost Radiol, Inchon 405760, South Korea.
   Sungkyunkwan Univ, Kangbuk Samsung Hosp, Sch Med, Dept Diagnost Radiol, Seoul 110746, South Korea.
   Yonsei Univ, Coll Med, Dept Pathol, Seoul 120752, South Korea.
   Yonsei Univ, Coll Med, Dept Gen Surg, Seoul 120752, South Korea.
C3 Yonsei University; Yonsei University Health System; Gachon University;
   Sungkyunkwan University (SKKU); Samsung Medical Center; Yonsei
   University; Yonsei University Health System; Yonsei University; Yonsei
   University Health System
RP Kim, EY (Corresponding author)，Yonsei Univ, Coll Med, Dept Diagnost Radiol, 134 Shinchon Dong, Seoul 120752, South Korea.
EM ekkim@yumc.yonsei.ac.kr
RI Kim, Eun-Kyung/E-5211-2017
OI Kim, Eun-Kyung/0000-0002-3368-5013; Hong, SoonWon/0000-0002-0324-2414
CR Aydin O, 2003, ENDOCR RES, V29, P97, DOI 10.1081/ERC-120018680
   BENKER G, 1988, ACTA ENDOCRINOL-COP, V117, P435, DOI 10.1530/acta.0.1170435
   BRKLJACIC B, 1994, J CLIN ULTRASOUND, V22, P71, DOI 10.1002/jcu.1870220202
   Fatourechi V, 2003, J CLIN ENDOCR METAB, V88, P2100, DOI 10.1210/jc.2002-021799
   Jhaveri K, 2003, AM J NEURORADIOL, V24, P143
   Langer JE, 2001, AM J ROENTGENOL, V176, P751, DOI 10.2214/ajr.176.3.1760751
   Qari FA, 2003, SAUDI MED J, V24, P675
   Slatosky J, 2000, AM FAM PHYSICIAN, V61, P1047
   Summaria V, 2001, Ann Ital Chir, V72, P277
   TOKUDA Y, 1990, J CLIN ULTRASOUND, V18, P21, DOI 10.1002/jcu.1870180106
   Vulpoi C, 2001, Rev Med Chir Soc Med Nat Iasi, V105, P749
   Zacharia TT, 2002, J CLIN ULTRASOUND, V30, P442, DOI 10.1002/jcu.10087
NR 12
TC 51
Z9 55
U1 0
U2 5
PU KOREAN RADIOLOGICAL SOC
PI SEOUL
PA 121-8 YANGJAE-DONG, SEOCHO-GU, SEOUL 137-130, SOUTH KOREA
SN 1229-6929
J9 KOREAN J RADIOL
JI Korean J. Radiol.
PD OCT-DEC
PY 2006
VL 7
IS 4
BP 229
EP 234
DI 10.3348/kjr.2006.7.4.229
PG 6
WC Radiology, Nuclear Medicine & Medical Imaging
WE Science Citation Index Expanded (SCI-EXPANDED)
SC Radiology, Nuclear Medicine & Medical Imaging
GA 123RP
UT WOS:000243313500002
PM 17143025
OA Green Submitted, Green Published
DA 2022-12-31
ER

PT J
AU Cengiz, H
   Varim, C
   Demirci, T
   Cetin, S
AF Cengiz, Hasret
   Varim, Ceyhun
   Demirci, Taner
   Cetin, Sedat
TI Hemogram parameters in the patients with subacute thyroiditis
SO PAKISTAN JOURNAL OF MEDICAL SCIENCES
LA English
DT Article
DE Subacute Thyroiditis; Hemogram; Neutrophil to Lymphocyte Ratio; Platelet
   to Lymphocyte Ratio; Mean Platelet Volume
ID TO-LYMPHOCYTE RATIO; CLINICAL CHARACTERISTICS; NEUTROPHIL; PLATELET;
   INFLAMMATION; PREVALENCE; SEVERITY; COUNT; NLR
AB Background & Objective: Subacute Granulomatous Thyroiditis (De Quervain's Thyroiditis) is an acute painful inflammatory disease of the thyroid. We aimed to investigate easily accessible and cheap hemogram based parameters of Neutrophil to Lymphocyte Ratio (NLR), Platelet to Lymphocyte Ratio (PLR), and Mean Platelet Volume (MPV) in the follow up of inflammatory thyroid disease.
   Methods: Patients admitted to Sakarya University Education and Research Hospital Endocrinology and Metabolism Outpatient Clinic and diagnosed as Subacute Granulomatous Thyroiditis between May 2017 and November 2018 were included in the study. Hemogram, thyroid function tests and acute phase values of these patients were recorded and compared with the values after treatment and disease recovery. On the sixth month, thyroid function tests were repeated and the rate of permanent hypothyroidism was screened. The relationships between initial hemogram parameters and acute phase reactants were evaluated.
   Results: Total 71 patients were included in our study. 60 (84.5%) were female and 11 (15.5%) were male. The F/M ratio was found to be 6/1. Mean age was 43 +/- 9.95 years. Receiver Operating Characteristics (ROC) Curve Analysis was performed and values for Area Under the Curve (AUC) for NLR and PLR, respectively, were 0.739 (95% CI 0.657-0.820 p<0.0001) and 0.772 (95% CI 0.694-0.850 p<0.0001), which are significant and associated with disease activity. However, the AUC for MPV parameter was: 0.578 (95% CI 0.484-0.672 P : 0.10) and was not significant. The cut off values defined as 2.4 (80% sensitivity and 51% specificity) for NLR and 146.84 (83% sensitivity and 54% specificity) for PLR for the acute phase of the disease. In the Correlation Analysis, NLR and PLR values were significantly correlated with ESR and CRP parameters, which are the most commonly used acute phase reactants.
   Conclusion: According to the present study, we believe that the NLR and PLR parameters will be of benefit in the follow-up the disease, accurately demonstrate the inflammatory load in the acute phase of the disease, and correlate with the common acute phase reactants.
C1 [Cengiz, Hasret; Demirci, Taner; Cetin, Sedat] Sakarya Univ, Med Fac, Dept Endocrinol, Sakarya, Turkey.
   [Varim, Ceyhun] Sakarya Univ, Med Fac, Dept Internal Med, Sakarya, Turkey.
C3 Sakarya University; Sakarya University
RP Varim, C (Corresponding author)，Adnan Menderes Caddesi,Saglik Sokak 195-54000, Adapazari Sakarya, Turkey.
EM ceyhunvarim@sakarya.edu.tr
CR Alan S, 2015, KAOHSIUNG J MED SCI, V31, P626, DOI 10.1016/j.kjms.2015.10.010
   Alfadda AA, 2014, INT J ENDOCRINOL, V2014, DOI 10.1155/2014/794943
   Arpaci D, 2016, CLIN LAB, V62, P1225, DOI 10.7754/Clin.Lab.2015.150927
   Bilge M, 2019, EXP CLIN ENDOCR DIAB, V127, P545, DOI 10.1055/a-0723-3441
   Boilard E, 2010, SCIENCE, V327, P580, DOI 10.1126/science.1181928
   Burman, SUBACUTE THYROIDITIS
   Desailloud R, 2009, VIROL J, V6, DOI 10.1186/1743-422X-6-5
   Engkakul P, 2011, EUR J PEDIATR, V170, P427, DOI 10.1007/s00431-010-1306-4
   Farwell AP, 1996, OTOLARYNG CLIN N AM, V29, P541
   Golden SH, 2009, J CLIN ENDOCR METAB, V94, P1853, DOI 10.1210/jc.2008-2291
   [顾雪疆 Gu Xuejiang], 2017, [中华内分泌代谢杂志, Chinese Journal of Endocrinology and Metabolism], V33, P491
   Hiromatsu Y, 1999, THYROID, V9, P1189, DOI 10.1089/thy.1999.9.1189
   Iitaka M, 1996, J CLIN ENDOCR METAB, V81, P466, DOI 10.1210/jc.81.2.466
   Jaillon S, 2013, SEMIN IMMUNOPATHOL, V35, P377, DOI 10.1007/s00281-013-0374-8
   Keskin Havva, 2016, Endocr Regul, V50, P148, DOI 10.1515/enr-2016-0017
   Kilinc F, 2018, PROG NUTR, V20, P510, DOI 10.23751/pn.v20i3.7302
   Kim JY, 2014, ENDOCRINE, V46, P526, DOI 10.1007/s12020-013-0089-6
   Kim SM, 2015, ENDOCRINOL METAB, V30, P494, DOI 10.3803/EnM.2015.30.4.494
   Kocer Derya, 2015, Asian Pac J Cancer Prev, V16, P3875
   MARTINO E, 1987, J ENDOCRINOL INVEST, V10, P321, DOI 10.1007/BF03348138
   Nora I, 2018, J GASTROINTEST ONCOL, V9, P972, DOI 10.21037/jgo.2018.08.05
   OHSAKO N, 1995, J CLIN ENDOCR METAB, V80, P3653, DOI 10.1210/jc.80.12.3653
   Ozmen S, 2017, Endocr Regul, V51, P131, DOI 10.1515/enr-2017-0013
   Pearce EN, 2003, NEW ENGL J MED, V348, P2646, DOI 10.1056/NEJMra021194
   Sato N, 2018, EUR J GASTROEN HEPAT, V30, P484, DOI 10.1097/MEG.0000000000001063
   Song XY, 2018, CANCER MANAG RES, V10, P6677, DOI 10.2147/CMAR.S188578
   Stasiak M, 2018, NEUROENDOCRINOL LETT, V39, P489
   Suppiah A, 2013, J GASTROINTEST SURG, V17, P675, DOI 10.1007/s11605-012-2121-1
   Tahto Ema, 2017, Med Arch, V71, P312, DOI 10.5455/medarh.2017.71.312-315
   Wang J, 2014, ANN NY ACAD SCI, V1319, P66, DOI 10.1111/nyas.12445
   Wu YX, 2016, INT IMMUNOPHARMACOL, V36, P94, DOI 10.1016/j.intimp.2016.04.006
NR 31
TC 10
Z9 10
U1 1
U2 7
PU PROFESSIONAL MEDICAL PUBLICATIONS
PI SADDAR
PA PANORAMA CENTRE, RM 522, 5TH FLOOR, BLDG 2, RAJA GHAZANFAR ALI RD, PO
   BOX 8766, SADDAR, KARACHI 00000, PAKISTAN
SN 1682-024X
J9 PAK J MED SCI
JI Pak. J. Med. Sci.
PD JAN-FEB
PY 2020
VL 36
IS 2
BP 240
EP 245
DI 10.12669/pjms.36.2.1063
PG 6
WC Medicine, General & Internal
WE Science Citation Index Expanded (SCI-EXPANDED)
SC General & Internal Medicine
GA LE7VQ
UT WOS:000526932100047
PM 32063967
OA Green Published, gold
DA 2022-12-31
ER

PT J
AU Jonas, C
   Bertrand, C
   Michel, L
   Donckier, JE
AF Jonas, Corinne
   Bertrand, Claude
   Michel, Luc
   Donckier, Julian E.
TI Painful thyroid nodule, a misleading presentation of subacute
   thyroiditis
SO ACTA CHIRURGICA BELGICA
LA English
DT Article
DE de Quervain thyroiditis; subacute thyroiditis; thyroid nodule; thyroid
   ultrasound
AB Typical presentation of subacute thyroiditis (SAT) is an anterior neck pain radiating up to the jaw and ear, often associated with asthenia and fever. Biology shows hyperthyroidism and inflammation. The thyroid uptake is low at scintigraphy. However, the clinical presentation of SAT may be misleading. We report two cases of SAT whose initial manifestation was a painful thyroid nodule suspected of malignancy. In both cases, ultrasound feature was a heterogeneous, hypoechoic, ill-defined area with a low vascularization on colour Doppler. These areas were interpreted by radiologist as nodules. Surgery was then considered. Such a presentation should be known by clinicians to prevent unnecessary surgery.
C1 [Jonas, Corinne; Donckier, Julian E.] CHU Dinant Godinne, Dept Endocrinol, Ave Gaston Therasse 1, B-5530 Yvoir, Belgium.
   [Bertrand, Claude; Michel, Luc] CHU Dinant Godinne, Dept Surg, Yvoir, Belgium.
RP Jonas, C (Corresponding author)，CHU Dinant Godinne, Dept Endocrinol, Ave Gaston Therasse 1, B-5530 Yvoir, Belgium.
EM corinne.jonas@uclouvain.be
OI Bertrand, Claude/0000-0002-5564-1767
CR Alfadda AA, 2014, INT J ENDOCRINOL, V2014, DOI 10.1155/2014/794943
   Bianda T, 1998, POSTGRAD MED J, V74, P602, DOI 10.1136/pgmj.74.876.602
   Cappelli C, 2014, ACTA RADIOL, V55, P429, DOI 10.1177/0284185113498721
   Cardot-Bauters C., 2010, MALADIES THYROIDE, P85
   Cibas ES, 2009, AM J CLIN PATHOL, V132, P658, DOI 10.1309/AJCPPHLWMI3JV4LA
   Frates MC, 2013, J ULTRAS MED, V32, P505
   Mandel SJ, 2011, WILLIAMS TXB ENDOCRI, P397
   Pan FS, 2015, J ULTRAS MED, V34, P689, DOI 10.7863/ultra.34.4.689
   Shabb NS, 2006, DIAGN CYTOPATHOL, V34, P18, DOI 10.1002/dc.20395
   TOKUDA Y, 1990, J CLIN ULTRASOUND, V18, P21, DOI 10.1002/jcu.1870180106
NR 10
TC 4
Z9 4
U1 0
U2 2
PU ACTA MEDICAL BELGICA
PI BRUSSELS
PA AVENUE CIRCULAIRE 138 A, B-1180 BRUSSELS, BELGIUM
SN 0001-5458
J9 ACTA CHIR BELG
JI Acta Chir. Belg.
PY 2016
VL 116
IS 5
BP 301
EP 304
DI 10.1080/00015458.2016.1147262
PG 4
WC Surgery
WE Science Citation Index Expanded (SCI-EXPANDED)
SC Surgery
GA EI1DC
UT WOS:000392215000006
PM 27537984
DA 2022-12-31
ER

PT J
AU Kunz, A
   Blank, W
   Braun, B
AF Kunz, A
   Blank, W
   Braun, B
TI De Quervain's subacute thyroiditis - Colour Doppler sonography findings
SO ULTRASCHALL IN DER MEDIZIN
LA English
DT Article
DE subacute thyroiditis; colour Doppler sonography; peak systolic velocity
ID GRAVES-DISEASE; ULTRASOUND APPEARANCES; INSTILLATION
AB Aim: De Quervain's subacute nonsuppurative thyroiditis has been well characterised clinically: there usually is pain in the region of the thyroid due to local pressure. Typically, the patient feels generally ill with fever. Signs of inflammation (raised ESR and CRP) are measurable laboratory parameters. Occasionally, there is transient hyperthyroidism followed by hypothyroidism. Little data is available on the vascularisation of the thyroid in this clinical entity. Patients and Methods: Twenty-one patients with confirmed De Quervain's subacute thyroiditis were investigated and the findings were analysed retrospectively (clinical features, sonography, cytology in some cases). Ultrasound devices (Siemens Elegra and Acuson Sequoia) with 7 and 12 MHz ultrasound transducers and modern technology (harmonic imaging, panorama imaging and sensitive colour Doppler units with standardised instrument settings) were used. Results: The structures of the thyroid was found to be inhomogeneous. The hypoechoic to nonechoic areas corresponded to the inflamed areas. An alteration in the morphology and topographic distribution was observed in the course of the illness. Normal or slightly increased vascularisation in the echogenically "healthy" regions of the thyroid were found in colour Doppler sonography. The peak systolic velocity (PSV) in the afferent arteries (superior and inferior thyroid arteries) was in the normal range (< 40 cm/s). The hypoechoic/nonechoic map-like areas showed a reduction or complete absence of blood flow. Conclusion: De Quervain's subacute thyroiditis can be conclusively diagnosed by sonography in more than 90% of cases based on the history, typical clinical features and clinical test parameters indicating signs of inflammation. Colour Doppler sonography can be useful in differential diagnosis of unclear cases.
C1 Klinkum Steinenberg, Dept Internal Med, D-72764 Reutlingen, Germany.
RP Kunz, A (Corresponding author)，Med Klin Reutlingen, Steinenbergstr 31, D-72764 Reutlingen, Germany.
EM aykunz@aol.com
CR Baldini M, 1997, THYROID, V7, P823, DOI 10.1089/thy.1997.7.823
   Becker D, 1999, ULTRASCHALL MED, V20, P41, DOI 10.1055/s-1999-14274
   BIRCHALL IWJ, 1990, CLIN RADIOL, V41, P57, DOI 10.1016/S0009-9260(05)80935-3
   Blank W, 1998, MINIM INVASIV THER, V7, P581, DOI 10.3109/13645709809152907
   BLANK W, 1994, ULTRASCHALLDIAGNOSTI, P1
   BLANK W, 2003, KLINIKLEITFADEN SONO, P87
   Bogazzi F, 2000, THYROID ULTRASOUND AND ULTRASOUND-GUIDED FNA BIOPSY, P215
   BRANDER A, 1992, J INTERN MED, V232, P321, DOI 10.1111/j.1365-2796.1992.tb00592.x
   Braun B, 1999, ULTRASCHALL MED, V20, P39, DOI 10.1055/s-1999-14231
   BRAUN B, 1994, ULTRASCHALL MED, V15, P159, DOI 10.1055/s-2007-1003957
   BRAUN B, 1992, ULTRASCHALLDIAGNOSTI, P3
   CLARK KJ, 1995, J CLIN ULTRASOUND, V23, P215, DOI 10.1002/jcu.1870230403
   GUGGENBERGER D, 1996, THESIS U TUBINGEN RE
   Iitaka M, 1998, J CLIN ENDOCR METAB, V83, P3908, DOI 10.1210/jc.83.11.3908
   KUJAT C, 1991, DEUT MED WOCHENSCHR, V116, P1439, DOI 10.1055/s-2008-1063770
   LIO S, 1984, ACTA ENDOCRINOL-COP, V106, P67, DOI 10.1530/acta.0.1060067
   PLUMMER HS, 1928, ASS AM PHYS, V43, P159
   RALLS PW, 1988, AM J ROENTGENOL, V150, P781, DOI 10.2214/ajr.150.4.781
   Schulz Susanne L, 2003, Eur J Ultrasound, V16, P183, DOI 10.1016/S0929-8266(02)00072-1
   SINGER PA, 1991, MED CLIN N AM, V75, P61, DOI 10.1016/S0025-7125(16)30472-2
   STANCEK D, 1975, MED MICROBIOL IMMUN, V161, P133, DOI 10.1007/BF02121755
   TOKUDA Y, 1990, J CLIN ULTRASOUND, V18, P21, DOI 10.1002/jcu.1870180106
   Vitti P, 1995, J ENDOCRINOL INVEST, V18, P857, DOI 10.1007/BF03349833
   VOLPE R, 1993, THYROID, V3, P253, DOI 10.1089/thy.1993.3.253
   WALL JR, 1976, J CLIN ENDOCR METAB, V43, P587, DOI 10.1210/jcem-43-3-587
   WEETMAN AP, 1987, J CLIN LAB IMMUNOL, V23, P1
NR 26
TC 24
Z9 27
U1 0
U2 5
PU GEORG THIEME VERLAG KG
PI STUTTGART
PA RUDIGERSTR 14, D-70469 STUTTGART, GERMANY
SN 0172-4614
EI 1438-8782
J9 ULTRASCHALL MED
JI Ultraschall Med.
PD APR
PY 2005
VL 26
IS 2
BP 102
EP 106
DI 10.1055/s-2005-858120
PG 5
WC Acoustics; Radiology, Nuclear Medicine & Medical Imaging
WE Science Citation Index Expanded (SCI-EXPANDED)
SC Acoustics; Radiology, Nuclear Medicine & Medical Imaging
GA 923ST
UT WOS:000228930300002
PM 15852172
DA 2022-12-31
ER

PT J
AU Eryaman, E
   Comunoglu, C
AF Eryaman, Esra
   Comunoglu, Cem
TI COULD RIEDEL'S THYROIDITIS BE SUBACUTE THYROIDITIS? A CASE REPORT
SO POLISH JOURNAL OF PATHOLOGY
LA English
DT Article
DE Riedel's thyroiditis; thyroid fibrosis
ID DISEASE; VARIANT
AB Our purpose in this paper is to make a case for the need to question whether Riedel's thyroiditis is in fact a rare variety of subacute thyroiditis. Total thyroidectomy was performed on a patient with a huge thyroid mass. The histopathological diagnosis was Riedel's thyroiditis with classical lymphoplasmacytic infiltration destroying thyroid tissue and invading perithyroidal soft tissue. However, in addition, histopathology showed epithelioid granulomas containing multinuclear giant cells. The existence of these giant cells led us to place this case somewhere between Hashimoto's thyroiditis and subacute thyroiditis (de Quervain's). Since giant cells are seen in the histopathology of subacute thyroiditis, we propose that the possibility of Riedel's thyroiditis being a form of subacute thyroiditis be observed and studied.
C1 [Eryaman, Esra] Baskent Univ, Sch Med, Dept Otorhinolaryngol & Head & Neck Surg, TR-06490 Ankara, Turkey.
   [Comunoglu, Cem] Baskent Univ, Sch Med, Dept Pathol, TR-06490 Ankara, Turkey.
C3 Baskent University; Baskent University
RP Eryaman, E (Corresponding author)，Baskent Univ Istanbul Saglik Uygulama, Mahir Lz Cad 43, TR-34662 Istanbul, Turkey.
EM esraer@superonline.com
RI Comunoglu, Cem/AFM-1063-2022
OI Eryaman, Esra/0000-0001-8220-942X
CR Geissler B, 2001, J ENDOCRINOL INVEST, V24, P111, DOI 10.1007/BF03343824
   Harigopal M, 2004, DIAGN CYTOPATHOL, V30, P193, DOI 10.1002/dc.10420
   Kojima M, 2003, PATHOL RES PRACT, V199, P497, DOI 10.1078/0344-0338-00453
   Kuchynkova Z, 2000, NEUROENDOCRINOL LETT, V21, P417
   Papi G, 2003, J ENDOCRINOL INVEST, V26, P444, DOI 10.1007/BF03345200
   Papi Giampaolo, 2004, Am J Clin Pathol, V121 Suppl, pS50
   Perimenis P, 2008, PRESSE MED, V37, P1015, DOI 10.1016/j.lpm.2007.07.021
   Pirola I, 2009, CASE REP MED, V2009, DOI 10.1155/2009/535974
   Rosai J, 2004, ROSAI ACKERMANS SURG, V1st, P519
   Takahashi N, 2002, CLIN IMAG, V26, P89, DOI 10.1016/S0899-7071(01)00373-4
   TAUBENBERGER JK, 1992, HUM PATHOL, V23, P1072, DOI 10.1016/0046-8177(92)90271-4
   Wong Z, 2004, ANZ J SURG, V74, P1052, DOI 10.1111/j.1445-1433.2004.03266.x
NR 12
TC 2
Z9 3
U1 0
U2 1
PU VESALIUS UNIV MEDICAL PUBL
PI CRACOW
PA WISLISKO 1, CRACOW, 00000, POLAND
SN 1233-9687
J9 POL J PATHOL
JI Pol. J. Pathol.
PD SEP
PY 2011
VL 62
IS 3
BP 176
EP 178
PG 3
WC Pathology
WE Science Citation Index Expanded (SCI-EXPANDED)
SC Pathology
GA 849SG
UT WOS:000297144800010
PM 22102077
DA 2022-12-31
ER

PT J
AU Chang, TC
   Lai, SM
   Wen, CY
   Hsiao, YL
AF Chang, TC
   Lai, SM
   Wen, CY
   Hsiao, YL
TI Three-dimensional cytomorphology in fine needle aspiration biopsy of
   subacute thyroiditis
SO ACTA CYTOLOGICA
LA English
DT Article
DE thyroiditis, subacute; aspiration biopsy; 3-D morphology
ID GRANULOMATOUS THYROIDITIS; ULTRASTRUCTURE; MANAGEMENT; DISEASE; CELL
AB OBJECTIVE: To elucidate 3-dimensional (3-D) cytomorphology in fine needle aspiration biopsy (FNAB) of subacute thyroiditis.
   STUDY DESIGN: Ultrasound-guided FNAB was performed on the inflamed area of the thyroid from 4 patients with subacute thyroiditis. The aspirates were stained and observed under a light microscove (LM). The aspirates were also fixed, dehydrated, critical point dried, spattered with gold ions and observed with a scanning electron microscope (SEM). For transmission electron microscopy (TEM), the specimen was fixed, dehydrated, embedded in an Epon mixture, cut with an ultramicrotome, mounted on copper grids, electron doubly stained with uranium acetate and lead citrate, and observed with TEM. Findings with SEM were correlated with those with LM and TEM.
   RESULTS: Under SEM, 3-D cytomorphology of subacute thyroiditis displayed loss of a uniform, honeycomb cellular arrangement; variation in size, and decrease or shortening of microvilli in follicular cells, which corresponded to varying degrees of cellular degeneration under TEM. Giant cells that were round or ovoid were also noted with SEM.
   CONCLUSION: Loss of a uniform, honeycomb cellular arrangement; variation in the size and decrease or shortening of microvilli in follicular cells; and appearance of round or ovoid giant cells were characteristic 3-D cytomorphology findings in FNAB of subacute thyroiditis.
C1 Natl Taiwan Univ Hosp, Dept Internal Med, Taipei 100, Taiwan.
   Natl Taiwan Univ, Coll Med, Dept Internal Med, Taipei 10764, Taiwan.
   Natl Taiwan Univ, Coll Med, Dept Anat & Cell Biol, Taipei 10764, Taiwan.
C3 National Taiwan University; National Taiwan University Hospital;
   National Taiwan University; National Taiwan University
RP Chang, TC (Corresponding author)，Natl Taiwan Univ Hosp, Dept Internal Med, 7 Chung Shan S Rd, Taipei 100, Taiwan.
EM tcchang@ha.mc.ntu.edu.tw
OI Chang, Tien-Chun/0000-0003-3385-2026
CR Brunk UT, 2002, FREE RADICAL BIO MED, V33, P611, DOI 10.1016/S0891-5849(02)00959-0
   Chang TC, 2000, ACTA CYTOL, V44, P633, DOI 10.1159/000328539
   Chang TC, 2002, ACTA CYTOL, V46, P1037, DOI 10.1159/000327104
   Chang TC, 2001, ACTA CYTOL, V45, P980, DOI 10.1159/000328374
   CHANG TC, 1983, J FORMOS MED ASSOC, V82, P496
   GARDINER GW, 1986, J OTOLARYNGOL, V15, P161
   Lu CP, 1997, ACTA CYTOL, V41, P238, DOI 10.1159/000332449
   MIZUKAMI Y, 1987, HUM PATHOL, V18, P929, DOI 10.1016/S0046-8177(87)80271-X
   NEVE P, 1970, VIRCHOWS ARCH A, V351, P87, DOI 10.1007/BF00542936
   RAMACCIOTTI CE, 1984, ARCH INTERN MED, V144, P1169, DOI 10.1001/archinte.144.6.1169
   REIDBORD HE, 1973, AM J CLIN PATHOL, V59, P327
   Riu C., 1957, J NIIGATA MED ASS, V70, P635
   ROJESKI MT, 1985, NEW ENGL J MED, V313, P428, DOI 10.1056/NEJM198508153130707
   SATOH M, 1976, ACTA PATHOL JAPON, V26, P133
NR 14
TC 1
Z9 1
U1 0
U2 1
PU SCI PRINTERS & PUBL INC
PI ST LOUIS
PA PO DRAWER 12425 8342 OLIVE BLVD, ST LOUIS, MO 63132 USA
SN 0001-5547
J9 ACTA CYTOL
JI Acta Cytol.
PD MAR-APR
PY 2004
VL 48
IS 2
BP 155
EP 160
DI 10.1159/000326309
PG 6
WC Pathology
WE Science Citation Index Expanded (SCI-EXPANDED)
SC Pathology
GA 804PC
UT WOS:000220309600008
PM 15085746
DA 2022-12-31
ER

PT J
AU Frates, MC
   Marqusee, E
   Benson, CB
   Alexander, EK
AF Frates, Mary C.
   Marqusee, Ellen
   Benson, Carol B.
   Alexander, Erik K.
TI Subacute Granulomatous (de Quervain) Thyroiditis Grayscale and Color
   Doppler Sonographic Characteristics
SO JOURNAL OF ULTRASOUND IN MEDICINE
LA English
DT Article
DE color Doppler sonography; sonography; thyroid; thyroiditis
ID GRAVES-DISEASE; FOLLOW-UP; ULTRASONOGRAPHY; CARCINOMA; FLOW
AB Objectives-To describe the sonographic characteristics of subacute granulomatous (De Quervain) thyroiditis.
   Methods-We retrospectively identified all patients at our institution during the last 11 years who had thyroid sonography with findings suggestive of subacute granulomatous thyroiditis. We then reviewed clinical data and laboratory results to establish the clinical diagnosis. A final diagnosis of subacute granulomatous thyroiditis was made on the basis of clinical symptoms, suppressed thyrotropin, an elevated erythrocyte sedimentation rate, and/or reduced or absent radionuclide uptake while hyperthyroid.
   Results-Our study population consisted of 35 patients. Twenty-seven patients (79.4%) met clinical criteria for subacute thyroiditis. Symptoms included neck pain in 26 of 27 patients with subacute thyroiditis. The erythrocyte sedimentation rate ranged from 22 to 101 mm/h. In 21 cases (77.8%), sonography revealed focal, poorly defined, nonovoid areas of decreased echogenicity. Findings were bilateral in 16 patients and unilateral in S. In the remaining 6, the gland or an entire lobe was diffusely heterogeneous. Color Doppler interrogation was performed in 20 patients. Flow was decreased to the sonographically abnormal areas in 19 (95%) and slightly increased in 1 patient. In all 9 patients who underwent radionuclide scanning, focal defects or large areas of decreased or absent uptake were found during the time of suppressed thyrotropin. Enlarged lymph nodes were noted in 16 patients (59.3%).
   Conclusions-The positive predictive value of sonography for diagnosing subacute granulomatous thyroiditis is 79.4%. The most common sonographic appearance is poorly defined regions of decreased echogenicity with decreased vascularity in the affected areas.
C1 [Frates, Mary C.; Benson, Carol B.] Harvard Univ, Brigham & Womens Hosp, Sch Med, Dept Radiol, Boston, MA 02115 USA.
   [Marqusee, Ellen; Alexander, Erik K.] Harvard Univ, Brigham & Womens Hosp, Sch Med,Thyroid Sect, Dept Med,Div Endocrinol Hypertens & Diabet, Boston, MA 02115 USA.
C3 Harvard University; Brigham & Women's Hospital; Harvard Medical School;
   Harvard University; Brigham & Women's Hospital; Harvard Medical School
RP Frates, MC (Corresponding author)，Harvard Univ, Brigham & Womens Hosp, Sch Med, Dept Radiol, 75 Francis St, Boston, MA 02115 USA.
EM mfrates@partners.org
CR Bennedbaek FN, 1997, THYROID, V7, P45, DOI 10.1089/thy.1997.7.45
   BRANDER A, 1992, J INTERN MED, V232, P321, DOI 10.1111/j.1365-2796.1992.tb00592.x
   Fatourechi V, 2003, J CLIN ENDOCR METAB, V88, P2100, DOI 10.1210/jc.2002-021799
   Hiromatsu Y, 1999, THYROID, V9, P1189, DOI 10.1089/thy.1999.9.1189
   Nishihara E, 2008, THYROID, V18, P1221, DOI 10.1089/thy.2008.0096
   Nishihara E, 2008, INTERNAL MED, V47, P725, DOI 10.2169/internalmedicine.47.0740
   Omori N, 2008, ENDOCR J, V55, P583, DOI 10.1507/endocrj.K07E-163
   Ota H, 2007, CLIN ENDOCRINOL, V67, P41, DOI 10.1111/j.1365-2265.2007.02832.x
   Park SY, 2006, KOREAN J RADIOL, V7, P229, DOI 10.3348/kjr.2006.7.4.229
   Pearce EN, 2003, NEW ENGL J MED, V348, P2646, DOI 10.1056/NEJMra021194
   RALLS PW, 1988, AM J ROENTGENOL, V150, P781, DOI 10.2214/ajr.150.4.781
   Takashima S, 1997, J CLIN ULTRASOUND, V25, P279, DOI 10.1002/(SICI)1097-0096(199706)25:5<279::AID-JCU11>3.0.CO;2-E
   TOKUDA Y, 1990, J CLIN ULTRASOUND, V18, P21, DOI 10.1002/jcu.1870180106
   Zacharia TT, 2002, J CLIN ULTRASOUND, V30, P442, DOI 10.1002/jcu.10087
NR 14
TC 31
Z9 33
U1 0
U2 6
PU AMER INST ULTRASOUND MEDICINE
PI LAUREL
PA SUBSCRIPTION DEPT, 14750 SWEITZER LANE, STE 100, LAUREL, MD 20707-5906
   USA
SN 0278-4297
J9 J ULTRAS MED
JI J. Ultrasound Med.
PD MAR
PY 2013
VL 32
IS 3
BP 505
EP 511
PG 7
WC Acoustics; Radiology, Nuclear Medicine & Medical Imaging
WE Science Citation Index Expanded (SCI-EXPANDED)
SC Acoustics; Radiology, Nuclear Medicine & Medical Imaging
GA 102HO
UT WOS:000315835900015
PM 23443191
DA 2022-12-31
ER

PT J
AU Ohye, H
   Fukata, S
   Kubota, S
   Sasaki, I
   Takamura, Y
   Matsuzuka, F
   Amino, N
   Kuma, K
   Miyauchi, A
   Kakudo, K
AF Ohye, H
   Fukata, S
   Kubota, S
   Sasaki, I
   Takamura, Y
   Matsuzuka, F
   Amino, N
   Kuma, K
   Miyauchi, A
   Kakudo, K
TI Successful treatment for recurrent painful Hashimoto's thyroiditis by
   total thyroidectomy
SO THYROID
LA English
DT Article
ID ACUTE EXACERBATION; DEQUERVAIN
AB Painful Hashimoto's thyroiditis is an atypical variant of Hashimoto's thyroiditis characterized by thyroid pain and fever. In patients with this condition, anti-inflammatory agents are not always effective as in those with subacute thyroiditis. Therefore, long-term pain management is an important issue. We report herein four cases of painful Hashimoto's thyroiditis requiring total thyroidectomy to relieve thyroid pain and histologic findings of the thyroid gland. All patients had high titers of anti-thyroperoxidase (TPO) and thyroglobulin antibodies. Three were hypothyroid, and the other was euthyroid. During the first visit, four patients had fever and/or thyroid pain with elevated C-reactive protein or erythrocyte sedimentation rate, and they were treated with oral corticosteroids given continuously or intermittently for 9 to 48 months. Because a reduction or discontinuation of corticosteroids caused recurrent painful attacks, the decision was made to perform surgery. After total thyroidectomy, their symptoms disappeared. The histopathologic characteristics of these hypothyroid cases were advanced fibrosis and destructive thyroid architecture. One euthyroid case showed a mild fibrous change and the presence of foreign body type giant cells. In conclusion, total thyroidectomy is the effective and reliable treatment for patients with recurrent painful Hashimoto's thyroiditis. Pathologic characteristics include advanced fibrosis and destructive thyroid architecture.
C1 Kuma Hosp, Chuo Ku, Kobe, Hyogo 6500011, Japan.
   Wakayama Med Univ, Dept Pathol, Wakayama, Japan.
C3 Kuma Hospital; Wakayama Medical University
RP Ohye, H (Corresponding author)，Kuma Hosp, Chuo Ku, 8-2-35 Shimoyamate Dori, Kobe, Hyogo 6500011, Japan.
EM ohye@kuma-h.or.jp
CR Dayan CM, 1996, NEW ENGL J MED, V335, P99, DOI 10.1056/NEJM199607113350206
   Gourgiotis Loukas, 2002, Endocr Pract, V8, P259
   Hashimoto H., 1912, LANGENBECKS ARCH KLI, V97, P219
   ISHIHARA T, 1988, ENDOCRINOL JAPON, V35, P231
   ISHIHARA T, 1987, ENDOCRINOL JAPON, V34, P831
   ISHIHARA T, 1986, ENDOCRINOL JAPON, V33, P701
   KATZ SM, 1974, HUM PATHOL, V5, P161, DOI 10.1016/S0046-8177(74)80063-8
   KNECHT H, 1982, HISTOPATHOLOGY, V6, P511, DOI 10.1111/j.1365-2559.1982.tb02748.x
   Kon Y, 2003, J CLIN ENDOCR METAB, V88, P2667, DOI 10.1210/jc.2002-021498
   LIO S, 1984, ACTA ENDOCRINOL-COP, V106, P67, DOI 10.1530/acta.0.1060067
   Meier DA, 1996, J NUCL MED, V37, P1745
   MIZUKAMI Y, 1988, HUM PATHOL, V19, P423, DOI 10.1016/S0046-8177(88)80492-1
   SHIGEMASA C, 1990, J CLIN ENDOCR METAB, V70, P385, DOI 10.1210/jcem-70-2-385
   VOLPE R, 1993, THYROID, V3, P253, DOI 10.1089/thy.1993.3.253
   ZIMMERMAN RS, 1986, ANN INTERN MED, V104, P355, DOI 10.7326/0003-4819-104-3-355
NR 15
TC 18
Z9 21
U1 0
U2 4
PU MARY ANN LIEBERT INC
PI NEW ROCHELLE
PA 140 HUGUENOT STREET, 3RD FL, NEW ROCHELLE, NY 10801 USA
SN 1050-7256
J9 THYROID
JI Thyroid
PD APR
PY 2005
VL 15
IS 4
BP 340
EP 345
DI 10.1089/thy.2005.15.340
PG 6
WC Endocrinology & Metabolism
WE Science Citation Index Expanded (SCI-EXPANDED)
SC Endocrinology & Metabolism
GA 926SQ
UT WOS:000229143400008
PM 15876156
DA 2022-12-31
ER

PT J
AU Calvi, L
   Daniels, GH
AF Calvi, Laura
   Daniels, Gilbert H.
TI Acute Thyrotoxicosis Secondary to Destructive Thyroiditis Associated
   with Cardiac Catheterization Contrast Dye
SO THYROID
LA English
DT Article
ID IODINE-INDUCED THYROTOXICOSIS; AMIODARONE-INDUCED THYROTOXICOSIS;
   GRAVES-DISEASE; SUPPURATIVE THYROIDITIS; INDUCED HYPERTHYROIDISM;
   SUBACUTE THYROIDITIS; ANGIOGRAPHY; ACID; HYPOTHYROIDISM; MANIFESTATION
AB Background: Thyrotoxicosis caused by destructive thyroiditis is self-limited and results from the subacute release of preformed thyroid hormone. Common etiologies include painful subacute thyroiditis and silent (painless) subacute thyroiditis (including postpartum thyroiditis, amiodarone-associated destructive thyroiditis, and lithium-associated thyroiditis). Thyrotoxicosis commonly evolves slowly over a matter of weeks.
   Patient Findings: We report a unique case of severe thyrotoxicosis caused by acute-onset painful destructive thyroiditis in a patient who received large amounts of nonionic contrast dye Hexabrix (R) for cardiac catheterization. The results of thyroid function and physical examination were normal before the catheterization.
   Summary: The acute onset of severe thyroid pain, rapid increase in serum Free Thyroxine Index, and thyroglobulin concentrations with a triiodothyronine to free thyroxine index ratio of <20 to 1 were compatible with an acute onset destructive thyroiditis, likely related to direct toxicity from the iodinated contrast material. Conclusions: In light of the large number of patients who receive these contrast agents during cardiac catheterization, clinicians should be advised of this potentially serious complication, particularly in the setting of unstable cardiac disease.
C1 [Daniels, Gilbert H.] Massachusetts Gen Hosp, Dept Med, Thyroid Unit, Boston, MA 02114 USA.
   [Calvi, Laura] Massachusetts Gen Hosp, Dept Med, Div Endocrine, Boston, MA 02114 USA.
   Harvard Univ, Sch Med, Boston, MA USA.
C3 Harvard University; Massachusetts General Hospital; Harvard University;
   Massachusetts General Hospital; Harvard University; Harvard Medical
   School
RP Daniels, GH (Corresponding author)，Massachusetts Gen Hosp, Thyroid Unit ACC 730, Boston, MA 02114 USA.
EM gdaniels@partners.org
RI Calvi, Laura/P-6988-2019
OI Calvi, Laura/0000-0001-6969-239X
CR Aizawa T, 1998, THYROID, V8, P273, DOI 10.1089/thy.1998.8.273
   AMINO N, 1981, J CLIN ENDOCR METAB, V53, P113, DOI 10.1210/jcem-53-1-113
   Barbesino G, 2010, THYROID, V20, P763, DOI 10.1089/thy.2010.1635
   BECKER D V, 1971, Seminars in Nuclear Medicine, V1, P442
   BLUM M, 1976, JAMA-J AM MED ASSOC, V235, P2324, DOI 10.1001/jama.235.21.2324
   Bogazzi F, 2003, J CLIN ENDOCR METAB, V88, P1999, DOI 10.1210/jc.2002-021874
   Bogazzi F, 2010, J CLIN ENDOCR METAB, V95, P2529, DOI 10.1210/jc.2010-0180
   BRAVERMAN LE, 1994, THYROID, V4, P351, DOI 10.1089/thy.1994.4.351
   CHOPRA IJ, 1975, J CLIN ENDOCR METAB, V41, P911, DOI 10.1210/jcem-41-5-911
   Conn JJ, 1996, THYROID, V6, P107, DOI 10.1089/thy.1996.6.107
   Eaton SEM, 2002, CLIN ENDOCRINOL, V56, P33, DOI 10.1046/j.0300-0664.2001.01457.x
   EDMUNDS HT, 1955, BRIT MED J, V1, P354, DOI 10.1136/bmj.1.4909.354-a
   Eng PHK, 1999, ENDOCRINOLOGY, V140, P3404, DOI 10.1210/en.140.8.3404
   Faris JE, 2007, THYROID, V17, P1147, DOI 10.1089/thy.2007.0104
   Farwell AP, 1996, OTOLARYNG CLIN N AM, V29, P541
   FRADKIN JE, 1983, MEDICINE, V62, P1
   FUKATA S, 1993, ARCH INTERN MED, V153, P2157, DOI 10.1001/archinte.153.18.2157
   Golshan MM, 1997, SURGERY, V121, P593, DOI 10.1016/S0039-6060(97)90118-5
   GRAINGER RG, 1981, BRIT J RADIOL, V54, P768, DOI 10.1259/0007-1285-54-645-768
   GREENE JN, 1971, AM J MED, V51, P97, DOI 10.1016/0002-9343(71)90327-5
   GUDBJORNSSON B, 1987, ACTA MED SCAND, V221, P219
   Hintze G, 1999, EUR J ENDOCRINOL, V140, P264, DOI 10.1530/eje.0.1400264
   Hollowell JG, 1998, J CLIN ENDOCR METAB, V83, P3401, DOI 10.1210/jc.83.10.3401
   IKENOUE H, 1988, J CLIN ENDOCR METAB, V67, P41, DOI 10.1210/jcem-67-1-41
   Kanny G, 2001, EUR J DERMATOL, V11, P134
   Kaykhaei MA, 2008, ENDOCRINE, V34, P52, DOI 10.1007/s12020-008-9107-5
   Konno S, 2002, J ENDOCRINOL INVEST, V25, P996, DOI 10.1007/BF03344075
   Ladenson PW, 2000, ARCH INTERN MED, V160, P1573, DOI 10.1001/archinte.160.11.1573
   MADEDDU G, 1985, ARCH INTERN MED, V145, P243, DOI 10.1001/archinte.145.2.243
   MARTIN FIR, 1993, AM J MED, V95, P78, DOI 10.1016/0002-9343(93)90235-H
   Martinez DS, 2003, PANMINERVA MED, V45, P53
   Martino E, 2001, ENDOCR REV, V22, P240, DOI 10.1210/er.22.2.240
   MARTINS MC, 1989, J ENDOCRINOL INVEST, V12, P239, DOI 10.1007/BF03349973
   Mercado M, 1996, J CLIN ENDOCR METAB, V81, P3191, DOI 10.1210/jc.81.9.3191
   Meurisse M, 2000, WORLD J SURG, V24, P1377, DOI 10.1007/s002680010228
   Miller KK, 2001, CLIN ENDOCRINOL, V55, P501, DOI 10.1046/j.1365-2265.2001.01381.x
   Nakamura S, 1997, ENDOCR J, V44, P611, DOI 10.1507/endocrj.44.611
   NIKOLAI TF, 1982, ARCH INTERN MED, V142, P2281, DOI 10.1001/archinte.142.13.2281
   Nilsson S, 2001, ACTA RADIOL, V42, P608, DOI 10.1034/j.1600-0455.2001.420614.x
   Nolte W, 1996, EUR J ENDOCRINOL, V134, P337, DOI 10.1530/eje.0.1340337
   OTHMAN S, 1990, POSTGRAD MED J, V66, P130, DOI 10.1136/pgmj.66.772.130
   Paes JE, 2010, THYROID, V20, P247, DOI 10.1089/thy.2008.0146
   Parker G, 2010, AM J MED SCI, V339, P491, DOI 10.1097/MAJ.0b013e3181d56f87
   Pearce EN, 2003, NEW ENGL J MED, V348, P2646, DOI 10.1056/NEJMra021194
   ROSEN IB, 1978, AM J SURG, V136, P445, DOI 10.1016/0002-9610(78)90258-1
   Ross DS, 1998, ENDOCRIN METAB CLIN, V27, P169, DOI 10.1016/S0889-8529(05)70305-4
   Roti E, 2001, THYROID, V11, P493, DOI 10.1089/105072501300176453
   SAVOIE JC, 1975, J CLIN ENDOCR METAB, V41, P685, DOI 10.1210/jcem-41-4-685
   SHIGEMASA C, 1990, ARCH INTERN MED, V150, P1105, DOI 10.1001/archinte.150.5.1105
   SHIGEMASA C, 1990, J CLIN ENDOCR METAB, V70, P385, DOI 10.1210/jcem-70-2-385
   Siddiqui MA, 2007, THYROID, V17, P77, DOI 10.1089/thy.2006.0045
   SKARE S, 1980, ACTA ENDOCRINOL-COP, V94, P332, DOI 10.1530/acta.0.0940332
   Stagnaro-Green A, 2004, BEST PRACT RES CL EN, V18, P303, DOI 10.1016/j.beem.2004.03.008
   Stanbury JB, 1998, THYROID, V8, P83, DOI 10.1089/thy.1998.8.83
   STANLEY JM, 1992, CLIN ENDOCRINOL, V37, P468, DOI 10.1111/j.1365-2265.1992.tb02360.x
   STERNTHAL E, 1980, NEW ENGL J MED, V303, P1083, DOI 10.1056/NEJM198011063031903
   UY HL, 1995, AM J MED, V99, P173, DOI 10.1016/S0002-9343(99)80137-5
   VAGENAKIS AG, 1972, NEW ENGL J MED, V287, P523, DOI 10.1056/NEJM197209142871101
   VAGENAKIS AG, 1973, J CLIN INVEST, V52, P528, DOI 10.1172/JCI107212
   Villa F, 2008, Int J Surg, V6 Suppl 1, pS16, DOI 10.1016/j.ijsu.2008.12.025
   Weetman AP, 2007, CLIN ENDOCRINOL, V66, P757, DOI 10.1111/j.1365-2265.2007.02841.x
   WOOLF PD, ENDOCR REV, V1, P411
   Yamada T, 1996, J CLIN ENDOCR METAB, V81, P577, DOI 10.1210/jc.81.2.577
NR 63
TC 10
Z9 11
U1 0
U2 3
PU MARY ANN LIEBERT, INC
PI NEW ROCHELLE
PA 140 HUGUENOT STREET, 3RD FL, NEW ROCHELLE, NY 10801 USA
SN 1050-7256
EI 1557-9077
J9 THYROID
JI Thyroid
PD APR
PY 2011
VL 21
IS 4
BP 443
EP 449
DI 10.1089/thy.2010.0300
PG 7
WC Endocrinology & Metabolism
WE Science Citation Index Expanded (SCI-EXPANDED)
SC Endocrinology & Metabolism
GA 745TV
UT WOS:000289190400015
PM 21385076
DA 2022-12-31
ER

PT J
AU Gupta, N
   Sharma, K
   Barwad, A
   Sharma, M
   Rajwanshi, A
   Dutta, P
   Sharma, A
AF Gupta, N.
   Sharma, K.
   Barwad, A.
   Sharma, M.
   Rajwanshi, A.
   Dutta, P.
   Sharma, A.
TI Thyroid tuberculosis - role of PCR in diagnosis of a rare entity
SO CYTOPATHOLOGY
LA English
DT Article
DE thyroid tuberculosis; granulomatous thyroiditis; fine needle aspiration
   cytology; polymerase chain reaction
ID POLYMERASE-CHAIN-REACTION; NEEDLE-ASPIRATION-CYTOLOGY;
   MYCOBACTERIUM-TUBERCULOSIS; GRANULOMATOUS LYMPHADENOPATHY; SUBACUTE
   THYROIDITIS; GLAND; DNA; LYMPHADENITIS; AMPLIFICATION; SPECIFICITY
AB Background: Tuberculosis is a rare cause of granulomatous thyroiditis, whose diagnosis may be difficult with routine cytopathology and staining for acid-fast bacilli (AFB).
   Study design: Amongst 7962 cases of various thyroid lesions subjected to fine needle aspiration cytology (FNAC) over a period of 12 years, 34 cases (0.43%) were found to have cytological features of granulomatous inflammation with or without necrosis, which could be due to tuberculosis, granulomatous thyroiditis or other causes of granulomatous inflammation such as sarcoidosis or fungal infections. DNA was extracted from the material available on May-Gru " nwald-Giemsa-stained smears from the archival material. PCR for Mycobacterium tuberculosis was performed for insertion sequence IS6110.
   Results: The age of the patients ranged from 32 to 58 years (median 48 years); 24 were female and 10 male. FNAC from thyroid swellings showed epithelioid granulomas with giant cells and/or necrosis. Although acid-fast bacilli were only seen in smears in two cases, 19/34 (55.9%) showed the presence of 123 bp DNA band under ultraviolet transillumination. Five control cases were negative.
   Conclusion: Our study of archival cytological material illustrates the importance of PCR as a potentially useful tool for the detection of M. tuberculosis DNA from FNAC of thyroid lesions, which could provide an alternative for rapid diagnosis of thyroid tuberculosis in AFB-negative cases.
C1 [Gupta, N.; Barwad, A.; Rajwanshi, A.] Postgrad Inst Med Educ & Res, Dept Cytopathol & Gynaecol Pathol, Chandigarh 160012, India.
   [Sharma, K.; Sharma, M.] Postgrad Inst Med Educ & Res, Dept Med Microbiol, Chandigarh 160012, India.
   [Dutta, P.] Postgrad Inst Med Educ & Res, Dept Endocrinol, Chandigarh 160012, India.
   [Sharma, A.] Postgrad Inst Med Educ & Res, Dept Internal Med, Chandigarh 160012, India.
C3 Post Graduate Institute of Medical Education & Research (PGIMER),
   Chandigarh; Post Graduate Institute of Medical Education & Research
   (PGIMER), Chandigarh; Post Graduate Institute of Medical Education &
   Research (PGIMER), Chandigarh; Post Graduate Institute of Medical
   Education & Research (PGIMER), Chandigarh
RP Gupta, N (Corresponding author)，Postgrad Inst Med Educ & Res, Dept Cytopathol & Gynaecol Pathol, Chandigarh 160012, India.
EM nalini203@rediffmail.com
CR BATES JH, 1993, MED CLIN N AM, V77, P1205, DOI 10.1016/S0025-7125(16)30188-2
   Bulbuloglu E, 2006, WORLD J SURG, V30, P149, DOI 10.1007/s00268-005-0139-1
   COLLER FA, 1926, ANN SURG, V84, P408
   DAS DK, 1992, ACTA CYTOL, V36, P517
   de Pauw B E, 1975, Neth J Med, V18, P70
   EISENACH KD, 1990, J INFECT DIS, V161, P977, DOI 10.1093/infdis/161.5.977
   EYLAN E, 1957, LANCET, V1, P1062
   Ghosh A, 2007, AM J OTOLARYNG, V28, P267, DOI 10.1016/j.amjoto.2006.09.005
   Goel MM, 2001, ACTA CYTOL, V45, P333, DOI 10.1159/000327627
   Hardman WJ, 1996, AM J CLIN PATHOL, V106, P384
   Hellyer TJ, 1996, J CLIN MICROBIOL, V34, P2843, DOI 10.1128/JCM.34.11.2843-2846.1996
   Jain A, 2005, ACTA CYTOL, V49, P17, DOI 10.1159/000326089
   KHAN EM, 1993, AUST NZ J SURG, V63, P807, DOI 10.1111/j.1445-2197.1993.tb00345.x
   MONDAL A, 1995, J LARYNGOL OTOL, V109, P36, DOI 10.1017/S0022215100129184
   NOORDHOEK GT, 1994, J CLIN MICROBIOL, V32, P277, DOI 10.1128/JCM.32.2.277-284.1994
   Pazaitou K, 2002, THYROID, V12, P1137, DOI 10.1089/105072502321085243
   POPPER JJ, 1994, AM J CLIN PATHOL, V101, P738
   Purohit MR, 2008, DIAGN MOL PATHOL, V17, P174, DOI 10.1097/PDM.0b013e31815c1195
   Rankin FW, 1932, ANN SURG, V96, P625, DOI 10.1097/00000658-193210000-00013
   Shabb NS, 2006, DIAGN CYTOPATHOL, V34, P18, DOI 10.1002/dc.20395
   Simkus Andrius, 2004, Medicina (Kaunas), V40, P201
   Singh KK, 2000, J CLIN PATHOL, V53, P355, DOI 10.1136/jcp.53.5.355
   Tan K. K., 1993, Annals Academy of Medicine Singapore, V22, P580
   Terzidis Konstantinos, 2007, Hormones (Athens), V6, P75
   THEIRRY D, 1990, NUCLEIC ACIDS RES, V18, P188
   Totsch M, 1996, J PATHOL, V178, P221
   Wright CA, 2008, DIAGN CYTOPATHOL, V36, P245, DOI 10.1002/dc.20788
NR 27
TC 12
Z9 12
U1 0
U2 3
PU WILEY-BLACKWELL
PI MALDEN
PA COMMERCE PLACE, 350 MAIN ST, MALDEN 02148, MA USA
SN 0956-5507
J9 CYTOPATHOLOGY
JI Cytopathology
PD DEC
PY 2011
VL 22
IS 6
BP 392
EP 396
DI 10.1111/j.1365-2303.2010.00830.x
PG 5
WC Cell Biology; Pathology
WE Science Citation Index Expanded (SCI-EXPANDED)
SC Cell Biology; Pathology
GA 849HQ
UT WOS:000297117000007
PM 21118313
DA 2022-12-31
ER

PT J
AU Ranganath, R
   Shaha, MA
   Xu, B
   Migliacci, J
   Ghossein, R
   Shaha, AR
AF Ranganath, Rohit
   Shaha, Manish A.
   Xu, Bin
   Migliacci, Jocelyn
   Ghossein, Ronald
   Shaha, Ashok R.
TI de Quervain's thyroiditis: A review of experience with surgery
SO AMERICAN JOURNAL OF OTOLARYNGOLOGY
LA English
DT Review
ID SUBACUTE GRANULOMATOUS THYROIDITIS; FOLLOW-UP
AB Background: de Quervain's thyroiditis is an inflammatory condition of the thyroid mostly treated medically, rarely requiring surgical treatment. We intend to review the surgical experience with de Quervain's thyroiditis at a tertiary cancer center over a period of 22 years.
   Methods: A retrospective review of medical records from 1992 to 2014 at a tertiary cancer center was performed and all patients with a histopathological diagnosis of de Quervain's thyroiditis were included.
   Results: Ten patients with a histopathological diagnosis of de Quervain's thyroiditis were included in the study. One patient in the study presented with dysphagia due to the goiter. The remaining patients presented with thyroid nodules. None presented with typical symptoms of the disease. Seven of the ten patients that had been evaluated for a goiter at an outside facility underwent fine needle aspiration cytology. Of the seven patients, one patient was suspected to have medullary carcinoma of the thyroid, two had follicular neoplasia, and the others had indeterminate nodules. Eight of the ten patients underwent surgery for suspected malignancy, with eight receiving a total thyroidectomy and two patients getting a thyroid lobectomy with isthmusectomy. Two patients had an abnormally hard gland to palpate during surgery with the others not having any suspicious findings. Seven of the ten of the patients had lymph node sampling from level 6 and all were benign on final pathology. The mean duration of post-operative follow-up was 15 months. There was no morbidity associated with surgery in any of these patients with eight of the ten patients requiring thyroid hormone replacement. None of the patients needed further neck surgery for thyroid disease.
   Conclusion: de Quervain's thyroiditis is an inflammatory condition of the thyroid that is rarely treated surgically. However when presentation is atypical and the FNAC is inconclusive or is suspicious for a malignancy, patients receive surgery putting them at a risk for morbidity. Good clinical assessment with combined use of ultrasound with FNAC especially read by an experienced cytopathologist has the potential to reduce unnecessary operative intervention. (C) 2016 Elsevier Inc. All rights reserved.
C1 [Ranganath, Rohit] Mercy Fitzgerald Hosp, 1500 Lansdowne Ave, Darby, PA USA.
   [Ranganath, Rohit] Mem Sloan Kettering Canc Ctr, 1500 Lansdowne Ave, Darby, PA USA.
   [Shaha, Manish A.; Migliacci, Jocelyn; Shaha, Ashok R.] Mem Sloan Kettering Canc Ctr, Head & Neck Surg, 1275 York Ave, New York, NY 10065 USA.
   [Xu, Bin; Ghossein, Ronald] Mem Sloan Kettering Canc Ctr, Dept Pathol, 1275 York Ave, New York, NY 10065 USA.
C3 Memorial Sloan Kettering Cancer Center; Memorial Sloan Kettering Cancer
   Center
RP Shaha, AR (Corresponding author)，Mem Sloan Kettering Canc Ctr, Head & Neck Surg, 1275 York Ave, New York, NY 10065 USA.
EM rangro@gmail.com; manishshaha@gmail.com; xub@mskcc.org;
   MigliacJ@mskcc.org; ghosseir@mskcc.org; shahaa@mskcc.org
RI Ranganath, Rohit/AAE-3348-2019
OI Xu, Bin/0000-0003-4638-9835
FU NCI NIH HHS [P30 CA008748] Funding Source: Medline; NATIONAL CANCER
   INSTITUTE [P30CA008748] Funding Source: NIH RePORTER
CR Bennedbaek FN, 1997, THYROID, V7, P45, DOI 10.1089/thy.1997.7.45
   BRANDER A, 1992, J INTERN MED, V232, P321, DOI 10.1111/j.1365-2796.1992.tb00592.x
   Bron LP, 2004, BRIT J SURG, V91, P569, DOI 10.1002/bjs.4507
   Cappelli C, 2014, ACTA RADIOL, V55, P429, DOI 10.1177/0284185113498721
   Desailloud R, 2009, VIROL J, V6, DOI 10.1186/1743-422X-6-5
   Duininck Troy M, 2002, Endocr Pract, V8, P255
   Fatourechi V, 2003, J CLIN ENDOCR METAB, V88, P2100, DOI 10.1210/jc.2002-021799
   Frates MC, 2013, J ULTRAS MED, V32, P505
   Kojima M, 2002, PATHOL RES PRACT, V198, P833, DOI 10.1078/0344-0338-00344
   Michas G, 2014, HIPPOKRATIA, V18, P86
   Park SY, 2006, KOREAN J RADIOL, V7, P229, DOI 10.3348/kjr.2006.7.4.229
   Solano JG, 1997, DIAGN CYTOPATHOL, V16, P214, DOI 10.1002/(SICI)1097-0339(199703)16:3<214::AID-DC4>3.0.CO;2-F
   Veyseller B, 2008, KULAK BURUN BOGAZ IH, V19, P299
   Zacharia TT, 2002, J CLIN ULTRASOUND, V30, P442, DOI 10.1002/jcu.10087
NR 14
TC 9
Z9 9
U1 0
U2 8
PU W B SAUNDERS CO-ELSEVIER INC
PI PHILADELPHIA
PA 1600 JOHN F KENNEDY BOULEVARD, STE 1800, PHILADELPHIA, PA 19103-2899 USA
SN 0196-0709
EI 1532-818X
J9 AM J OTOLARYNG
JI Am. J. Otolaryngol.
PD NOV-DEC
PY 2016
VL 37
IS 6
BP 534
EP 537
DI 10.1016/j.amjoto.2016.08.006
PG 4
WC Otorhinolaryngology
WE Science Citation Index Expanded (SCI-EXPANDED)
SC Otorhinolaryngology
GA EB9SE
UT WOS:000387736600012
PM 27686396
OA Green Accepted
DA 2022-12-31
ER

PT J
AU Tekin, MS
   Saylisoy, S
   Yorulmaz, G
AF Tekin, Melisa Sahin
   Saylisoy, Suzan
   Yorulmaz, Goknur
TI Subacute thyroiditis following COVID-19 vaccination in a 67-year-old
   male patient: a case report
SO HUMAN VACCINES & IMMUNOTHERAPEUTICS
LA English
DT Article
DE Subacute thyroiditis; COVID-19 vaccine; SARS-CoV-2
AB Subacute thyroiditis is the most common cause of painful thyroid gland diseases. It is characterized by inflammation of the thyroid gland and usually occurs after viral upper respiratory tract infections. Coronavirus disease 2019 (COVID-19) can lead to subacute thyroiditis. There are also vaccine-related subacute thyroiditis cases in the literature. Here, we describe a 67-year-old male patient developing subacute thyroiditis following COVID-19 vaccination.
C1 [Tekin, Melisa Sahin] Eskisehir Osmangazi Univ, Dept Internal Med, TR-26040 Eskisehir, Turkey.
   [Saylisoy, Suzan] Eskisehir Osmangazi Univ, Dept Radiol, Eskisehir, Turkey.
   [Yorulmaz, Goknur] Eskisehir Osmangazi Univ, Dept Endocrinol, Eskisehir, Turkey.
C3 Eskisehir Osmangazi University; Eskisehir Osmangazi University;
   Eskisehir Osmangazi University
RP Tekin, MS (Corresponding author)，Eskisehir Osmangazi Univ, Dept Internal Med, TR-26040 Eskisehir, Turkey.
EM melisasahin@gmail.com
OI Sahin Tekin, Melisa/0000-0002-4077-7258; Yorulmaz,
   Goknur/0000-0001-8596-9344
CR Altay FA, 2016, HUM VACC IMMUNOTHER, V12, P1033, DOI 10.1080/21645515.2015.1117716
   Brancatella A, 2020, J CLIN ENDOCR METAB, V105, P2367, DOI 10.1210/clinem/dgaa276
   Caron P, 2021, ENDOCRINE, V72, P326, DOI 10.1007/s12020-021-02689-y
   Desailloud R, 2009, VIROL J, V6, DOI 10.1186/1743-422X-6-5
   Fatourechi V, 2003, J CLIN ENDOCR METAB, V88, P2100, DOI 10.1210/jc.2002-021799
   Franquemont S, 2021, J ENDOCR SOC, V5, DOI 10.1210/jendso/bvab048.1954
   Girgis CM, 2010, J ENDOCRINOL INVEST, V33, P506, DOI 10.1007/BF03346633
   Hernan Martinez Jose, 2011, Bol Asoc Med P R, V103, P48
   Hoffmann M, 2020, CELL, V181, P271, DOI 10.1016/j.cell.2020.02.052
   Hsiao Jeng-Yueh, 2006, Kaohsiung J Med Sci, V22, P297, DOI 10.1016/S1607-551X(09)70315-8
   Lazarus John H., 1996, P577
   Li MY, 2020, INFECT DIS POVERTY, V9, DOI 10.1186/s40249-020-00662-x
   Nishihara E, 2008, INTERNAL MED, V47, P725, DOI 10.2169/internalmedicine.47.0740
   Passah Averilicia, 2018, Indian J Endocrinol Metab, V22, P713, DOI 10.4103/ijem.IJEM_237_18
   Post KD, UPTODATE
   Rotondi M, 2021, J ENDOCRINOL INVEST, V44, P1085, DOI 10.1007/s40618-020-01436-w
   Rouland A, 2020, REV MED INTERNE, V41, P390, DOI 10.1016/j.revmed.2020.02.003
   Toft J, 1998, ENDOCR J, V45, P135
NR 18
TC 36
Z9 35
U1 0
U2 5
PU TAYLOR & FRANCIS INC
PI PHILADELPHIA
PA 530 WALNUT STREET, STE 850, PHILADELPHIA, PA 19106 USA
SN 2164-5515
EI 2164-554X
J9 HUM VACC IMMUNOTHER
JI Human Vaccines Immunother.
PD NOV 2
PY 2021
VL 17
IS 11
BP 4090
EP 4092
DI 10.1080/21645515.2021.1947102
EA JUL 2021
PG 3
WC Biotechnology & Applied Microbiology; Immunology
WE Science Citation Index Expanded (SCI-EXPANDED)
SC Biotechnology & Applied Microbiology; Immunology
GA YE5SY
UT WOS:000668773500001
PM 34196589
OA Green Published
DA 2022-12-31
ER

PT J
AU Sozen, M
   Topaloglu, O
   Cetinarslan, B
   Selek, A
   Canturk, Z
   Gezer, E
   Koksalan, D
   Bayraktaroglu, T
AF Sozen, Mehmet
   Topaloglu, Omercan
   Cetinarslan, Berrin
   Selek, Alev
   Canturk, Zeynep
   Gezer, Emre
   Koksalan, Damla
   Bayraktaroglu, Taner
TI COVID-19 mRNA vaccine may trigger subacute thyroiditis
SO HUMAN VACCINES & IMMUNOTHERAPEUTICS
LA English
DT Article
DE COVID-19; SARS-CoV-2 vaccine; subacute thyroiditis
AB Subacute thyroiditis is the most common cause of painful thyroiditis, which usually occurs after an acute viral upper respiratory tract infection. Rare cases of subacute thyroiditis have been reported after administration of viral vaccines. Here, we report four cases of subacute thyroiditis after administration of the COVID-19 mRNA vaccine (Pfizer/BioNTech (R)). We describe the clinical, laboratory and imaging features of five cases of subacute thyroiditis after COVID-19 mRNA vaccine (Pfizer/BioNTech (R)). COVID-19 mRNA vaccine (Pfizer/BioNTech (R))-associated subacute thyroiditis may present with clinical findings typical of classic subacute thyroiditis such as fever, neck pain, weakness, and tremor within a few days following vaccination. Subacute thyroiditis may be focal or may progress with diffuse bilateral involvement. Depending on the extent of subacute thyroiditis involvement, significant increases in acute-phase reactants can be observed. COVID-19 mRNA vaccine (Pfizer/BioNTech (R)) associated subacute thyroiditis responds quite well to non-steroidal anti-inflammatory therapy. Clinicians should be aware of the risk of developing subacute thyroiditis after vaccination.
C1 [Sozen, Mehmet; Cetinarslan, Berrin; Selek, Alev; Canturk, Zeynep; Gezer, Emre; Koksalan, Damla] Kocaeli Univ, Dept Endocrinol & Metab, Fac Med, Kocaeli, Turkey.
   [Topaloglu, Omercan; Bayraktaroglu, Taner] Zonguldak Bulent Ecevit Univ, Dept Endocrinol & Metab, Fac Med, Zonguldak, Turkey.
C3 Kocaeli University; Bulent Ecevit University
RP Sozen, M (Corresponding author)，Kocaeli Univ, Dept Endocrinol & Metab, Coll Med, Prof Baki Komsuoglu Ave, TR-41000 Kocaeli, Turkey.
EM mehmetsozen07@gmail.com
RI Gezer, Emre/AAH-2793-2019; Bayraktaroglu, Taner/Y-8182-2019
OI Gezer, Emre/0000-0002-5340-6106; sozen, mehmet/0000-0002-8428-1115
CR Aemaz Ur Rehman Muhammad, 2021, SN Compr Clin Med, V3, P1515, DOI 10.1007/s42399-021-00912-5
   Altay FA, 2016, HUM VACC IMMUNOTHER, V12, P1033, DOI 10.1080/21645515.2015.1117716
   [Anonymous], CERTAIN MEDICAL COND
   Brancatella A, 2020, J CLIN ENDOCR METAB, V105, P2367, DOI 10.1210/clinem/dgaa276
   Dotan A, 2021, AUTOIMMUN REV, V20, DOI 10.1016/j.autrev.2021.102792
   Franquemont S., 2021, J ENDOCR SOC, V5, pA956, DOI 10.1210/jendso/bvab048.1954
   Girgis CM, 2010, J ENDOCRINOL INVEST, V33, P506, DOI 10.1007/BF03346633
   Iremli BG., 2021, J CLIN ENDOCRINOL ME, VXX, P1, DOI [10.1210/clinem/dgab373/6287003, DOI 10.1210/CLINEM/DGAB373/6287003]
   Ku CR, 2021, ENDOCRINOL METAB, V36, P757, DOI 10.3803/EnM.2021.404
   Kyriacou A, 2021, EUR J INTERN MED, V94, P95, DOI 10.1016/j.ejim.2021.10.008
   Lania A, 2020, EUR J ENDOCRINOL, V183, P381, DOI 10.1530/EJE-20-0335
   Lazartigues E, 2020, ENDOCRINOLOGY, V161, DOI 10.1210/endocr/bqaa108
   Lisco G, 2021, J CLIN MED, V10, DOI 10.3390/jcm10132920
   Momani MS, 2015, ITAL J MED, V9, P384, DOI 10.4081/itjm.2015.542
   Muller I, 2020, LANCET DIABETES ENDO, V8, P739, DOI 10.1016/S2213-8587(20)30266-7
   Segal Y, 2018, CELL MOL IMMUNOL, V15, P586, DOI 10.1038/cmi.2017.151
   Siolos Athanasios, 2021, Metabol Open, V12, P100136, DOI 10.1016/j.metop.2021.100136
   Vera-Lastra O, 2021, THYROID, V31, P1436, DOI 10.1089/thy.2021.0142
   Vojdani A, 2020, CLIN IMMUNOL, V217, DOI 10.1016/j.clim.2020.108480
NR 19
TC 18
Z9 18
U1 1
U2 9
PU TAYLOR & FRANCIS INC
PI PHILADELPHIA
PA 530 WALNUT STREET, STE 850, PHILADELPHIA, PA 19106 USA
SN 2164-5515
EI 2164-554X
J9 HUM VACC IMMUNOTHER
JI Human Vaccines Immunother.
PD DEC 2
PY 2021
VL 17
IS 12
BP 5120
EP 5125
DI 10.1080/21645515.2021.2013083
EA DEC 2021
PG 6
WC Biotechnology & Applied Microbiology; Immunology
WE Science Citation Index Expanded (SCI-EXPANDED)
SC Biotechnology & Applied Microbiology; Immunology
GA ZU1TN
UT WOS:000729075800001
PM 34893014
OA Bronze, Green Published
DA 2022-12-31
ER

PT J
AU Daniels, GH
AF Daniels, GH
TI Atypical subacute thyroiditis: Preliminary observations
SO THYROID
LA English
DT Article
ID TRANSIENT THYROTOXICOSIS; AUTOIMMUNE-THYROIDITIS; HIGH PREVALENCE;
   HYPOTHYROIDISM; DYSFUNCTION; AMIODARONE; THERAPY; HYPERTHYROIDISM
AB Nine patients with painless or minimally painful subacute thyroiditis were seen between late June and October 2000. Six had a history of antecedant viral symptoms. Thyroid peroxidase antibodies were negative in eight patients tested; none had a family history of autoimmune thyroid disease. It is possible that these patients represent examples of postviral painless subacute thyroiditis (atypical subacute thyroiditis). In order to establish the nature of the syndrome, cytological examination, HLA typing, and long-term follow-up are necessary.
C1 Massachusetts Gen Hosp, Thyroid Unit ACC 730, Boston, MA 02114 USA.
   Massachusetts Gen Hosp, Dept Med, Boston, MA 02114 USA.
   Harvard Univ, Sch Med, Boston, MA USA.
C3 Harvard University; Massachusetts General Hospital; Harvard University;
   Massachusetts General Hospital; Harvard University; Harvard Medical
   School
RP Daniels, GH (Corresponding author)，Massachusetts Gen Hosp, Thyroid Unit ACC 730, Boston, MA 02114 USA.
EM Gdaniels@Partners.org
CR Aizawa T, 1998, THYROID, V8, P273, DOI 10.1089/thy.1998.8.273
   ALVAREZMARFANY M, 1994, J CLIN ENDOCR METAB, V79, P10, DOI 10.1210/jc.79.1.10
   AMINO N, 1982, NEW ENGL J MED, V306, P849, DOI 10.1056/NEJM198204083061405
   BECH K, 1977, ACTA ENDOCRINOL-COP, V86, P504, DOI 10.1530/acta.0.0860504
   BRENNAN MD, 1995, THYROID, V5, P177, DOI 10.1089/thy.1995.5.177
   CARNEY JA, 1975, AM J CLIN PATHOL, V64, P639
   DALOVISIO JR, 1978, ANN INTERN MED, V88, P505, DOI 10.7326/0003-4819-88-4-505
   Dayan CM, 1996, NEW ENGL J MED, V335, P99, DOI 10.1056/NEJM199607113350206
   DEBRUIN TW, 1990, J CLIN ENDOCR METAB, V70, P96
   EYLAN E, 1957, LANCET, V1, P1062
   Falaschi P, 1997, J ENDOCRINOL INVEST, V20, P24, DOI 10.1007/BF03347968
   FARID NR, 1983, CLIN ENDOCRINOL, V19, P699, DOI 10.1111/j.1365-2265.1983.tb00047.x
   FUKATA S, 1993, ARCH INTERN MED, V153, P2157, DOI 10.1001/archinte.153.18.2157
   FURSZYFER J, 1970, MAYO CLIN PROC, V45, P396
   GREENE JN, 1971, AM J MED, V51, P97, DOI 10.1016/0002-9343(71)90327-5
   GUDBJORNSSON B, 1987, ACTA MED SCAND, V221, P219
   GUTTLER R, 1993, ARCH INTERN MED, V153, P393, DOI 10.1001/archinte.153.3.393
   HARDOFF R, 1995, CLIN NUCL MED, V20, P981, DOI 10.1097/00003072-199511000-00008
   HARLAND WA, 1956, J CLIN ENDOCR METAB, V16, P1433, DOI 10.1210/jcem-16-11-1433
   Iitaka M, 1996, J CLIN ENDOCR METAB, V81, P466, DOI 10.1210/jc.81.2.466
   IKENOUE H, 1988, J CLIN ENDOCR METAB, V67, P41, DOI 10.1210/jcem-67-1-41
   Koh LKH, 1997, THYROID, V7, P891, DOI 10.1089/thy.1997.7.891
   MADEDDU G, 1985, ARCH INTERN MED, V145, P243, DOI 10.1001/archinte.145.2.243
   MARIOTTI S, 1990, J CLIN ENDOCR METAB, V71, P661, DOI 10.1210/jcem-71-3-661
   MARTINO E, 1987, J ENDOCRINOL INVEST, V10, P321, DOI 10.1007/BF03348138
   MORRISON J, 1978, ARCH INTERN MED, V138, P45, DOI 10.1001/archinte.138.1.45
   NIKOLAI TF, 1981, ARCH INTERN MED, V141, P1455, DOI 10.1001/archinte.141.11.1455
   OGURA T, 1980, ENDOCRINOL JAPON, V35, P225
   OHSAKO N, 1995, J CLIN ENDOCR METAB, V80, P3653, DOI 10.1210/jc.80.12.3653
   OPPENHEIM A, 1983, AM J MED, V75, P702, DOI 10.1016/0002-9343(83)90460-6
   PRAKASH R, 1991, Australasian Radiology, V35, P174, DOI 10.1111/j.1440-1673.1991.tb02860.x
   Ross DS, 1998, ENDOCRIN METAB CLIN, V27, P169, DOI 10.1016/S0889-8529(05)70305-4
   ROTI E, 1993, ARCH INTERN MED, V153, P886, DOI 10.1001/archinte.153.7.886
   Rubin R A, 1991, Thyroid, V1, P157, DOI 10.1089/thy.1991.1.157
   Shabb NS, 1999, DIAGN CYTOPATHOL, V21, P307, DOI 10.1002/(SICI)1097-0339(199911)21:5<307::AID-DC2>3.0.CO;2-1
   SHIGEMASA C, 1990, J CLIN ENDOCR METAB, V70, P385, DOI 10.1210/jcem-70-2-385
   SHIMAOKA K, 1976, J CLIN ENDOCR METAB, V43, P64, DOI 10.1210/jcem-43-1-64
   SIMON HB, 1979, AM J MED, V66, P257, DOI 10.1016/0002-9343(79)90542-4
   Smallridge RC, 1996, ENDOCRINOLOGIST, V6, P44, DOI 10.1097/00019616-199601000-00007
   Stagnaro-Green A, 1993, THYROID TODAY, V16, P1
   TROKOUDES KM, 1978, CAN MED ASSOC J, V119, P896
   VOLPE R, 1967, J CLIN ENDOCR METAB, V27, P1275, DOI 10.1210/jcem-27-9-1275
   VOLPE R, 1988, ARCH INTERN MED, V148, P1907, DOI 10.1001/archinte.148.9.1907
   WEISS BM, 2000, SOUTH MED J, V93, P393
   Woolf P D, 1980, Endocr Rev, V1, P411
   ZIMMERMAN RS, 1986, ANN INTERN MED, V104, P355, DOI 10.7326/0003-4819-104-3-355
NR 47
TC 27
Z9 35
U1 0
U2 1
PU MARY ANN LIEBERT, INC
PI NEW ROCHELLE
PA 140 HUGUENOT STREET, 3RD FL, NEW ROCHELLE, NY 10801 USA
SN 1050-7256
EI 1557-9077
J9 THYROID
JI Thyroid
PD JUL
PY 2001
VL 11
IS 7
BP 691
EP 695
DI 10.1089/105072501750362772
PG 5
WC Endocrinology & Metabolism
WE Science Citation Index Expanded (SCI-EXPANDED)
SC Endocrinology & Metabolism
GA 455MT
UT WOS:000170031200012
PM 11484899
DA 2022-12-31
ER

PT J
AU Ray, I
   D'Souza, B
   Sarker, P
   Agarwal, P
AF Ray, Ishita
   D'Souza, Brandon
   Sarker, Pallab
   Agarwal, Pawan
TI Management of Subacute Thyroiditis-A Systematic Review of Current
   Treatment Protocols
SO INTERNATIONAL JOURNAL OF GENERAL MEDICINE
LA English
DT Review
DE subacute thyroiditis; de Quervain thyroiditis; painful thyroiditis;
   steroid; NSAIDS; recurrence
ID HYPERTHYROIDISM; GUIDELINES
AB Purpose: This systematic review endeavors to find an effective treatment protocol for subacute thyroiditis (SAT) to minimize side effects, recurrence and long-term hypothyroidism.Materials and Methods: We analyzed available original studies on treatment protocols for SAT. A thorough literature search was performed on the following online databases PubMed, Cochrane library nd Google Scholar using appropriate keywords for choosing relevant articles. Two reviewers assessed the methodological quality of selected articles independently using a critical appraisal instrument. The results were analyzed and synthesized qualitatively using the level of evidence method.Results: The literature search retrieved a total of 460 publications after abstract screening; out of which 36 articles met the inclusion criteria. After full text screening, 23 articles were further excluded as they were focusing on aspects of SAT other than management, the remaining 15 articles were investigated for both reliability and validity. Thirteen studies provided low-quality evidence, and two randomized control trials (RCT) provided a high quality of evidence. Steroid therapy was found to be the most effective for moderate to severe SAT and provided relief from acute symptoms but was found to not be a risk factor for recurrence. Low initial doses of steroid (15 mg) were preferred over high initial dosage (30-40 mg). Furthermore, a look into the mode of steroid delivery (RCT) revealed that intrathyroidal steroid therapy can potentially become a safer and faster mode of therapy. The duration of tapering was found to be of significance as a short tapering period was linked with greater recurrence rates.Conclusion: Low initial doses of steroid along with an extended tapering period may help lower recurrence rates; also, intrathyroidal steroid injections are potentially a better alternative to oral prednisone (PSN) with regard to safety and speed of action. However, the evidence is of moderate quality and further investigation is required. video abstract will appear. Or use: https://youtu.be/p30kSjCk57U
C1 [Ray, Ishita] Mahatma Gandhi Mem Med Coll, Dept Med, Indore, India.
   [D'Souza, Brandon] Dr D Y Patil Med Coll, Dept Med, Pimpri Chinchwad, India.
   [Sarker, Pallab] Sher E Bangla Med Coll, Dept Med, Barisal City, Bangladesh.
   [Agarwal, Pawan] Netaji Subhash Chandra Bose Med Coll Jabalpur, Dept Surg, Jabalpur, India.
   [Ray, Ishita] Madan Mahal Hosp, Nagpur Rd, Jabalpur 482001, Madhya Pradesh, India.
C3 MGM Medical College Indore; Sher-E-Bangla Medical College (SBMC)
RP Ray, I (Corresponding author)，Madan Mahal Hosp, Nagpur Rd, Jabalpur 482001, Madhya Pradesh, India.
EM ishitaray94@gmail.com
OI Ray, Ishita/0000-0001-8250-535X
CR Antonopoulos AS, 2018, CURR OPIN PHARMACOL, V39, P1, DOI 10.1016/j.coph.2017.11.001
   Arao Tadashi, 2015, Journal of UOEH, V37, P103, DOI 10.7888/juoeh.37.103
   Bahadir CT, 2022, ARCH ENDOCRIN METAB, V66, P286, DOI 10.20945/2359-3997000000473
   Bahcecioglu AB, 2022, J ENDOCRINOL INVEST, V45, P865, DOI 10.1007/s40618-021-01718-x
   Benbassat CA, 2007, J ENDOCRINOL INVEST, V30, P631, DOI 10.1007/BF03347442
   Brancatella A, 2021, J ENDOCR SOC, V5, DOI 10.1210/jendso/bvab130
   Brink Y, 2012, J EVAL CLIN PRACT, V18, P1126, DOI 10.1111/j.1365-2753.2011.01707.x
   Duan L, 2020, ENDOCR PRACT, V26, P900, DOI 10.4158/EP-2020-0096
   Fatourechi V, 2003, J CLIN ENDOCR METAB, V88, P2100, DOI 10.1210/jc.2002-021799
   Forkert Inna O, 2021, Wiad Lek, V74, P1921
   Hepsen S, 2021, ENDOCR PRACT, V27, P594, DOI 10.1016/j.eprac.2020.11.009
   Kubota S, 2013, THYROID, V23, P269, DOI 10.1089/thy.2012.0459
   Li FQ, 2019, ANN TRANSL MED, V7, DOI 10.21037/atm.2019.01.07
   Martinez DS, 2003, PANMINERVA MED, V45, P53
   Mizukoshi T, 2001, INTERNAL MED, V40, P292, DOI 10.2169/internalmedicine.40.292
   Moher D, 2009, PLOS MED, V6, DOI [10.1371/journal.pmed.1000097, 10.1136/bmj.b4037]
   Ross DS, 2016, THYROID, V26, P1343, DOI 10.1089/thy.2016.0229
   Ross DS, 1998, ENDOCRIN METAB CLIN, V27, P169, DOI 10.1016/S0889-8529(05)70305-4
   Saklamaz A, 2017, ACTA ENDOCRINOL-BUCH, V13, P119, DOI 10.4183/aeb.2017.119
   Sato J, 2017, ENDOCRINE, V55, P218, DOI 10.1007/s12020-016-1122-3
   Sencar ME, 2019, SCI REP-UK, V9, DOI 10.1038/s41598-019-53475-w
   Stasiak M, 2021, REV ENDOCR METAB DIS, V22, P1027, DOI 10.1007/s11154-021-09648-y
   Tian ZH, 2020, HORM METAB RES, V52, P712, DOI 10.1055/a-1148-2260
   van Tulder M, 2003, SPINE, V28, P1290, DOI 10.1097/00007632-200306150-00014
   VOLPE R, 1993, THYROID, V3, P253, DOI 10.1089/thy.1993.3.253
   Yasuji I, 2013, MOD RHEUMATOL, V23, P397, DOI 10.1007/s10165-012-0670-5
   Zhao N, 2020, FRONT ENDOCRINOL, V11, DOI 10.3389/fendo.2020.00047
NR 27
TC 0
Z9 0
U1 2
U2 2
PU DOVE MEDICAL PRESS LTD
PI ALBANY
PA PO BOX 300-008, ALBANY, AUCKLAND 0752, NEW ZEALAND
EI 1178-7074
J9 INT J GEN MED
JI Int. J. Gen. Med.
PY 2022
VL 15
BP 6425
EP 6439
DI 10.2147/IJGM.S366784
PG 15
WC Medicine, General & Internal
WE Science Citation Index Expanded (SCI-EXPANDED)
SC General & Internal Medicine
GA 3Q7MQ
UT WOS:000838410900001
PM 35966510
OA gold, Green Published
DA 2022-12-31
ER

PT J
AU Aydin, O
   Apaydin, FD
   Bozdogan, R
   Pata, C
   Yalcinoglu, O
   Kanik, A
AF Aydin, O
   Apaydin, FD
   Bozdogan, R
   Pata, C
   Yalcinoglu, O
   Kanik, A
TI Cytological correlation in patients who have a pre-diagnosis of
   thyroiditis ultrasonographically
SO ENDOCRINE RESEARCH
LA English
DT Article
DE thyroiditis; fine needle aspiration biopsy; ultrasonography
ID CHRONIC LYMPHOCYTIC THYROIDITIS; NEEDLE ASPIRATION CYTOLOGY; SUBACUTE
   THYROIDITIS; BIOPSY
AB Objective. Radiological-cytopathological correlation in patients who are prediagnosed ultrasonographically as thyroiditis. Study Design. Fourty five patients with hypoechogenic, heterogeneous, and/or pseudolobulated thyroid gland sonographically were included in this prospective study. Except for the patients with subacute thyroiditis, none of the patients had a prediagnosis of thyroiditis clinically. All patients were evaluated for their thyroid gland functions and intraglandular vascularity and ultrasonography-guided fine needle aspiration biopsy (US-FNAB) was performed. Results. The diagnosis of thyroiditis was confirmed in 36 patients (16 lymphocytic thyroiditis, 20 Hashimoto thyroiditis, two subacute granulomatous thyroiditis) in sonographically suspected patients. In six patients, FNAB was thyroiditis negative. The true diagnosis ratio of thyroiditis was increased up to 81.8% (%95 Confidence Interval: 0.70-0.92) by performing US-FNAB, while it was 4.5% with only clinical and laboratory findings (p=0.0001). Conclusion. Hypoechogenic, heterogeneous thyroid gland may be strongly related to thyroiditis, which does not have any specific radiological findings. The sonographic finding of generalized parenchymal abnormality should alert the clinician to consider diffuse thyroid disease as the underlying cause and FNAB should be performed and a follow-up examination of these patients must be continued due to the risk of neoplastic disease of thyroid.
C1 Mersin Univ Med Sch, Dept Pathol, TR-33079 Mersin Icel, Turkey.
   Mersin Univ Med Sch, Dept Radiol, TR-33079 Mersin Icel, Turkey.
   Mersin Univ Med Sch, Dept Internal Med, TR-33079 Mersin Icel, Turkey.
   Mersin Univ Med Sch, Dept Biostat, TR-33079 Mersin Icel, Turkey.
C3 Mersin University; Mersin University; Mersin University; Mersin
   University
RP Aydin, O (Corresponding author)，Mersin Univ Med Sch, Dept Pathol, TR-33079 Mersin Icel, Turkey.
EM ozlemaydin66@hotmail.com
RI Aydin, Ozlem/X-3438-2018; KANIK, Emine Arzu/G-7929-2015
CR Berg Wendie A., 1996, P7
   BULEY ID, 1995, DIAGNOSTIC CYTOPATHO, P557
   BULEY ID, 1995, DIAGNOSTIC CYTOPATHO, P555
   Derringer GA, 2000, AM J SURG PATHOL, V24, P623, DOI 10.1097/00000478-200005000-00001
   FRIEDMAN M, 1981, ACTA CYTOL, V25, P513
   Geisinger KR, 1999, FINE NEEDLE ASPIRATI, P85
   GOODING GAW, 1993, RADIOL CLIN N AM, V31, P967
   Hiromatsu Y, 1999, THYROID, V9, P1189, DOI 10.1089/thy.1999.9.1189
   Kitaoka M, 1999, Nihon Rinsho, V57, P1834
   LIVOLSI VA, 1999, DIAGNOSTIC SURG PATH, V1, P529
   Lu CP, 1997, ACTA CYTOL, V41, P238, DOI 10.1159/000332449
   MCKEE GT, 1997, CYTOPATHOLOGY, P87
   MCKEE RF, 1993, BRIT J SURG, V80, P1303, DOI 10.1002/bjs.1800801028
   MIDDLETON WD, 2000, 1 INT ULTR S IST SEP, P48
   MIZUKAMI Y, 1992, HUM PATHOL, V23, P980, DOI 10.1016/0046-8177(92)90258-5
   ORELL SR, 1992, MANUAL ATLAS FINE NE, P95
   Pedersen OM, 2000, THYROID, V10, P251, DOI 10.1089/thy.2000.10.251
   Pisani T, 1999, ACTA CYTOL, V43, P435, DOI 10.1159/000331095
   RAMZY I, 2001, CLIN CYTOPATHOLOGY A, P361
   ROSAI J, 1996, ACKERMANS SURG PATHO, V1, P493
   SAUNDERS BD, 1990, BASIC CLIN BIOSTATIS, P142
   SOLBIATI L, 1998, DIAGNOSTIC ULTRASOUN, V1, P703
   Solymosi T, 2001, ACTA CYTOL, V45, P669, DOI 10.1159/000328285
   Szymborska M, 2000, Med Wieku Rozwoj, V4, P383
   Tambouret R, 1999, CANCER CYTOPATHOL, V87, P299, DOI 10.1002/(SICI)1097-0142(19991025)87:5<299::AID-CNCR10>3.0.CO;2-M
   WEING BM, 1997, ATLAS ENDOCRINE PATH, P62
   YILMAS A, 2001, 14 INT C CYT NETH, P141
   Yokozawa T, 1996, WORLD J SURG, V20, P848, DOI 10.1007/s002689900129
NR 28
TC 8
Z9 14
U1 0
U2 2
PU MARCEL DEKKER INC
PI NEW YORK
PA 270 MADISON AVE, NEW YORK, NY 10016 USA
SN 0743-5800
J9 ENDOCR RES
JI Endocr. Res.
PY 2003
VL 29
IS 1
BP 97
EP 106
DI 10.1081/ERC-120018680
PG 10
WC Endocrinology & Metabolism
WE Science Citation Index Expanded (SCI-EXPANDED)
SC Endocrinology & Metabolism
GA 657UT
UT WOS:000181685300010
PM 12665322
DA 2022-12-31
ER

PT J
AU Onoda, N
   Kato, Y
   Seki, T
   Kurimoto, M
   Takano, K
   Ito, Y
   Sato, K
AF Onoda, Noritaka
   Kato, Yoshiyuki
   Seki, Toshiro
   Kurimoto, Makiko
   Takano, Kazue
   Ito, Yukio
   Sato, Kanji
TI Increased Thyroid Blood Flow in the Hypoechoic Lesions in Patients with
   Recurrent, Painful Hashimoto's Thyroiditis at the Time of Acute
   Exacerbation
SO ENDOCRINE JOURNAL
LA English
DT Article
DE Chronic Thyroiditis; Color flow Doppler sonography; Thyroid blood flow
ID ENDOTHELIAL GROWTH-FACTOR; CYCLOOXYGENASE-2 EXPRESSION; DOPPLER
   SONOGRAPHY; UP-REGULATION; NITRIC-OXIDE; IN-VIVO; ANGIOGENESIS;
   CYTOKINES; ENLARGEMENT; FOLLICLES
AB We report two cases with painful Hashimoto's thyroiditis, who developed recurrent fever and painful thyroid. Glucocorticoid treatment was transiently successful but tenderness in the thyroid gland and fever developed when glucocorticoid was tapered. One patient underwent total thyroidectomy uneventfully. As is well known, it is frequently difficult to make differential diagnosis between painful Hashimoto's thyroiditis and subacute thyroiditis particularly at the initial phase. Interestingly, color flow doppler sonography of patient I revealed an increased thyroid blood flow in the hypoechoic lesions at the time of acute exacerbation although the serum level of TSH was Suppressed. In the other patient, thyroid blood flow was also increased mainly in the hypoechoic lesions when the serum level of TSH was moderately increased, and it disappeared completely after supplementation of prednisolone and L-T4. Since thyroid blood flow in Subacute thyroiditis is always decreased, Such an increased blood flow in the hypoechoic lesion may be one of clinical characteristics of painful Hashimoto's thyroiditis, and useful for differential diagnosis from subacute thyroiditis.
C1 [Onoda, Noritaka; Kato, Yoshiyuki; Seki, Toshiro; Kurimoto, Makiko; Takano, Kazue; Sato, Kanji] Tokyo Womens Med Univ, Inst Clin Endocrinol, Dept Med, Shinjuku Ku, Tokyo 1628666, Japan.
   [Onoda, Noritaka] Sayama Hosp, Sayama, Saitama, Japan.
   [Ito, Yukio] Tokyo Womens Med Univ, Inst Clin Endocrinol, Dept Surg, Shinjuku Ku, Tokyo 1628666, Japan.
   [Sato, Kanji] Tokyo Womens Med Univ, Div Internal Med, Grad Sch Med, Field Pathophysiol & Treatment Thyroid & Parathyr, Tokyo 1628666, Japan.
C3 Tokyo Women's Medical University; Tokyo Women's Medical University;
   Tokyo Women's Medical University
RP Sato, K (Corresponding author)，Tokyo Womens Med Univ, Inst Clin Endocrinol, Dept Med, Shinjuku Ku, Kawada Cho 8-1, Tokyo 1628666, Japan.
OI Seki, Toshiro/0000-0002-1963-5140
CR Biddle Chuck, 2006, AANA J, V74, P145
   Bogazzi F, 1999, EUR J ENDOCRINOL, V140, P452, DOI 10.1530/eje.0.1400452
   Carmeliet P, 2001, NAT MED, V7, P575, DOI 10.1038/87904
   Cornetta AJ, 2002, LARYNGOSCOPE, V112, P238, DOI 10.1097/00005537-200202000-00008
   Dinarello CA, 1999, J INFECT DIS, V179, pS294, DOI 10.1086/513856
   FERRARA N, 1992, ENDOCR REV, V13, P18, DOI 10.1210/er.13.1.18
   Gourgiotis Loukas, 2002, Endocr Pract, V8, P259
   Iitaka M, 1998, J CLIN ENDOCR METAB, V83, P3908, DOI 10.1210/jc.83.11.3908
   ISHIHARA T, 1986, ENDOCRINOL JAPON, V33, P701
   Kon Y, 2003, J CLIN ENDOCR METAB, V88, P2667, DOI 10.1210/jc.2002-021498
   Kunz A, 2005, ULTRASCHALL MED, V26, P102, DOI 10.1055/s-2005-858120
   Nose F, 2002, AM J CLIN PATHOL, V117, P546
   Ohye H, 2005, THYROID, V15, P340, DOI 10.1089/thy.2005.15.340
   Ristimaki A, 1998, J BIOL CHEM, V273, P8413, DOI 10.1074/jbc.273.14.8413
   SATO K, 1995, J CLIN INVEST, V96, P1295, DOI 10.1172/JCI118164
   Sato K, 2001, ENDOCR J, V48, P635, DOI 10.1507/endocrj.48.635
   Sato K, 2007, INTERNAL MED, V46, P385, DOI 10.2169/internalmedicine.46.1899
   Schwentker A, 2002, NITRIC OXIDE-BIOL CH, V7, P1, DOI 10.1016/S1089-8603(02)00002-2
   SHIGEMASA C, 1990, J CLIN ENDOCR METAB, V70, P385, DOI 10.1210/jcem-70-2-385
   Shushanov S, 2000, INT J CANCER, V86, P47, DOI 10.1002/(SICI)1097-0215(20000401)86:1<47::AID-IJC7>3.0.CO;2-R
   SUNDERKOTTER C, 1994, J LEUKOCYTE BIOL, V55, P410, DOI 10.1002/jlb.55.3.410
   Viglietto G, 1997, ONCOGENE, V15, P2687, DOI 10.1038/sj.onc.1201456
   WOLLMAN SH, 1978, ENDOCRINOLOGY, V103, P2306, DOI 10.1210/endo-103-6-2306
   Yamada E, 2006, THYROID, V16, P545, DOI 10.1089/thy.2006.16.545
   Yamazaki K, 2007, ENDOCRINOLOGY, V148, P3226, DOI 10.1210/en.2006-1638
   ZIMMERMAN RS, 1986, ANN INTERN MED, V104, P355, DOI 10.7326/0003-4819-104-3-355
NR 26
TC 16
Z9 17
U1 0
U2 2
PU JAPAN ENDOCRINE SOC
PI KYOTO
PA 75  YANAGINOBANBA NISHIIRU-MASUYA-CHO, SANJOU-DORI, NAKAGYOU-KU, KYOTO,
   604-8111, JAPAN
SN 0918-8959
EI 1348-4540
J9 ENDOCR J
JI Endocr. J.
PD FEB
PY 2009
VL 56
IS 1
BP 65
EP 72
DI 10.1507/endocrj.K08E-194
PG 8
WC Endocrinology & Metabolism
WE Science Citation Index Expanded (SCI-EXPANDED)
SC Endocrinology & Metabolism
GA 418KT
UT WOS:000264147800008
PM 18840927
OA Bronze
DA 2022-12-31
ER

PT J
AU Solak, Y
   Atalay, H
   Nar, A
   Ozbek, O
   Turkmen, K
   Erekul, S
   Turk, S
AF Solak, Y.
   Atalay, H.
   Nar, A.
   Ozbek, O.
   Turkmen, K.
   Erekul, S.
   Turk, S.
TI Aspergillus thyroiditis in a renal transplant recipient mimicking
   subacute thyroiditis
SO TRANSPLANT INFECTIOUS DISEASE
LA English
DT Article
DE Aspergillus; renal transplantation; subacute thyroiditis
ID PATIENT
AB P>Fungal pathogens are increasingly encountered after renal transplantation. Aspergillus causes significant morbidity and mortality in transplant patients. Fungal thyroiditis is a rare occurrence owing to unique features of the thyroid gland. Most cases are caused by Aspergillus species and have been described in immunocompromised patients. Presentation may be identical with that of subacute thyroiditis, in which hyperthyroidism features and painful thyroid are the prominent findings. Diagnosis can be ascertained by fine-needle aspiration of thyroid showing branching hyphae of Aspergillus. We describe a renal transplant patient who developed Aspergillus thyroiditis as part of a disseminated infection successfully treated with voriconazole.
C1 [Solak, Y.] Selcuk Univ, Meram Tip Fak, Hemodiyaliz Sekreterligi, Meram Sch Med,Dept Nephrol, TR-42080 Meram, Konya, Turkey.
   [Nar, A.] Selcuk Univ, Meram Sch Med, Dept Internal Med, TR-42080 Meram, Konya, Turkey.
   [Ozbek, O.] Selcuk Univ, Meram Sch Med, Dept Radiodiagnost, TR-42080 Meram, Konya, Turkey.
   [Erekul, S.] Ankara Univ, Fac Med, Dept Diagnost Pathol, TR-06100 Ankara, Turkey.
C3 Selcuk University; Selcuk University; Selcuk University; Ankara
   University
RP Solak, Y (Corresponding author)，Selcuk Univ, Meram Tip Fak, Hemodiyaliz Sekreterligi, Meram Sch Med,Dept Nephrol, TR-42080 Meram, Konya, Turkey.
EM yalcinsolakmd@gmail.com
RI Solak, Yalcin/AAD-1393-2020; Ozbek, Ozlem Yılmaz/AAJ-2034-2021; Ozbek,
   Orhan/K-6904-2017
OI Ozbek, Ozlem Yılmaz/0000-0003-2974-9579; Ozbek,
   Orhan/0000-0002-7388-0542
CR Elzi L, 2005, NEPHROL DIAL TRANSPL, V20, P631, DOI 10.1093/ndt/gfh625
   Goldani LZ, 2006, MYCOPATHOLOGIA, V161, P129, DOI 10.1007/s11046-005-0239-3
   Guetgemann A, 2006, NEPHROL DIAL TRANSPL, V21, P2325, DOI 10.1093/ndt/gfl280
   KEANE WM, 1978, OTOLARYNG HEAD NECK, V86, P761, DOI 10.1177/019459987808600519
   MURRAY HW, 1975, JOHNS HOPKINS MED J, V137, P235
   Patterson J E, 1999, Transpl Infect Dis, V1, P229, DOI 10.1034/j.1399-3062.1999.010402.x
   Silveira FP, 2007, MED MYCOL, V45, P305, DOI 10.1080/13693780701200372
   Slatosky J, 2000, AM FAM PHYSICIAN, V61, P1047
   TOMER Y, 1993, ENDOCR REV, V14, P107, DOI 10.1210/er.14.1.107
NR 9
TC 8
Z9 8
U1 0
U2 3
PU WILEY-BLACKWELL
PI MALDEN
PA COMMERCE PLACE, 350 MAIN ST, MALDEN 02148, MA USA
SN 1398-2273
J9 TRANSPL INFECT DIS
JI Transpl. Infect. Dis.
PD APR
PY 2011
VL 13
IS 2
BP 178
EP 181
DI 10.1111/j.1399-3062.2010.00557.x
PG 4
WC Immunology; Infectious Diseases; Transplantation
WE Science Citation Index Expanded (SCI-EXPANDED)
SC Immunology; Infectious Diseases; Transplantation
GA 745JY
UT WOS:000289162900012
PM 20738834
DA 2022-12-31
ER

PT J
AU Valentini, RB
   de Macedo, BM
   Izquierdo, RF
   Meyer, ELS
AF Valentini, Raisa Bressan
   de Macedo, Bruno Mussoi
   Izquierdo, Rogerio Friedrich
   Souza Meyer, Erika Laurini
TI Painless thyroiditis associated to thyroid carcinoma: role of initial
   ultrasonography evaluation
SO ARCHIVES OF ENDOCRINOLOGY METABOLISM
LA English
DT Article
ID SUBACUTE THYROIDITIS; PAPILLARY CARCINOMA; MALIGNANCY; NODULES;
   FEATURES; CANCER; HYPERTHYROIDISM; SONOGRAPHY; ULTRASOUND; DIAGNOSIS
AB Even though it is a rare event, most associations of thyroid carcinoma with subacute thyroiditis described in the literature are related to its granulomatous form (Quervain's thyroiditis). We present a patient with subacute lymphocytic thyroiditis (painless thyroiditis) and papillary thyroid cancer that was first suspected in an initial ultrasound evaluation. A 30-year old female patient who was referred to the emergency room due to hyperthyroidism symptoms was diagnosed with painless thyroiditis established by physical examination and laboratory findings. With the presence of a palpable painless thyroid nodule an ultrasound was prescribed and the images revealed a suspicious thyroid nodule, microcalcification focus in the heterogeneous thyroid parenquima and cervical lymphadenopathy. Fine needle aspiration biopsy was taken from this nodule; cytology was assessed for compatibility with papillary thyroid carcinoma. Postsurgical pathology evaluation showed a multicentric papillary carcinoma and lymphocytic infiltration. Subacute thyroiditis, regardless of type, may produce transitory ultrasound changes that obscure the coexistence of papillary carcinoma. Due to this, initial thyroid ultrasound evaluation should be delayed until clinical recovery. We recommended a thyroid ultrasound exam for initial evaluation of painless thyroiditis, particularly in patients with palpable thyroid nodule. Further cytological examination is recommended in cases presenting with suspect thyroid nodule and/or non-nodular hypoechoic (> 1 cm) or heterogeneous areas with microcalcification focus.
C1 [Valentini, Raisa Bressan; de Macedo, Bruno Mussoi; Souza Meyer, Erika Laurini] UFCSPA, Irmandade Santa Casa Misericordia Porto Alegre, Serv Endocrinol, Unidade Tireoide, Porto Alegre, RS, Brazil.
   [Izquierdo, Rogerio Friedrich] UFCSPA, Irmandade Santa Casa Misericordia Porto Alegre, Serv Radiol, Porto Alegre, RS, Brazil.
C3 Universidade Federal de Ciencias da Saude de Porto Alegre; Universidade
   Federal de Ciencias da Saude de Porto Alegre
RP Meyer, ELS (Corresponding author)，Irmandade Santa Casa Misericordia Porto Alegre, Serv Endocrinol, Prof Annes Dias 295, BR-90020090 Porto Alegre, RS, Brazil.
EM erikam@ufcspa.edu.br
OI Laurini de Souza Meyer, Erika/0000-0002-9119-0107
CR Bianda T, 1998, POSTGRAD MED J, V74, P602, DOI 10.1136/pgmj.74.876.602
   Bindra A, 2006, AM FAM PHYSICIAN, V73, P1769
   Choi Young Sik, 2013, J Med Case Rep, V7, P3, DOI 10.1186/1752-1947-7-3
   Durfee SM, 2015, J ULTRAS MED, V34, P697, DOI 10.7863/ultra.34.4.697
   Farwell AP, 2013, WERNER INGBARS THYRO, V10, P414
   Fatourechi V, 2003, J CLIN ENDOCR METAB, V88, P2100, DOI 10.1210/jc.2002-021799
   Fierro-Renoy JF, 1999, THYROID, V9, P1133, DOI 10.1089/thy.1999.9.1133
   Frasoldati A, 2003, CANCER-AM CANCER SOC, V97, P90, DOI 10.1002/cncr.11031
   Frates MC, 2003, J ULTRAS MED, V22, P127, DOI 10.7863/jum.2003.22.2.127
   GEFFNER DL, 1992, AM J MED, V93, P61, DOI 10.1016/0002-9343(92)90681-Z
   HARDOFF R, 1995, CLIN NUCL MED, V20, P981, DOI 10.1097/00003072-199511000-00008
   INADA M, 1981, J CLIN ENDOCR METAB, V52, P431, DOI 10.1210/jcem-52-3-431
   Lam KY, 2002, ENDOCR PATHOL, V13, P263, DOI 10.1007/s12022-002-0003-x
   Leboulleux S, 2007, J CLIN ENDOCR METAB, V92, P3590, DOI 10.1210/jc.2007-0444
   Luboshitzky R, 1998, EUR J ENDOCRINOL, V138, P562, DOI 10.1530/eje.0.1380562
   Maia AL, 2013, ARQ BRAS ENDOCRINOL, V57, P205, DOI 10.1590/S0004-27302013000300006
   MARCOCCI C, 1991, J CLIN ENDOCR METAB, V72, P209, DOI 10.1210/jcem-72-1-209
   MIZUKAMI Y, 1987, HUM PATHOL, V18, P929, DOI 10.1016/S0046-8177(87)80271-X
   Nishihara E, 2008, THYROID, V18, P1221, DOI 10.1089/thy.2008.0096
   Pacini F, 2003, J CLIN ENDOCR METAB, V88, P3668, DOI 10.1210/jc.2002-021925
   Pan FS, 2015, J ULTRAS MED, V34, P689, DOI 10.7863/ultra.34.4.689
   Papini E, 2002, J CLIN ENDOCR METAB, V87, P1941, DOI 10.1210/jc.87.5.1941
   Pearce EN, 2003, NEW ENGL J MED, V348, P2646, DOI 10.1056/NEJMra021194
   TOKUDA Y, 1990, J CLIN ULTRASOUND, V18, P21, DOI 10.1002/jcu.1870180106
   Ucan B, 2014, ARQ BRAS ENDOCRINOL, V58, P851, DOI 10.1590/0004-2730000003222
   Volpe R, 1981, Prog Clin Biol Res, V74, P115
   Zacharia TT, 2002, J CLIN ULTRASOUND, V30, P442, DOI 10.1002/jcu.10087
NR 27
TC 5
Z9 5
U1 0
U2 1
PU SBEM-SOC BRASIL ENDOCRINOLOGIA & METABOLOGIA
PI RIO DE JANEIRO, RJ
PA RUA HUMAITA, 85 CJ 501, RIO DE JANEIRO, RJ, 22261-000, BRAZIL
SN 2359-3997
EI 2359-4292
J9 ARCH ENDOCRIN METAB
JI Arch. Endocrinol. Metab.
PD APR
PY 2016
VL 60
IS 2
BP 178
EP 182
DI 10.1590/2359-3997000000104
PG 5
WC Endocrinology & Metabolism
WE Science Citation Index Expanded (SCI-EXPANDED)
SC Endocrinology & Metabolism
GA DS1LT
UT WOS:000380357800014
PM 26421671
OA Green Submitted, gold, Green Published
DA 2022-12-31
ER

PT J
AU Kishimoto, M
   Ishikawa, T
   Odawara, M
AF Kishimoto, Miyako
   Ishikawa, Takuya
   Odawara, Masato
TI Subacute thyroiditis with liver dysfunction following coronavirus
   disease 2019 (COVID-19) vaccination: report of two cases and a
   literature review
SO ENDOCRINE JOURNAL
LA English
DT Review; Early Access
DE Coronavirus disease 2019 (COVID-19); Vaccination; Subacute thyroiditis;
   Liver dysfunction
ID PAINFUL HASHIMOTOS-THYROIDITIS; AUTOIMMUNE HEPATITIS; ABNORMALITIES;
   SYSTEM; HEALTH; EVENT; SARS
AB Subacute thyroiditis is a transient inflammatory thyroid disease characterized by neck pain, fever, and typical symptoms associated with thyrotoxicosis. The incidence of subacute thyroiditis is higher in female than in male, and susceptibility is prominent in the 30-50-year age range. The variety of case reports on subacute thyroiditis associated with coronavirus disease 2019 (COVID-19) appears to be increasing, and subacute thyroiditis following COVID-19 vaccination has recently been reported. Herein, we report two cases of subacute thyroiditis that developed after receiving the COVID-19 mRNA vaccine, one of which exhibited remarkable liver dysfunction. The mechanism underlying the development of post -vaccination subacute thyroiditis remains unknown; however, one theory suggests that adjuvants contained in vaccines may play a role in triggering diverse autoimmune and inflammatory responses. Another possibility is the potential cross-reactivity between the coronavirus spike protein target produced by the mRNA vaccine and thyroid cell antigens. Common side effects of the COVID-19 vaccine include pain at the injection site, fever, fatigue, headache, muscle pain, chills, and nausea. These symptoms are usually resolved within a few days. Subacute thyroiditis may present symptoms similar to those of short-term vaccination side effects or exhibit non-specific symptoms, potentially leading to misdiagnosis or underdiagnosis. Therefore, clinicians should be aware of the possible development of subacute thyroiditis after COVID-19 vaccination.
C1 [Kishimoto, Miyako; Odawara, Masato] Int Univ Hlth & Welf, Clin Res Ctr, Dept Med, Tokyo 1070052, Japan.
   [Kishimoto, Miyako; Ishikawa, Takuya; Odawara, Masato] Sanno Hosp, Dept Internal Med, Tokyo 1070052, Japan.
C3 International University of Health & Welfare
RP Kishimoto, M (Corresponding author)，Sanno Hosp, Dept Internal Med, Minato Ku, 8-10-16 Akasaka, Tokyo 1070052, Japan.
EM mkishimoto@iuhw.ac.jp
CR Aemaz Ur Rehman Muhammad, 2021, SN Compr Clin Med, V3, P1515, DOI 10.1007/s42399-021-00912-5
   [Anonymous], 2021, ALL UK SPONTANEOUS R
   Kalkan EA, 2020, J ENDOCRINOL INVEST, V43, P1173, DOI 10.1007/s40618-020-01316-3
   Awadasseid A, 2021, INT J BIOL SCI, V17, P8, DOI 10.7150/ijbs.52569
   Baden LR, 2021, NEW ENGL J MED, V384, P403, DOI 10.1056/NEJMoa2035389
   Barda N, 2021, NEW ENGL J MED, V385, P1078, DOI 10.1056/NEJMoa2110475
   Berry PA, 2007, WORLD J GASTROENTERO, V13, P2238, DOI 10.3748/wjg.v13.i15.2238
   Bornemann C, 2021, FRONT MED-LAUSANNE, V8, DOI 10.3389/fmed.2021.737142
   Bragazzi NL, 2020, BEST PRACT RES CL EN, V34, DOI 10.1016/j.beem.2020.101412
   Brancatella A, 2020, J CLIN ENDOCR METAB, V105, DOI 10.1210/clinem/dgaa537
   Brancatella A, 2020, J CLIN ENDOCR METAB, V105, P2367, DOI 10.1210/clinem/dgaa276
   Buchhorn R, 2021, VACCINES-BASEL, V9, DOI 10.3390/vaccines9111353
   Burra P, 2013, BEST PRACT RES CL GA, V27, P553, DOI 10.1016/j.bpg.2013.06.014
   Campos-Barrera E, 2020, CASE REP ENDOCRINOL, V2020, DOI 10.1155/2020/8891539
   Caron P, 2021, ENDOCRINE, V72, P326, DOI 10.1007/s12020-021-02689-y
   Centers for Disease Control and Prevention, 2021, POSS SID EFF GETT CO
   Chakraborty U, 2020, BMJ CASE REP, V13, DOI 10.1136/bcr-2020-239953
   Chang J, 2021, IMMUNE NETW, V21, DOI 10.4110/in.2021.21.e6
   Chatzi S, 2022, HORM-INT J ENDOCRINO, V21, P177, DOI 10.1007/s42000-021-00332-z
   Chong WH, 2021, AM J MED SCI, V361, P400, DOI 10.1016/j.amjms.2020.09.011
   Christensen J, 2022, INTERN MED J, V52, P522, DOI 10.1111/imj.15432
   Chung YH, 2020, ACS NANO, V14, P12522, DOI 10.1021/acsnano.0c07197
   Csepregi A, 2005, WORLD J GASTROENTERO, V11, P4114, DOI 10.3748/wjg.v11.i26.4114
   Dalpke AH, 2012, RNA BIOL, V9, P828, DOI 10.4161/rna.20206
   Desailloud R, 2009, VIROL J, V6, DOI 10.1186/1743-422X-6-5
   Fatourechi V, 2003, J CLIN ENDOCR METAB, V88, P2100, DOI 10.1210/jc.2002-021799
   Franquemont S., 2021, J ENDOCR SOC, V5, pA956, DOI 10.1210/jendso/bvab048.1954
   Garg Mahendra K, 2020, Indian J Endocrinol Metab, V24, P381, DOI 10.4103/ijem.IJEM_440_20
   Gee J, 2021, MMWR-MORBID MORTAL W, V70, P283, DOI 10.15585/mmwr.mm7008e3
   Gorini F, 2020, INT J ENV RES PUB HE, V17, DOI 10.3390/ijerph17186630
   Guven M, 2020, J ENDOCRINOL METAB, V10, P110, DOI 10.14740/jem678
   Ippolito S, 2020, J ENDOCRINOL INVEST, V43, P1171, DOI 10.1007/s40618-020-01312-7
   Iremli BG, 2021, J CLIN ENDOCR METAB
   Iremli BG, 2021, J CLIN ENDOCR METAB, V106, P2600, DOI 10.1210/clinem/dgab373
   Jeeyavudeen MS, 2021, BMJ CASE REP, V14, DOI 10.1136/bcr-2021-246425
   Kaur SP, 2020, VIRUS RES, V288, DOI 10.1016/j.virusres.2020.198114
   Khatri A, 2021, EUR THYROID J, V9, P324, DOI 10.1159/000511872
   Khemichian Saro, 2011, Gastroenterol Hepatol (N Y), V7, P337
   Kuba K, 2005, NAT MED, V11, P875, DOI 10.1038/nm1267
   Kyriacou A, 2021, EUR J INTERN MED, V94, P95, DOI 10.1016/j.ejim.2021.10.008
   Lazartigues E, 2020, ENDOCRINOLOGY, V161, DOI 10.1210/endocr/bqaa108
   Lee K, 2009, GLOB INST, P1
   Li DD, 2021, MILITARY MED RES, V8, DOI 10.1186/s40779-020-00296-y
   Li MY, 2020, INFECT DIS POVERTY, V9, DOI 10.1186/s40249-020-00662-x
   Liu Y, 2020, ACS PHARMACOL TRANSL, V3, P844, DOI 10.1021/acsptsci.0c00109
   Malespin M, 2019, CLIN LIVER DIS, V23, P233, DOI 10.1016/j.cld.2018.12.006
   Mann R, 2021, CUREUS, V13, DOI 10.7759/cureus.16491
   Mansourian AR, 2013, J BIOL SCI, V13, P665, DOI DOI 10.3923/jbs.2013.665.678
   Marian AJ, 2021, CARDIOVASC PATHOL, V50, DOI 10.1016/j.carpath.2020.107278
   Martin MCA, 2021, ENDOCRINOL DIAB NUTR, V68, P754, DOI [10.1016/j.endinu.2020.10.003, 10.1016/j.endien.2020.10.010]
   Mathews SE, 2021, J INVEST MED HIGH IM, V9, DOI 10.1177/23247096211009412
   Mattar SAM, 2020, BMJ CASE REP, V13, DOI 10.1136/bcr-2020-237336
   Mehmood MA, 2020, CUREUS J MED SCIENCE, V12, DOI 10.7759/cureus.12301
   Muller I, 2020, LANCET DIABETES ENDO, V8, P739, DOI 10.1016/S2213-8587(20)30266-7
   Nishihara E, 2008, INTERNAL MED, V47, P725, DOI 10.2169/internalmedicine.47.0740
   NYULASSY S, 1977, J CLIN ENDOCR METAB, V45, P270, DOI 10.1210/jcem-45-2-270
   Onlen Y, 2006, EUR J GEN MED, V3, P197
   Onoda N, 2009, ENDOCR J, V56, P65, DOI 10.1507/endocrj.K08E-194
   Opoku-Akyeampong NAAS, 2021, CLIN CASE REP, V9, DOI 10.1002/ccr3.4067
   Oyibo SO, 2021, CUREUS J MED SCIENCE, V13, DOI 10.7759/cureus.16045
   Pardi N, 2018, NAT REV DRUG DISCOV, V17, P261, DOI 10.1038/nrd.2017.243
   Pastor S, 2020, CUREUS J MED SCIENCE, V12, DOI 10.7759/cureus.11305
   Patel KR, 2021, AM J OTOLARYNG, V43, DOI 10.1016/j.amjoto.2021.103211
   Pearce EN, 2003, NEW ENGL J MED, V348, P2646, DOI 10.1056/NEJMra021194
   Peng CCH, 2020, J ENDOCR SOC, V4, DOI 10.1210/jendso/bvz008
   Perumalswami P, 2009, SEMIN LIVER DIS, V29, P331, DOI 10.1055/s-0029-1233537
   Plaza-Enriquez L, 2021, CASE REP ENDOCRINOL, V2021
   Polack FP, 2020, NEW ENGL J MED, V383, P2603, DOI 10.1056/NEJMoa2034577
   Pujol A, 2022, J ENDOCRINOL INVEST, V45, P875, DOI 10.1007/s40618-021-01707-0
   Rajegowda RY, 2016, INT J BASIC CLIN PHA, V5, P2280
   Ratnayake GM, 2022, CLIN ENDOCRINOL, V97, P140, DOI 10.1111/cen.14555
   Rebollar AF, 2021, ENFERM INFEC MICR CL, V2021
   Rotondi M, 2021, J ENDOCRINOL INVEST, V44, P1085, DOI 10.1007/s40618-020-01436-w
   Rotondi M, 2017, J ENDOCRINOL INVEST, V40, P815, DOI 10.1007/s40618-017-0655-5
   Ruano R, 2021, ENDOCRINOL DIAB NUTR, V68, P755, DOI [10.1016/j.endien.2021.11.025, 10.1016/j.endinu.2020.09.002]
   Ruggeri RM, 2021, HORM-INT J ENDOCRINO, V20, P219, DOI 10.1007/s42000-020-00230-w
   Saad MA, 2021, CURR RHEUMATOL REV, V17, P193, DOI 10.2174/1573397116666201029155856
   San Juan Mari Des J, 2020, AACE Clin Case Rep, V6, pe361, DOI 10.4158/ACCR-2020-0524
   Sasaki T, 2018, MEDICINE, V97, DOI 10.1097/MD.0000000000011621
   Saygili ES, 2021, BMJ CASE REP, V14, DOI 10.1136/bcr-2021-244711
   Scappaticcio L, 2021, REV ENDOCR METAB DIS, V22, P803, DOI 10.1007/s11154-020-09615-z
   Schimmel J, 2021, THYROID, V31, P1440, DOI 10.1089/thy.2021.0184
   Semikov VI, 2021, CLIN CASE REP, V9, DOI 10.1002/ccr3.5109
   Resuli AS, 2022, ENT-EAR NOSE THROAT, V101, P501, DOI 10.1177/01455613211012114
   SHIGEMASA C, 1990, J CLIN ENDOCR METAB, V70, P385, DOI 10.1210/jcem-70-2-385
   Shimabukuro TT, 2021, JAMA-J AM MED ASSOC, V325, P1101, DOI 10.1001/jama.2021.1967
   Shimabukuro TT, 2015, VACCINE, V33, P4398, DOI 10.1016/j.vaccine.2015.07.035
   Shimizu Y, 2008, WORLD J GASTROENTERO, V14, P4111, DOI 10.3748/wjg.14.4111
   Sigstad E, 2021, TIDSSKR NORSKE LAEGE, V141, P1382, DOI 10.4045/tidsskr.21.0554
   Siolos Athanasios, 2021, Metabol Open, V12, P100136, DOI 10.1016/j.metop.2021.100136
   Smith TJ, 2016, NEW ENGL J MED, V375, P1552, DOI 10.1056/NEJMra1510030
   Sohrabpour S, 2021, EUR THYROID J, V9, P321, DOI 10.1159/000511707
   Soltanpoor P, 2021, CLIN CASE REP, V9, DOI 10.1002/ccr3.4812
   Speer G, 2021, ENDOCR J, V68, P129, DOI 10.1507/endocrj.EJ20-0443
   Stasiak M, 2021, REV ENDOCR METAB DIS, V22, P1027, DOI 10.1007/s11154-021-09648-y
   Tekin MS, 2021, HUM VACC IMMUNOTHER, V17, P4090, DOI 10.1080/21645515.2021.1947102
   Tjonnfjord Eirik, 2021, Tidsskr Nor Laegeforen, V141, DOI 10.4045/tidsskr.21.0169
   van Gemeren MAJ, 2017, SCAND J GASTROENTERO, V52, P18, DOI 10.1080/00365521.2016.1224379
   Veerappan GR, 2005, DIGEST DIS SCI, V50, P212, DOI 10.1007/s10620-005-1303-z
   Vera-Lastra O, 2021, THYROID, V31, P1436, DOI 10.1089/thy.2021.0142
   Vojdani A, 2020, CLIN IMMUNOL, V217, DOI 10.1016/j.clim.2020.108480
   Voysey M, 2021, LANCET, V397, P99, DOI 10.1016/S0140-6736(20)32661-1
   Watad A, 2017, FRONT ENDOCRINOL, V7, DOI 10.3389/fendo.2016.00150
   World Health Organization, 2022, COVID 19 VACC
   World Health Organization, 2022, COR DIS 2019 COVID 1
   Yuen Hok Yuen, 2016, Australas J Ultrasound Med, V19, P13, DOI 10.1002/ajum.12001
   Zettinig G, 2022, J ENDOCRINOL INVEST, V45, P227, DOI 10.1007/s40618-021-01650-0
NR 107
TC 3
Z9 3
U1 1
U2 2
PU JAPAN ENDOCRINE SOC
PI KYOTO
PA 75  YANAGINOBANBA NISHIIRU-MASUYA-CHO, SANJOU-DORI, NAKAGYOU-KU, KYOTO,
   604-8111, JAPAN
SN 0918-8959
EI 1348-4540
J9 ENDOCR J
JI Endocr. J.
DI 10.1507/endocrj.EJ21-0629
EA MAR 2022
PG 11
WC Endocrinology & Metabolism
WE Science Citation Index Expanded (SCI-EXPANDED)
SC Endocrinology & Metabolism
GA ZS3WC
UT WOS:000768397800001
PM 35264515
OA gold
DA 2022-12-31
ER

PT J
AU Nakano, Y
   Kurihara, H
   Sasaki, J
AF Nakano, Yoshishige
   Kurihara, Hideo
   Sasaki, Jun
TI Graves' Disease Following Subacute Thyroiditis
SO TOHOKU JOURNAL OF EXPERIMENTAL MEDICINE
LA English
DT Article
DE Graves' disease; hyperthyroidism; subacute thyroiditis; thyroid
   autoantibody; thyroid hormone
ID HYPERTHYROIDISM
AB Subacute thyroiditis is a painful, inflammatory disease frequently accompanied with fever. It is suspected to be a viral infectious disease, while Graves' disease is an autoimmune disease. Thus, there appears to be no etiological relationship between the two diseases. A total of 25,267 thyroid disease patients made their first visits to our thyroid clinic during a period of 24 years between 1985 and 2008. Among them, subacute thyroiditis and Graves' disease accounted for 918 patients (3.6%) and 4,617 patients (18.2%), respectively. We have encountered 7 patients (one male and six female) with subacute thyroiditis followed by Graves' disease in this period (0.15% of the 4,617 patients with Graves' disease and 0.76% of the 918 patients with subacute thyroiditis). The age ranges were 40 similar to 66 years (mean 48.7 years) at the onset of subacute thyroiditis. The intervals between the onsets of subacute thyroiditis and Graves' disease were 1 similar to 8 months (mean 4.7 months). Because Graves' disease was preceded by subacute thyroiditis, the signs and symptoms of both diseases were evident together in the intervening period. The diagnosis of Graves' disease in those patients is always difficult because of atypical signs and symptoms and an unclear onset time. The causes of the Graves' disease that followed subacute thyroiditis are still unknown. However, the inflammatory nature of subacute thyroiditis may lead to the activation of the autoimmune response in susceptible subjects, resulting in the onset of Graves' disease. Graves' disease should be suspected when a high blood level of thyroid hormone persists after subacute thyroiditis.
C1 [Nakano, Yoshishige; Kurihara, Hideo; Sasaki, Jun] Kurihara Thyroid Clin, Morioka, Iwate 0200015, Japan.
RP Sasaki, J (Corresponding author)，Kurihara Thyroid Clin, Honchodori 1-16-4, Morioka, Iwate 0200015, Japan.
EM kclinic@rnac.ne.jp
CR Bartalena L, 1996, THYROID, V6, P345, DOI 10.1089/thy.1996.6.345
   Bennedbaek FN, 1996, THYROID, V6, P457, DOI 10.1089/thy.1996.6.457
   FUKATA S, 1992, ACTA ENDOCRINOL-COP, V126, P495, DOI 10.1530/acta.0.1260495
   Grunenberger F, 1998, THYROID, V8, P683, DOI 10.1089/thy.1998.8.683
   Iitaka M, 2001, ENDOCR J, V48, P139, DOI 10.1507/endocrj.48.139
   LITAKA M, 1998, CLIN ENDOCRINOL, V48, P445
   PERLOFF WH, 1956, J CLIN ENDOCR METAB, V16, P542, DOI 10.1210/jcem-16-4-542
   Pichler R, 2002, ACTA MED AUST, V29, P137, DOI 10.1046/j.1563-2571.2002.02008.x
   SHEETS R F, 1955, J Am Med Assoc, V157, P139
   VOLPE R, 1978, THYROID, P986
   Wang Xiangbing, 2004, Endocr Pract, V10, P509
   WARTOFSKY L, 1987, AM J MED, V83, P761, DOI 10.1016/0002-9343(87)90910-7
   WERNER SC, 1979, ARCH INTERN MED, V139, P1313, DOI 10.1001/archinte.139.11.1313
NR 13
TC 12
Z9 14
U1 2
U2 7
PU TOHOKU UNIV MEDICAL PRESS
PI SENDAI
PA 2-1, SEIRYO-MACHI, AOBA-KU, SENDAI, MIYAGI 980-8575, JAPAN
SN 0040-8727
EI 1349-3329
J9 TOHOKU J EXP MED
JI Tohoku J. Exp. Med.
PD DEC
PY 2011
VL 225
IS 4
BP 301
EP 309
DI 10.1620/tjem.225.301
PG 9
WC Medicine, General & Internal; Medicine, Research & Experimental
WE Science Citation Index Expanded (SCI-EXPANDED)
SC General & Internal Medicine; Research & Experimental Medicine
GA 859UF
UT WOS:000297900600011
PM 22112923
OA Bronze
DA 2022-12-31
ER

PT J
AU Kishimoto, M
   Ishikawa, T
   Odawara, M
AF Kishimoto, Miyako
   Ishikawa, Takuya
   Odawara, Masato
TI Subacute thyroiditis with liver dysfunction following coronavirus
   disease 2019 (COVID-19) vaccination: report of two cases and a
   literature review
SO ENDOCRINE JOURNAL
LA English
DT Review
DE Coronavirus disease 2019 (COVID-19); Vaccination; Subacute thyroiditis;
   Liver dysfunction
ID PAINFUL HASHIMOTOS-THYROIDITIS; AUTOIMMUNE HEPATITIS; ABNORMALITIES;
   SYSTEM; EVENT; SARS
AB Subacute thyroiditis is a transient inflammatory thyroid disease characterized by neck pain, fever, and typical symptoms associated with thyrotoxicosis. The incidence of subacute thyroiditis is higher in female than in male, and susceptibility is prominent in the 30-50-year age range. The variety of case reports on subacute thyroiditis associated with coronavirus disease 2019 (COVID-19) appears to be increasing, and subacute thyroiditis following COVID-19 vaccination has recently been reported. Herein, we report two cases of subacute thyroiditis that developed after receiving the COVID-19 mRNA vaccine, one of which exhibited remarkable liver dysfunction. The mechanism underlying the development of post-vaccination subacute thyroiditis remains unknown; however, one theory suggests that adjuvants contained in vaccines may play a role in triggering diverse autoimmune and inflammatory responses. Another possibility is the potential cross-reactivity between the coronavirus spike protein target produced by the mRNA vaccine and thyroid cell antigens. Common side effects of the COVID-19 vaccine include pain at the injection site, fever, fatigue. headache, muscle pain, chills, and nausea. These symptoms are usually resolved within a few days. Subacute thyroiditis may present symptoms similar to those of short-tenn vaccination side effects or exhibit non-specific symptoms, potentially leading to misdiagnosis or underdiagnosis. Therefore, clinicians should be aware of the possible development of subacute thyroiditis after COVID-19 vaccination.
C1 [Kishimoto, Miyako; Odawara, Masato] Int Univ Hlth & Welf, Clin Res Ctr, Dept Med, Tokyo 1070052, Japan.
   [Kishimoto, Miyako; Ishikawa, Takuya; Odawara, Masato] Sanno Hosp, Dept Internal Med, Tokyo 1070052, Japan.
C3 International University of Health & Welfare
RP Kishimoto, M (Corresponding author)，Sanno Hosp, Dept Internal Med, Minato Ku, 8-10-16 Akasaka, Tokyo 1070052, Japan.
EM mkishimoto@iuhw.ac.jp
CR Aemaz Ur Rehman Muhammad, 2021, SN Compr Clin Med, V3, P1515, DOI 10.1007/s42399-021-00912-5
   [Anonymous], 2021, ALL UK SPONTANEOUS R
   Kalkan EA, 2020, J ENDOCRINOL INVEST, V43, P1173, DOI 10.1007/s40618-020-01316-3
   Awadasseid A, 2021, INT J BIOL SCI, V17, P8, DOI 10.7150/ijbs.52569
   Baden LR, 2021, NEW ENGL J MED, V384, P403, DOI 10.1056/NEJMoa2035389
   Barda N, 2021, NEW ENGL J MED, V385, P1078, DOI 10.1056/NEJMoa2110475
   Berry PA, 2007, WORLD J GASTROENTERO, V13, P2238, DOI 10.3748/wjg.v13.i15.2238
   Bornemann C, 2021, FRONT MED-LAUSANNE, V8, DOI 10.3389/fmed.2021.737142
   Bragazzi NL, 2020, BEST PRACT RES CL EN, V34, DOI 10.1016/j.beem.2020.101412
   Brancatella A, 2020, J CLIN ENDOCR METAB, V105, DOI 10.1210/clinem/dgaa537
   Brancatella A, 2020, J CLIN ENDOCR METAB, V105, P2367, DOI 10.1210/clinem/dgaa276
   Buchhorn R, 2021, VACCINES-BASEL, V9, DOI 10.3390/vaccines9111353
   Burra P, 2013, BEST PRACT RES CL GA, V27, P553, DOI 10.1016/j.bpg.2013.06.014
   Campos-Barrera E, 2020, CASE REP ENDOCRINOL, V2020, DOI 10.1155/2020/8891539
   Caron P, 2021, ENDOCRINE, V72, P326, DOI 10.1007/s12020-021-02689-y
   Centers for Disease Control and Prevention, 2021, POSSIBL SID EFF GET
   Chakraborty U, 2020, BMJ CASE REP, V13, DOI 10.1136/bcr-2020-239953
   Chang J, 2021, IMMUNE NETW, V21, DOI 10.4110/in.2021.21.e6
   Chatzi S, 2022, HORM-INT J ENDOCRINO, V21, P177, DOI 10.1007/s42000-021-00332-z
   Chong WH, 2021, AM J MED SCI, V361, P400, DOI 10.1016/j.amjms.2020.09.011
   Christensen J, 2022, INTERN MED J, V52, P522, DOI 10.1111/imj.15432
   Chung YH, 2020, ACS NANO, V14, P12522, DOI 10.1021/acsnano.0c07197
   Csepregi A, 2005, WORLD J GASTROENTERO, V11, P4114, DOI 10.3748/wjg.v11.i26.4114
   Dalpke AH, 2012, RNA BIOL, V9, P828, DOI 10.4161/rna.20206
   Desailloud R, 2009, VIROL J, V6, DOI 10.1186/1743-422X-6-5
   Fatourechi V, 2003, J CLIN ENDOCR METAB, V88, P2100, DOI 10.1210/jc.2002-021799
   Franquemont S., 2021, J ENDOCR SOC, V5, pA956, DOI 10.1210/jendso/bvab048.1954
   Garg Mahendra K, 2020, Indian J Endocrinol Metab, V24, P381, DOI 10.4103/ijem.IJEM_440_20
   Gee J, 2021, MMWR-MORBID MORTAL W, V70, P283, DOI 10.15585/mmwr.mm7008e3
   Gorini F, 2020, INT J ENV RES PUB HE, V17, DOI 10.3390/ijerph17186630
   Guven M, 2020, J ENDOCRINOL METAB, V10, P110, DOI 10.14740/jem678
   Ippolito S, 2020, J ENDOCRINOL INVEST, V43, P1171, DOI 10.1007/s40618-020-01312-7
   Iremli BG, 2021, J CLIN ENDOCR METAB
   Iremli BG, 2021, J CLIN ENDOCR METAB, V106, P2600, DOI 10.1210/clinem/dgab373
   Jeeyavudeen MS, 2021, BMJ CASE REP, V14, DOI 10.1136/bcr-2021-246425
   Kaur SP, 2020, VIRUS RES, V288, DOI 10.1016/j.virusres.2020.198114
   Khatri A, 2021, EUR THYROID J, V9, P324, DOI 10.1159/000511872
   Khemichian Saro, 2011, Gastroenterol Hepatol (N Y), V7, P337
   Kuba K, 2005, NAT MED, V11, P875, DOI 10.1038/nm1267
   Kyriacou A, 2021, EUR J INTERN MED, V94, P95, DOI 10.1016/j.ejim.2021.10.008
   Lazartigues E, 2020, ENDOCRINOLOGY, V161, DOI 10.1210/endocr/bqaa108
   Li DD, 2021, MILITARY MED RES, V8, DOI 10.1186/s40779-020-00296-y
   Li MY, 2020, INFECT DIS POVERTY, V9, DOI 10.1186/s40249-020-00662-x
   Liu Y, 2020, ACS PHARMACOL TRANSL, V3, P844, DOI 10.1021/acsptsci.0c00109
   Malespin M, 2019, CLIN LIVER DIS, V23, P233, DOI 10.1016/j.cld.2018.12.006
   Mann R, 2021, CUREUS, V13, DOI 10.7759/cureus.16491
   Mansourian AR, 2013, J BIOL SCI, V13, P665, DOI DOI 10.3923/jbs.2013.665.678
   Marian AJ, 2021, CARDIOVASC PATHOL, V50, DOI 10.1016/j.carpath.2020.107278
   Martin MCA, 2021, ENDOCRINOL DIAB NUTR, V68, P754, DOI [10.1016/j.endinu.2020.10.003, 10.1016/j.endien.2020.10.010]
   Mathews SE, 2021, J INVEST MED HIGH IM, V9, DOI 10.1177/23247096211009412
   Mattar SAM, 2020, BMJ CASE REP, V13, DOI 10.1136/bcr-2020-237336
   Mehmood MA, 2020, CUREUS J MED SCIENCE, V12, DOI 10.7759/cureus.12301
   Muller I, 2020, LANCET DIABETES ENDO, V8, P739, DOI 10.1016/S2213-8587(20)30266-7
   Nishihara E, 2008, INTERNAL MED, V47, P725, DOI 10.2169/internalmedicine.47.0740
   NYULASSY S, 1977, J CLIN ENDOCR METAB, V45, P270, DOI 10.1210/jcem-45-2-270
   Onlen Y, 2006, EUR J GEN MED, V3, P197
   Onoda N, 2009, ENDOCR J, V56, P65, DOI 10.1507/endocrj.K08E-194
   Opoku-Akyeampong NAAS, 2021, CLIN CASE REP, V9, DOI 10.1002/ccr3.4067
   Oyibo SO, 2021, CUREUS J MED SCIENCE, V13, DOI 10.7759/cureus.16045
   Pardi N, 2018, NAT REV DRUG DISCOV, V17, P261, DOI 10.1038/nrd.2017.243
   Pastor S, 2020, CUREUS J MED SCIENCE, V12, DOI 10.7759/cureus.11305
   Patel KR, 2021, AM J OTOLARYNG, V43, DOI 10.1016/j.amjoto.2021.103211
   Pearce EN, 2003, NEW ENGL J MED, V348, P2646, DOI 10.1056/NEJMra021194
   Peng CCH, 2020, J ENDOCR SOC, V4, DOI 10.1210/jendso/bvz008
   Perumalswami P, 2009, SEMIN LIVER DIS, V29, P331, DOI 10.1055/s-0029-1233537
   Plaza-Enriquez Leidy, 2021, Case Rep Endocrinol, V2021, P8952048, DOI 10.1155/2021/8952048
   Polack FP, 2020, NEW ENGL J MED, V383, P2603, DOI 10.1056/NEJMoa2034577
   Pujol A, 2022, J ENDOCRINOL INVEST, V45, P875, DOI 10.1007/s40618-021-01707-0
   Rajegowda RY, 2016, INT J BASIC CLIN PHA, V5, P2280
   Ratnayake GM, 2022, CLIN ENDOCRINOL, V97, P140, DOI 10.1111/cen.14555
   Rebollar AF, 2021, ENFERM INFEC MICR CL, V2021
   Rotondi M, 2021, J ENDOCRINOL INVEST, V44, P1085, DOI 10.1007/s40618-020-01436-w
   Rotondi M, 2017, J ENDOCRINOL INVEST, V40, P815, DOI 10.1007/s40618-017-0655-5
   Ruano R, 2021, ENDOCRINOL DIAB NUTR, V68, P755, DOI [10.1016/j.endien.2021.11.025, 10.1016/j.endinu.2020.09.002]
   Ruggeri RM, 2021, HORM-INT J ENDOCRINO, V20, P219, DOI 10.1007/s42000-020-00230-w
   Saad MA, 2021, CURR RHEUMATOL REV, V17, P193, DOI 10.2174/1573397116666201029155856
   San Juan Mari Des J, 2020, AACE Clin Case Rep, V6, pe361, DOI 10.4158/ACCR-2020-0524
   Sasaki T, 2018, MEDICINE, V97, DOI 10.1097/MD.0000000000011621
   Saygili ES, 2021, BMJ CASE REP, V14, DOI 10.1136/bcr-2021-244711
   Scappaticcio L, 2021, REV ENDOCR METAB DIS, V22, P803, DOI 10.1007/s11154-020-09615-z
   Schimmel J, 2021, THYROID, V31, P1440, DOI 10.1089/thy.2021.0184
   Semikov VI, 2021, CLIN CASE REP, V9, DOI 10.1002/ccr3.5109
   Resuli AS, 2022, ENT-EAR NOSE THROAT, V101, P501, DOI 10.1177/01455613211012114
   SHIGEMASA C, 1990, J CLIN ENDOCR METAB, V70, P385, DOI 10.1210/jcem-70-2-385
   Shimabukuro TT, 2021, JAMA-J AM MED ASSOC, V325, P1101, DOI 10.1001/jama.2021.1967
   Shimabukuro TT, 2015, VACCINE, V33, P4398, DOI 10.1016/j.vaccine.2015.07.035
   Shimizu Y, 2008, WORLD J GASTROENTERO, V14, P4111, DOI 10.3748/wjg.14.4111
   Sigstad E, 2021, TIDSSKR NORSKE LAEGE, V141, P1382, DOI 10.4045/tidsskr.21.0554
   Siolos Athanasios, 2021, Metabol Open, V12, P100136, DOI 10.1016/j.metop.2021.100136
   Smith TJ, 2016, NEW ENGL J MED, V375, P1552, DOI 10.1056/NEJMra1510030
   Sohrabpour S, 2021, EUR THYROID J, V9, P321, DOI 10.1159/000511707
   Soltanpoor P, 2021, CLIN CASE REP, V9, DOI 10.1002/ccr3.4812
   Speer G, 2021, ENDOCR J, V68, P129, DOI 10.1507/endocrj.EJ20-0443
   Stasiak M, 2021, REV ENDOCR METAB DIS, V22, P1027, DOI 10.1007/s11154-021-09648-y
   Tekin MS, 2021, HUM VACC IMMUNOTHER, V17, P4090, DOI 10.1080/21645515.2021.1947102
   Tjonnfjord Eirik, 2021, Tidsskr Nor Laegeforen, V141, DOI 10.4045/tidsskr.21.0169
   van Gemeren MAJ, 2017, SCAND J GASTROENTERO, V52, P18, DOI 10.1080/00365521.2016.1224379
   Veerappan GR, 2005, DIGEST DIS SCI, V50, P212, DOI 10.1007/s10620-005-1303-z
   Vera-Lastra O, 2021, THYROID, V31, P1436, DOI 10.1089/thy.2021.0142
   Vojdani A, 2020, CLIN IMMUNOL, V217, DOI 10.1016/j.clim.2020.108480
   Voysey M, 2021, LANCET, V397, P99, DOI 10.1016/S0140-6736(20)32661-1
   Watad A, 2017, FRONT ENDOCRINOL, V7, DOI 10.3389/fendo.2016.00150
   World Health Organization, 2022, COVID 19 VACC
   World Health Organization, 2021, WHO COR DIS COVID 19
   World Health Organization, 2020, COR DIS 2019 COVID 1, V82
   Yuen Hok Yuen, 2016, Australas J Ultrasound Med, V19, P13, DOI 10.1002/ajum.12001
   Zettinig G, 2022, J ENDOCRINOL INVEST, V45, P227, DOI 10.1007/s40618-021-01650-0
NR 107
TC 3
Z9 3
U1 1
U2 2
PU JAPAN ENDOCRINE SOC
PI KYOTO
PA 75  YANAGINOBANBA NISHIIRU-MASUYA-CHO, SANJOU-DORI, NAKAGYOU-KU, KYOTO,
   604-8111, JAPAN
SN 0918-8959
EI 1348-4540
J9 ENDOCR J
JI Endocr. J.
PY 2022
VL 69
IS 8
BP 947
EP 957
PG 11
WC Endocrinology & Metabolism
WE Science Citation Index Expanded (SCI-EXPANDED)
SC Endocrinology & Metabolism
GA 4G2YA
UT WOS:000849067500008
PM 35264515
OA gold
DA 2022-12-31
ER

PT J
AU Nishihara, E
   Amino, N
   Kudo, T
   Kohsaka, K
   Ito, M
   Fukata, S
   Nishikawa, M
   Nakamura, H
   Miyauchi, A
AF Nishihara, Eijun
   Amino, Nobuyuki
   Kudo, Takumi
   Kohsaka, Kazuyoshi
   Ito, Mitsuru
   Fukata, Shuji
   Nishikawa, Mitsushige
   Nakamura, Hirotoshi
   Miyauchi, Akira
TI Moderate Frequency of Anti-Thyroglobulin Antibodies in the Early Phase
   of Subacute Thyroiditis
SO EUROPEAN THYROID JOURNAL
LA English
DT Article
DE Anti-thyroglobulin antibodies; Subacute thyroiditis; Autoimmune
   thyroiditis; Anti-TPO antibodies
ID PAINFUL HASHIMOTOS-THYROIDITIS; CLINICAL CHARACTERISTICS; ANTITHYROID
   ANTIBODIES; THYROGLOBULIN; AUTOIMMUNE; HYPOTHYROIDISM; FEATURES
AB Background: Subacute thyroiditis is generally believed to be induced by viral infection, and little attention has been paid to anti-thyroid antibodies. Objectives: Our study aimed to assess the prevalence of anti-thyroid antibodies in patients with subacute thyroiditis. Methods: Anti-thyroglobulin (TgAb) and anti-thyroid peroxidase antibodies (TPOAb) were measured with 4 different immunoassay kits currently used in 40 patients in the early phase of subacute thyroiditis. Results: The proportion of samples positive for TgAb was 52.5 +/- 13.7% (mean of 4 kits), which was significantly (p < 0.05) higher than that positive for TPOAb (15.6 +/- 6.5%). The prevalence of positive TgAb alone (negative TPOAb) was also significantly higher than that of TPOAb alone (negative TgAb). TgAb titers decreased or disappeared within 4 months to 6 years in 6 patients. Conclusions: Patient samples were moderately positive for TgAb initially, but the titer decreased or disappeared afterwards in subacute thyroiditis.
C1 [Nishihara, Eijun; Amino, Nobuyuki; Kudo, Takumi; Kohsaka, Kazuyoshi; Ito, Mitsuru; Fukata, Shuji; Nishikawa, Mitsushige; Nakamura, Hirotoshi; Miyauchi, Akira] Kuma Hosp, Ctr Excellence Thyroid Care, Kobe, Hyogo, Japan.
C3 Kuma Hospital
RP Nishihara, E (Corresponding author)，Kuma Hosp, Chuo Ku, 8-2-35 Shimoyamate Dori, Kobe, Hyogo 6500011, Japan.
EM nishihara@kuma-h.or.jp
RI Nishihara, Eijun/AAU-9152-2021
OI Nishihara, Eijun/0000-0003-1786-0077; Miyauchi,
   Akira/0000-0003-0041-197X
CR AMINO N, 1976, CLIN ENDOCRINOL, V5, P115, DOI 10.1111/j.1365-2265.1976.tb02822.x
   Benbassat CA, 2007, J ENDOCRINOL INVEST, V30, P631, DOI 10.1007/BF03347442
   BENKER G, 1988, ACTA ENDOCRINOL-COP, V117, P435, DOI 10.1530/acta.0.1170435
   Boechat LHB, 1999, BRAZ J MED BIOL RES, V32, P449, DOI 10.1590/S0100-879X1999000400012
   Desailloud R, 2009, VIROL J, V6, DOI 10.1186/1743-422X-6-5
   Erdem N, 2007, J ENDOCRINOL INVEST, V30, P546, DOI 10.1007/BF03346347
   Farwell A, 2013, THYROID, P414
   Fatourechi V, 2003, J CLIN ENDOCR METAB, V88, P2100, DOI 10.1210/jc.2002-021799
   Hasanat MA, 2000, POSTGRAD MED J, V76, P345, DOI 10.1136/pmj.76.896.345
   Hwang S C, 1989, Zhonghua Yi Xue Za Zhi (Taipei), V43, P113
   Japan Thyroid Association, 2010, GUID DIAGN THYR DIS
   Kon Y, 2003, J CLIN ENDOCR METAB, V88, P2667, DOI 10.1210/jc.2002-021498
   Kubota S, 2013, THYROID, V23, P269, DOI 10.1089/thy.2012.0459
   Latrofa F, 2012, J ENDOCRINOL INVEST, V35, P712, DOI 10.1007/BF03345804
   LIO S, 1984, ACTA ENDOCRINOL-COP, V106, P67, DOI 10.1530/acta.0.1060067
   Nishihara E, 2008, INTERNAL MED, V47, P725, DOI 10.2169/internalmedicine.47.0740
   Nishihara E, 2017, ENDOCR J, V64, P955, DOI 10.1507/endocrj.EJ17-0164
   Obuobie K, 2002, J ENDOCRINOL INVEST, V25, P169, DOI 10.1007/BF03343982
   Ohye H, 2006, INTERNAL MED, V45, P385, DOI 10.2169/internalmedicine.45.1506
   Omori N, 2008, ENDOCR J, V55, P583, DOI 10.1507/endocrj.K07E-163
   Onoda N, 2009, ENDOCR J, V56, P65, DOI 10.1507/endocrj.K08E-194
   Ozdogu H, 2006, J NATL MED ASSOC, V98, P956
   Rotondi M, 2017, J ENDOCRINOL INVEST, V40, P815, DOI 10.1007/s40618-017-0655-5
   SHIGEMASA C, 1990, J CLIN ENDOCR METAB, V70, P385, DOI 10.1210/jcem-70-2-385
   Shrestha R.T., 2000, ENDOTEXT S DARTMOUTH
   TIKKANEN MJ, 1982, ACTA ENDOCRINOL-COP, V101, P348, DOI 10.1530/acta.0.1010348
   WEETMAN AP, 1987, J CLIN LAB IMMUNOL, V23, P1
NR 27
TC 18
Z9 19
U1 0
U2 0
PU KARGER
PI BASEL
PA ALLSCHWILERSTRASSE 10, CH-4009 BASEL, SWITZERLAND
SN 2235-0640
EI 2235-0802
J9 EUR THYROID J
JI Eur. Thyroid J.
PD OCT
PY 2019
VL 8
IS 5
BP 268
EP 272
DI 10.1159/000501033
PG 5
WC Endocrinology & Metabolism
WE Science Citation Index Expanded (SCI-EXPANDED)
SC Endocrinology & Metabolism
GA JE9BX
UT WOS:000490984600005
PM 31768338
OA Green Published, hybrid
DA 2022-12-31
ER

PT J
AU Teoh, JHI
   Velaiutham, S
AF Teoh, Jamie Hong Im
   Velaiutham, Shanty
TI Lessons of the month 1: A diagnostic dilemma: thyroid abscess or
   subacute thyroiditis?
SO CLINICAL MEDICINE
LA English
DT Article
DE thyroid abscess; thyroiditis; painful thyroid nodule
AB Thyroid abscess is rare but potentially fatal, whereas subclinical thyroiditis is a self-limiting condition that is more commonly seen. The clinical features of both diseases can be overlapping but the treatment approach differs. We report a case of a painful left thyroid nodule not responding to conventional therapy for thyroiditis or thyroid abscess.
C1 [Teoh, Jamie Hong Im; Velaiutham, Shanty] Hosp Pulau Pinang, George Town, Malaysia.
RP Teoh, JHI (Corresponding author)，Hosp Pulau Pinang, Dept Med, Jalan Residensi, George Town 10990, Malaysia.
EM drjamieteoh@gmail.com
CR de Quervain F, 1902, ARCH FUR KLIN CHIR, V67, P706
   Falhammar H, 2019, BMC ENDOCR DISORD, V19, DOI 10.1186/s12902-019-0458-0
   Fatourechi V, 2003, J CLIN ENDOCR METAB, V88, P2100, DOI 10.1210/jc.2002-021799
   Li LX, 2014, BMC ENDOCR DISORD, V14, DOI 10.1186/1472-6823-14-4
   Paes JE, 2010, THYROID, V20, P247, DOI 10.1089/thy.2008.0146
   Pearce EN, 2003, NEW ENGL J MED, V348, P2646, DOI 10.1056/NEJMra021194
   VOLPE R, 1993, THYROID, V3, P253, DOI 10.1089/thy.1993.3.253
   Vural C, 2015, CYTOJOURNAL, V12, DOI 10.4103/1742-6413.157479
   Yedla N, 2018, J INVEST MED HIGH IM, V6, DOI 10.1177/2324709618778709
   Yu EH, 1998, CLIN INFECT DIS, V27, P1286, DOI 10.1086/514998
NR 10
TC 0
Z9 0
U1 0
U2 0
PU ROY COLL PHYS LONDON EDITORIAL OFFICE
PI LONDON
PA 11 ST ANDREWS PLACE REGENTS PARK, LONDON NW1 4LE, ENGLAND
SN 1470-2118
EI 1473-4893
J9 CLIN MED
JI Clin. Med.
PD JUL
PY 2022
VL 22
IS 4
BP 370
EP 372
DI 10.7861/clinmed.2022-0160
PG 3
WC Medicine, General & Internal
WE Science Citation Index Expanded (SCI-EXPANDED)
SC General & Internal Medicine
GA 3K1LL
UT WOS:000833845300019
PM 35882480
OA gold, Green Published
DA 2022-12-31
ER

PT J
AU Zacharia, TT
   Perumpallichira, JJ
   Sindhwani, V
   Chavhan, G
AF Zacharia, TT
   Perumpallichira, JJ
   Sindhwani, V
   Chavhan, G
TI Gray-scale and color Doppler sonographic findings in a case of subacute
   granulomatous thyroiditis mimicking thyroid carcinoma
SO JOURNAL OF CLINICAL ULTRASOUND
LA English
DT Article
DE subacute granulomatous thyroiditis; ultrasonography; color Doppler
   ultrasonography
AB Subacute granulomatous thyroiditis is a common disease of unknown cause and is usually self-limiting, with complete resolution of symptoms occurring spontaneously or after steroidal treatment. We report a case of subacute granulomatous thyroiditis in a 62-year-old woman whose clinical presentation was consistent with thyroid carcinoma. Gray-scale and color Doppler sonography revealed marked enlargement of the left lobe of the thyroid and markedly hypoechoic, ill-defined focal areas in both lobes. No flow was noted on color Doppler sonographic examination. Fine-needle aspiration of the thyroid was performed, and histopathologic examination of the specimen confirmed the diagnosis of subacute granulomatous thyroiditis. The patient received prednisolone therapy (20 mg/day) for 2 weeks and recovered well. This case report is the first to describe the gray-scale and color Doppler sonographic appearances of subacute granulomatous thyroiditis. This disease should be included in the differential diagnosis of patients with clinical signs and symptoms of thyroid carcinoma. Histopathologic examination is necessary to confirm the diagnosis. (C) 2002 Wiley Periodicals, Inc.
C1 Kasturba Med Coll & Hosp, Dept Radiol, Manipal 576119, Karnataka, India.
   King Edward Mem Hosp, Dept Radiol, Bombay 400012, Maharashtra, India.
C3 Manipal Academy of Higher Education (MAHE); Kasturba Medical College,
   Manipal; Seth Gordhandas Sunderdas Medical College & King Edward
   Memorial Hospital
RP Zacharia, TT (Corresponding author)，Kasturba Med Coll & Hosp, Dept Radiol, Manipal 576119, Karnataka, India.
OI Zacharia, Thomas/0000-0002-6908-9440; Chavhan,
   Govind/0000-0003-1111-2457
CR BIRCHALL IWJ, 1990, CLIN RADIOL, V41, P57, DOI 10.1016/S0009-9260(05)80935-3
   Hiromatsu Y, 1999, THYROID, V9, P1189, DOI 10.1089/thy.1999.9.1189
   SINGER PA, 1991, MED CLIN N AM, V75, P61, DOI 10.1016/S0025-7125(16)30472-2
   SOLBIATI L, 1998, DIAGNOSTIC ULTRASOUN, P703
   TOKUDA Y, 1990, J CLIN ULTRASOUND, V18, P21, DOI 10.1002/jcu.1870180106
NR 5
TC 15
Z9 21
U1 0
U2 2
PU JOHN WILEY & SONS INC
PI HOBOKEN
PA 111 RIVER ST, HOBOKEN, NJ 07030 USA
SN 0091-2751
J9 J CLIN ULTRASOUND
JI J. Clin. Ultrasound
PD SEP
PY 2002
VL 30
IS 7
BP 442
EP 444
DI 10.1002/jcu.10087
PG 3
WC Acoustics; Radiology, Nuclear Medicine & Medical Imaging
WE Science Citation Index Expanded (SCI-EXPANDED)
SC Acoustics; Radiology, Nuclear Medicine & Medical Imaging
GA 588DM
UT WOS:000177685800008
PM 12210464
DA 2022-12-31
ER

PT J
AU Kie, JH
   Cho, MS
   Yang, WI
AF Kie, JH
   Cho, MS
   Yang, WI
TI Expression of CD40 and apoptosis, related molecules in autoimmune
   thyroid diseases
SO YONSEI MEDICAL JOURNAL
LA English
DT Article
DE CD40; Fas; Fas-L; granzyme-B; apoptosis; thyroiditis
ID FAS LIGAND EXPRESSION; HASHIMOTOS-THYROIDITIS; GRAVES-DISEASE;
   T-LYMPHOCYTE; MEDIATED CYTOTOXICITY; EPITHELIAL-CELLS; ANTIGEN;
   PATHOGENESIS; INVOLVEMENT; TISSUE
AB Apoptosis is responsible for the loss of thyrocytes in autoimmune thyroiditis. Recent investigations into the pathogenesis of apoptosis have revealed that the important roles of suicide molecules expression on both thyrocytes and cytotoxic T-lymphocytes. To study the mechanism of thyrocyte loss in various forms of thyroiditis, we evaluated in situ expression patterns of CD40, Fas, and Fas-L on thyrocytes and infiltrating inflammatory cells by immunohistochemical staining of thyroid samples obtained from 49 patients (Graves' disease, n=10: Hashimoto's thyroiditis, n=14; nonspecific lymphocytic thyroiditis, n=11; subacute granulomatous thyroiditis, n=11; normal, n=3). The role of cytotoxic T-lymphocytes was also evaluated by analyzing the expression of granzyme B along with their phenotypic characteristics. CD40 was not expressed on thyrocytes of normal controls while they showed a diffuse expression of Fas and a scattered focal expression of Fas-L. The plump thyrocytes proximal to the inflammatory infiltrates showed more intense expressions of these three molecules in various forms of thyroiditis and a close correlation was found between CD40 and Fas-L expression on thyrocytes. Unlike Fas, which was expressed on infiltrating lymphocytes in all groups, Fas-L was not expressed on infiltrating lymphocytes, except those in subacute granulomatous thyroiditis. Granzyme B expressing activated cytotoxic T-lymphocytes occupied a negligible proportion of CD8+ T-lymphocytes in various forms of thyroiditis, and no difference was found in terms of their proportions according to the type of thyroiditis. These results show the acquisition of CD40, Fas and Fas-L molecules on thyrocytes proximal to inflammatory cell aggregates and the negligible expression of granzyme B and Fas-L on the infiltrating lymphocytes, and suggest that Fas and Fas-L mediated apoptosis of thyrocytes (fratricide) may be more important than T cell-mediated cytotoxicity in various forms of thyroiditis.
C1 Yonsei Univ, Coll Med, Dept Pathol, Seoul 120752, South Korea.
   Ewha Womans Univ, Coll Med, Dept Pathol, Seoul, South Korea.
C3 Yonsei University; Yonsei University Health System; Ewha Womans
   University
RP Yang, WI (Corresponding author)，Yonsei Univ, Coll Med, Dept Pathol, CPO Box 8044, Seoul 120752, South Korea.
OI Kie, Jeong Hae/0000-0003-1782-5650
CR Afford SC, 1999, J EXP MED, V189, P441, DOI 10.1084/jem.189.2.441
   ARMITAGE RJ, 1994, CURR BIOL, V4, P407
   Arnold R, 1999, J IMMUNOL, V162, P7140
   Arscott PL, 1998, CLIN IMMUNOL IMMUNOP, V87, P207, DOI 10.1006/clin.1998.4526
   BANCHEREAU J, 1994, ANNU REV IMMUNOL, V12, P881, DOI 10.1146/annurev.immunol.12.1.881
   Bontkes HJ, 1997, BRIT J CANCER, V76, P1353, DOI 10.1038/bjc.1997.560
   Brown SB, 1999, J IMMUNOL, V162, P480
   Choi C, 1999, J IMMUNOL, V162, P1889
   DEBATIN KM, 1990, LANCET, V335, P497, DOI 10.1016/0140-6736(90)90735-N
   DELPRETE GF, 1987, CLIN EXP METAB, V64, P818
   Eliopoulos AG, 2000, MOL CELL BIOL, V20, P5503, DOI 10.1128/MCB.20.15.5503-5515.2000
   Faure GC, 1997, CLIN IMMUNOL IMMUNOP, V84, P212, DOI 10.1006/clin.1997.4391
   FRIES KM, 1995, CLIN IMMUNOL IMMUNOP, V77, P42, DOI 10.1016/0090-1229(95)90135-3
   GALY AHM, 1992, J IMMUNOL, V149, P775
   Gaspari AA, 1996, EUR J IMMUNOL, V26, P1371, DOI 10.1002/eji.1830260629
   Giordano C, 1997, SCIENCE, V275, P960, DOI 10.1126/science.275.5302.960
   Hammond LJ, 1997, J PATHOL, V182, P138, DOI 10.1002/(SICI)1096-9896(199706)182:2<138::AID-PATH810>3.0.CO;2-F
   Hiromatsu Y, 1999, THYROID, V9, P341, DOI 10.1089/thy.1999.9.341
   HOLLENBAUGH D, 1995, J EXP MED, V182, P33, DOI 10.1084/jem.182.1.33
   Kagi D, 1996, ANNU REV IMMUNOL, V14, P207, DOI 10.1146/annurev.immunol.14.1.207
   Kawakami A, 2000, LAB INVEST, V80, P471, DOI 10.1038/labinvest.3780053
   Kiener PA, 1997, J EXP MED, V185, P1511, DOI 10.1084/jem.185.8.1511
   Koga M, 1999, J CLIN ENDOCR METAB, V84, P2221, DOI 10.1210/jc.84.6.2221
   KOTANI T, 1995, AUTOIMMUNITY, V20, P231, DOI 10.3109/08916939508995700
   LEITHAUSER F, 1993, LAB INVEST, V69, P415
   Ludgate M, 1997, J PATHOL, V182, P123, DOI 10.1002/(SICI)1096-9896(199706)182:2<123::AID-PATH832>3.0.CO;2-F
   Matsuoka N, 1996, J CLIN ENDOCR METAB, V81, P4137, DOI 10.1210/jc.81.11.4137
   McNally J, 1997, J IMMUNOL, V159, P4628
   Metcalfe BA, 1998, J CLIN ENDOCR METAB, V83, P1268, DOI 10.1210/jc.83.4.1268
   MILLER JFAP, 1994, CURR OPIN IMMUNOL, V6, P892, DOI 10.1016/0952-7915(94)90010-8
   Mitsiades N, 1998, J CLIN ENDOCR METAB, V83, P2199, DOI 10.1210/jc.83.6.2199
   NAGATA S, 1995, SCIENCE, V267, P1449, DOI 10.1126/science.7533326
   Ploegh HL, 1998, SCIENCE, V280, P248, DOI 10.1126/science.280.5361.248
   SATOH M, 1975, ACTA PATHOL JAPON, V25, P499
   Schulze-Osthoff Klaus, 1994, Trends in Cell Biology, V4, P421, DOI 10.1016/0962-8924(94)90102-3
   Sgonc R, 1996, J CLIN INVEST, V98, P785, DOI 10.1172/JCI118851
   Smith TJ, 1999, THYROID, V9, P749, DOI 10.1089/thy.1999.9.749
   Sreelekha TT, 2000, THYROID, V10, P117, DOI 10.1089/thy.2000.10.117
   Stassi G, 1999, J IMMUNOL, V162, P263
   Strater J, 1999, AM J PATHOL, V154, P193, DOI 10.1016/S0002-9440(10)65265-0
   SUDA T, 1993, CELL, V75, P1169, DOI 10.1016/0092-8674(93)90326-L
   Suzuki A, 1996, EMBO J, V15, P211, DOI 10.1002/j.1460-2075.1996.tb00351.x
   TANAKA M, 1995, EMBO J, V14, P1129, DOI 10.1002/j.1460-2075.1995.tb07096.x
   TANIMOTO C, 1995, ENDOCR J, V42, P193, DOI 10.1507/endocrj.42.193
   WERNER J, 1979, LANCET, V2, P258
   Xerri L, 1997, J CLIN PATHOL-MOL PA, V50, P87, DOI 10.1136/mp.50.2.87
   YOSHINO T, 1994, BLOOD, V83, P1856
NR 47
TC 11
Z9 13
U1 1
U2 1
PU YONSEI UNIV COLLEGE MEDICINE
PI SEOUL
PA C/O KYUN0-IL IM, M.D., PH.D, SHINCHON DONG 134, SEODAEMOON KU, SEOUL
   120-752, SOUTH KOREA
SN 0513-5796
J9 YONSEI MED J
JI Yonsei Med. J.
PD OCT
PY 2001
VL 42
IS 5
BP 488
EP 496
DI 10.3349/ymj.2001.42.5.488
PG 9
WC Medicine, General & Internal
WE Science Citation Index Expanded (SCI-EXPANDED)
SC General & Internal Medicine
GA 490FX
UT WOS:000172040700003
PM 11675676
OA gold
DA 2022-12-31
ER

PT J
AU Jhaveri, K
   Shroff, MM
   Fatterpekar, GM
   Som, PM
AF Jhaveri, K
   Shroff, MM
   Fatterpekar, GM
   Som, PM
TI CT and MR imaging findings associated with subacute thyroiditis
SO AMERICAN JOURNAL OF NEURORADIOLOGY
LA English
DT Article
ID FOLLOW-UP
AB Subacute granulomatous thyroiditis is an uncommon disease that occurs most often in women in their second to fifth decades of life. This disease usually presents with thyroid tenderness, a low grade fever, and occasional dysphagia. The disease resolves spontaneously, usually without thyroid function abnormalities. We herein present the CT and MR imaging findings of two cases of subacute granulomatous thyroiditis.
C1 CUNY, Mt Sinai Med Ctr, Dept Radiol, New York, NY 10029 USA.
   Hinduja Natl Hosp, Dept Radiol, Bombay, Maharashtra, India.
C3 City University of New York (CUNY) System; Icahn School of Medicine at
   Mount Sinai
RP Som, PM (Corresponding author)，CUNY, Mt Sinai Med Ctr, Dept Radiol, 1 Gustave L Levy Pl, New York, NY 10029 USA.
RI Shroff, Manohar/AAM-2418-2020
CR Bennedbaek FN, 1997, THYROID, V7, P45, DOI 10.1089/thy.1997.7.45
   BRANDER A, 1992, J INTERN MED, V232, P321, DOI 10.1111/j.1365-2796.1992.tb00592.x
   DeLellis R., 1989, ROBBINS PATHOLOGIC B, P1214
   DELELLIS RA, 2001, DIAGNOSTIC SURG PATH, P441
   KARLISH AJ, 1970, LANCET, V2, P230
   LARSEN PR, 1992, CECIL TXB MED, P1248
   LIVOLSI VA, 2001, SURG PATHOLOGY HEAD, V3, P1682
   Livolsi Virginia A., 1994, P523
   Loevner LA, 1996, SEMIN ULTRASOUND CT, V17, P539, DOI 10.1016/S0887-2171(96)90003-7
   MEACHIM G, 1963, J CLIN PATHOL, V16, P189, DOI 10.1136/jcp.16.3.189
   Otsuka N, 1994, Radiat Med, V12, P273
   SACHS MK, 1988, AM J MED, V85, P573
   Takashima S, 1997, J CLIN ULTRASOUND, V25, P279, DOI 10.1002/(SICI)1097-0096(199706)25:5<279::AID-JCU11>3.0.CO;2-E
NR 13
TC 14
Z9 18
U1 0
U2 0
PU AMER SOC NEURORADIOLOGY
PI OAK BROOK
PA 2210 MIDWEST RD, OAK BROOK, IL 60521 USA
SN 0195-6108
J9 AM J NEURORADIOL
JI Am. J. Neuroradiol.
PD JAN
PY 2003
VL 24
IS 1
BP 143
EP 146
PG 4
WC Clinical Neurology; Neuroimaging; Radiology, Nuclear Medicine & Medical
   Imaging
WE Science Citation Index Expanded (SCI-EXPANDED)
SC Neurosciences & Neurology; Radiology, Nuclear Medicine & Medical Imaging
GA 645EC
UT WOS:000180962400029
PM 12533344
DA 2022-12-31
ER

PT J
AU Nielsen, VE
   Hecht, P
   Krogdahl, AS
   Andersen, PB
   Hegedus, L
AF Nielsen, VE
   Hecht, P
   Krogdahl, AS
   Andersen, PB
   Hegedus, L
TI A rare case of orbital involvement in Riedel's thyroiditis
SO JOURNAL OF ENDOCRINOLOGICAL INVESTIGATION
LA English
DT Article
DE Riedel's thyroiditis; acute/subacute thyroiditis; ophthalmopathy;
   multifocal fibrosclerosis; magnetic resonance
ID INVASIVE FIBROUS THYROIDITIS; IDIOPATHIC RETROPERITONEAL FIBROSIS;
   MULTIFOCAL FIBROSCLEROSIS; THYROXINE TREATMENT; STRUMA; DISEASE;
   PSEUDOTUMOR; ANTIBODIES; AUTOIMMUNE; TAMOXIFEN
AB We report a case of Riedel's thyroiditis in a 59-yr-old Caucasian female. She presented hypothyroidism and a stony hard, painful goiter. Due to fever, a high sedimentation rate and a high C-reactive protein (CRP), as well as high levels of anti-thyroid peroxidase antibodies (anti-TPOab), differential diagnostic considerations included acute and subacute thyroiditis as well as Hashimoto's thyroiditis and thyroid malignancy. At the same time the patient had clinical and radiological features of bilateral orbital pseudotumor with lacrimal gland involvement. During L-thyroxine therapy orbital symptoms and signs improved and thyroid size decreased. This case report serves as a reminder of differential diagnostic considerations in the etiology of goiter as well as ophthalmopathy. Although extremely rare, orbital sclerosing fibrosis can be seen in conjunction with Riedel's thyroiditis as part of multifocal fibrosclerosis. (C) 2003, Editrice Kurtis.
C1 Odense Univ Hosp, Dept Endocrinol & Metab, DK-5000 Odense C, Denmark.
   Odense Univ Hosp, Dept Otorhinolaryngol, DK-5000 Odense, Denmark.
   Odense Univ Hosp, Dept Ophthalmol, DK-5000 Odense C, Denmark.
   Odense Univ Hosp, Dept Pathol, DK-5000 Odense C, Denmark.
   Odense Univ Hosp, Dept Radiol, DK-5000 Odense C, Denmark.
C3 University of Southern Denmark; Odense University Hospital; University
   of Southern Denmark; Odense University Hospital; University of Southern
   Denmark; Odense University Hospital; University of Southern Denmark;
   Odense University Hospital; University of Southern Denmark; Odense
   University Hospital
RP Nielsen, VE (Corresponding author)，Odense Univ Hosp, Dept Endocrinol & Metab, DK-5000 Odense C, Denmark.
CR ANDERSEN SR, 1963, ACTA OPHTHALMOL, V41, P120
   ARNOTT EJ, 1965, BRIT J OPHTHALMOL, V49, P1, DOI 10.1136/bjo.49.1.1
   BAGNASCO M, 1995, J ENDOCRINOL INVEST, V18, P305, DOI 10.1007/BF03347818
   Baloch ZW, 1998, THYROID, V8, P337, DOI 10.1089/thy.1998.8.337
   Bourouma R, 1997, NEPHROL DIAL TRANSPL, V12, P2407, DOI 10.1093/ndt/12.11.2407
   BULLOCK N, 1988, BRIT MED J, V297, P240, DOI 10.1136/bmj.297.6643.240
   COMINGS DE, 1967, ANN INTERN MED, V66, P884, DOI 10.7326/0003-4819-66-5-884
   De M, 2001, SCOT MED J, V46, P56, DOI 10.1177/003693300104600211
   DEBOER WA, 1992, NETH J MED, V40, P190
   DELANGE WE, 1989, Q J MED, V72, P709
   HAY ID, 1985, MAYO CLIN PROC, V60, P836, DOI 10.1016/S0025-6196(12)64789-2
   HEGEDUS L, 1991, CLIN ENDOCRINOL, V35, P235, DOI 10.1111/j.1365-2265.1991.tb03528.x
   Heufelder AE, 1996, J CLIN ENDOCR METAB, V81, P977, DOI 10.1210/jc.81.3.977
   HEUFELDER AE, 1994, CLIN INVESTIGATOR, V72, P788
   HINES RC, 1970, J AMER MED ASSOC, V213, P869, DOI 10.1001/jama.213.5.869
   LINDSAY S, 1952, J CLIN ENDOCR METAB, V12, P1578, DOI 10.1210/jcem-12-12-1578
   MALOTTE MJ, 1991, ARCH OTOLARYNGOL, V117, P214
   Natt N, 1997, CLIN ENDOCRINOL, V47, P107, DOI 10.1046/j.1365-2265.1997.1941028.x
   PERRILD H, 1982, ACTA ENDOCRINOL-COP, V100, P382, DOI 10.1530/acta.0.1000382
   RAPHAEL HA, 1966, MAYO CLIN PROC, V41, P375
   SCHNEIDER RJ, 1976, CAN J OPHTHALMOL, V11, P87
   SCHWAEGERLE SM, 1988, AM J CLIN PATHOL, V90, P715, DOI 10.1093/ajcp/90.6.715
   SCLARE G, 1967, BRIT J OPHTHALMOL, V51, P173, DOI 10.1136/bjo.51.3.173
   THOMSON J. A., 1968, SCOT MED J, V13, P13
   Vaidya B, 1997, POSTGRAD MED J, V73, P817, DOI 10.1136/pgmj.73.866.817
   WALFISH PG, 1997, CURR THER ENDOCRINOL, V22, P6117
   WARD MJ, 1981, THORAX, V36, P956, DOI 10.1136/thx.36.12.956
   WILMSHURST P, 1981, CLIN ENDOCRINOL, V14, P63, DOI 10.1111/j.1365-2265.1981.tb00365.x
   WOOLNER LB, 1956, J ENDOCRINOL, V17, P201
   ZELMANOVITZ F, 1994, J ENDOCRINOL INVEST, V17, P733, DOI 10.1007/BF03347770
   ZIMMERMANNBELSING T, 1994, J INTERN MED, V235, P271, DOI 10.1111/j.1365-2796.1994.tb01071.x
NR 31
TC 8
Z9 8
U1 0
U2 0
PU EDITRICE KURTIS S R L
PI MILAN
PA VIA LUIGI ZOJA 30, 20153 MILAN, ITALY
SN 0391-4097
J9 J ENDOCRINOL INVEST
JI J. Endocrinol. Invest.
PD OCT
PY 2003
VL 26
IS 10
BP 1032
EP 1036
DI 10.1007/BF03348203
PG 5
WC Endocrinology & Metabolism
WE Science Citation Index Expanded (SCI-EXPANDED)
SC Endocrinology & Metabolism
GA 756YR
UT WOS:000187513800016
PM 14759078
DA 2022-12-31
ER

PT J
AU Peros, K
   Bozek, T
   Prkacin, I
   Stakor, MS
   Zmire, J
AF Peros, Kristijan
   Bozek, Tomislav
   Prkacin, Ingrid
   Stakor, Mia Sunjic
   Zmire, Josip
TI AN UNUSUAL CLINICAL PRESENTATION OF SUBACUTE GRANULOMATOUS THYROIDITIS
SO ACTA CLINICA CROATICA
LA English
DT Article
DE Thyroiditis, subacute; Neck pain; Arthralgia; Aminotransferases
AB Subacute granulomatous thyroiditis is an inflammatory thyroid condition that is presumed to be caused by a viral infection or postviral inflammatory process. It is characterized by neck pain, usually a tender diffuse goiter, and thyrotoxicosis. A case is presented of subacute granulomatous thyroiditis in an adult woman who had no neck pain but presented with morning stiffness in the small joints of the right hand, intermittent abdominal pain, malaise, fever, and myalgia. After the diagnosis had been established, she was treated with propranolol and acetylsalicylic acid, and has fully recovered. In conclusion, this disease may be difficult to diagnose, especially if there is a combination of fever and increased aminotransferases, which can lead to a wrong diagnostic approach.
C1 [Peros, Kristijan; Bozek, Tomislav; Prkacin, Ingrid; Stakor, Mia Sunjic; Zmire, Josip] Merkur Univ Hosp, Vuk Vrhovac Univ Clin, Zagreb, Croatia.
RP Peros, K (Corresponding author)，Prisavlje 6, HR-10000 Zagreb, Croatia.
EM kperos@idb.hr
RI Prkacin, Ingrid/GYA-5626-2022
OI Prkacin, Ingrid/0000-0002-5830-7131
CR Aydemir S, 2005, INT J CLIN PRACT, V59, P1304, DOI 10.1111/j.1368-5031.2005.00611.x
   BATES M, 2003, SURGERY OXFORD, V21, P303
   Cooper DS, 2003, LANCET, V362, P459, DOI 10.1016/S0140-6736(03)14073-1
   Daniels GH, 2001, THYROID, V11, P691, DOI 10.1089/105072501750362772
   Fatourechi V, 2003, J CLIN ENDOCR METAB, V88, P2100, DOI 10.1210/jc.2002-021799
   Jameson J., 2005, HARRISONS PRINCIPLES, P2104
   TIBI L, 1989, CLIN CHEM, V35, P1427
NR 7
TC 0
Z9 0
U1 0
U2 1
PU SESTRE MILOSRDNICE UNIV HOSPITAL
PI ZAGREB
PA VINOGRADSKA C 29, ZAGREB, HR-10000, CROATIA
SN 0353-9466
EI 1333-9451
J9 ACTA CLIN CROAT
JI Acta Clin. Croat.
PD SEP
PY 2013
VL 52
IS 3
BP 380
EP 382
PG 3
WC Medicine, General & Internal
WE Science Citation Index Expanded (SCI-EXPANDED)
SC General & Internal Medicine
GA 287JV
UT WOS:000329539000015
PM 24558772
DA 2022-12-31
ER

PT J
AU Rotondi, M
   Capelli, V
   Locantore, P
   Pontecorvi, A
   Chiovato, L
AF Rotondi, M.
   Capelli, V.
   Locantore, P.
   Pontecorvi, A.
   Chiovato, L.
TI Painful Hashimoto's thyroiditis: myth or reality?
SO JOURNAL OF ENDOCRINOLOGICAL INVESTIGATION
LA English
DT Review
DE Thyroid pain; Hashimoto thyroiditis; Sub-acute thyroiditis
ID SUBACUTE THYROIDITIS; CLINICAL CHARACTERISTICS; THYROIDECTOMY;
   THYROTOXICOSIS; RECURRENT; DISEASE
AB Neck pain is a common complain, being in most cases due to non-thyroidal causes. However, a minority of patients suffer from painful thyroid diseases. Among them, sub-acute thyroiditis (SAT) is the most frequent one. Rare thyroid-related causes of neck pain include hemorrhage within a thyroid nodule as well as Riedel's thyroiditis and suppurative thyroiditis. In the last 30 years, a few cases of a painful variant of Hashimoto's thyroiditis (HT) have been described. Biochemical, ultrasound, and histologic features were clearly suggestive for HT in all of the published cases and definitely ruled out the diagnosis of SAT. While sound descriptions of painful HT are present in the literature, it is important to emphasize that only 20 cases were reported from the year 2000 until now. The condition, however, is clinically relevant because neck pain was reported to be refractory both to steroids and to other analgesic drugs, being thyroidectomy the only effective treatment for pain relief in these patients. This short review analyzes currently available data supporting a role for HT as a rare cause of neck pain.
C1 [Rotondi, M.; Capelli, V.; Chiovato, L.] Univ Pavia, ICS Maugeri IRCCS, Unit Internal Med & Endocrinol, Chair Endocrinol, Via S Maugeri 10, I-27100 Pavia, Italy.
   [Capelli, V.] Univ Pavia, Expt Med, Pavia, Italy.
   [Locantore, P.; Pontecorvi, A.] Univ Cattolica, Inst Endocrinol, I-00168 Rome, Italy.
C3 Istituti Clinici Scientifici Maugeri IRCCS; University of Pavia;
   University of Pavia; Catholic University of the Sacred Heart; IRCCS
   Policlinico Gemelli; Consiglio Nazionale delle Ricerche (CNR); Istituto
   per Endocrinologia e Oncologia "Gaetano Salvatore" (IEOS-CNR)
RP Chiovato, L (Corresponding author)，Univ Pavia, ICS Maugeri IRCCS, Unit Internal Med & Endocrinol, Chair Endocrinol, Via S Maugeri 10, I-27100 Pavia, Italy.
EM luca.chiovato@icsmaugeri.it
RI Chiovato, Luca/K-6617-2016; Rotondi, Mario/K-5250-2016; Capelli,
   Valentina/GPX-6696-2022; chiovato, luca/AAC-9003-2019; Locantore,
   Pietro/J-3759-2018; Capelli, Valentina/AAY-7297-2020
OI Chiovato, Luca/0000-0001-7457-7353; Rotondi, Mario/0000-0001-6464-2334;
   Capelli, Valentina/0000-0001-7518-5546
CR Benbassat CA, 2007, J ENDOCRINOL INVEST, V30, P631, DOI 10.1007/BF03347442
   Cappelli C, 2014, ACTA RADIOL, V55, P429, DOI 10.1177/0284185113498721
   DONIACH D, 1960, BRIT MED J, V1, P365, DOI 10.1136/bmj.1.5170.365
   Fatourechi MM, 2011, THYROID, V21, P765, DOI 10.1089/thy.2010.0453
   Fatourechi V, 2003, J CLIN ENDOCR METAB, V88, P2100, DOI 10.1210/jc.2002-021799
   Gourgiotis Loukas, 2002, Endocr Pract, V8, P259
   Kashyap L, 2015, PEDIATRIC REP, V7, P54, DOI 10.4081/pr.2015.5914
   Kon Y, 2003, J CLIN ENDOCR METAB, V88, P2667, DOI 10.1210/jc.2002-021498
   Konno S, 2002, J ENDOCRINOL INVEST, V25, P996, DOI 10.1007/BF03344075
   Mazza E, 2015, CASE REP ENDOCRINOL, V2015, DOI 10.1155/2015/138327
   Nishihara E, 2009, J ENDOCRINOL INVEST, V32, P33, DOI 10.1007/BF03345675
   Ohye H, 2005, THYROID, V15, P340, DOI 10.1089/thy.2005.15.340
   Ohye H, 2006, INTERNAL MED, V45, P385, DOI 10.2169/internalmedicine.45.1506
   Onoda N, 2009, ENDOCR J, V56, P65, DOI 10.1507/endocrj.K08E-194
   SHIGEMASA C, 1990, J CLIN ENDOCR METAB, V70, P385, DOI 10.1210/jcem-70-2-385
   Sicilia V, 2006, J ENDOCRINOL INVEST, V29, P997, DOI 10.1007/BF03349213
   ZIMMERMAN RS, 1986, ANN INTERN MED, V104, P355, DOI 10.7326/0003-4819-104-3-355
NR 17
TC 10
Z9 9
U1 0
U2 13
PU SPRINGER
PI NEW YORK
PA 233 SPRING ST, NEW YORK, NY 10013 USA
SN 1720-8386
J9 J ENDOCRINOL INVEST
JI J. Endocrinol. Invest.
PD AUG
PY 2017
VL 40
IS 8
BP 815
EP 818
DI 10.1007/s40618-017-0655-5
PG 4
WC Endocrinology & Metabolism
WE Science Citation Index Expanded (SCI-EXPANDED)
SC Endocrinology & Metabolism
GA FB0IF
UT WOS:000405828000003
PM 28337674
DA 2022-12-31
ER

PT J
AU Assir, MZK
   Jawa, A
   Ahmed, HI
AF Assir, Muhammad Zaman Khan
   Jawa, Ali
   Ahmed, Hafiz Ijaz
TI Expanded dengue syndrome: subacute thyroiditis and intracerebral
   hemorrhage
SO BMC INFECTIOUS DISEASES
LA English
DT Article
DE Dengue fever; Expanded dengue syndrome; Thyroiditis; Intracerebral
   Hemorrhage
AB Background: Although most symptomatic dengue infections follow an uncomplicated course, complications and unusual manifestations are increasingly being reported due to rising disease burden. Expanded dengue syndrome is a new entity added into World Health Organization (WHO) classification system to incorporate this wide spectrum of unusual manifestations. We report a case of expanded dengue syndrome with subacute thyroiditis and intracerebral hemorrhage. This is the first case report of thyroiditis in dengue infection.
   Case presentation: A 20 years old man presented with fever, myalgias, arthralgias, retro-orbital pain, vomiting and gum bleeding during a large dengue outbreak in Lahore, Pakistan. On 7th day of illness patient became afebrile, but he developed severe headaches, unconsciousness followed by altered behavior. On 9th day of illness patient developed painful neck swelling accompanied by fever, tremors, palpitations, hoarseness of voice and odynophagia. Examination revealed acutely swollen, tender thyroid gland along with features of hyperthyroidism. Laboratory evaluation revealed stable hematocrit, thrombocytopenia and leukopenia. Patient had seroconverted for anti-dengue IgM antibodies on the 10th day of illness. A non-contrast Computed Tomogram (CT) of the brain showed right frontal lobe hematoma. Thyroid profile showed increased free T3 and T4 and low TSH. Technetium thyroid scan showed reduced tracer uptake. He was diagnosed as having subacute thyroiditis and treated with oral prednisolone and propranolol. Follow up CT brain showed resolving hematoma. Patient's recovery was uneventful.
   Conclusion: Subacute thyroiditis may develop during the course of dengue fever and should be included as a manifestation of expanded dengue syndrome. It should be suspected in patients with dengue fever who develop painful thyroid swelling and clinical features of hyperthyroidism.
C1 [Assir, Muhammad Zaman Khan] Jinnah Hosp Lahore, Med Unit 1, Allama Iqbal Med Coll, Resident Dept Med, Lahore 54590, Pakistan.
   [Jawa, Ali] Jinnah Hosp Lahore, Allama Iqbal Med Coll, Div Endocrinol, Dept Med, Lahore 54590, Pakistan.
   [Ahmed, Hafiz Ijaz] Jinnah Hosp Lahore, Allama Iqbal Med Coll, Div Nephrol, Lahore 54590, Pakistan.
RP Assir, MZK (Corresponding author)，Jinnah Hosp Lahore, Med Unit 1, Allama Iqbal Med Coll, Resident Dept Med, Allama Shabbir Ahmed Usmani Rd, Lahore 54590, Pakistan.
EM dr.zamankhan@yahoo.com
OI Assir, Muhammad/0000-0002-8940-9747
CR Kumar V, 2011, INDIAN J OPHTHALMOL, V59, P311, DOI 10.4103/0301-4738.82002
   LAZARUS JH, 1996, THYROID, P577
   Nishihara E, 2008, INTERNAL MED, V47, P725, DOI 10.2169/internalmedicine.47.0740
   Solomon T, 2000, LANCET, V355, P1053, DOI 10.1016/S0140-6736(00)02036-5
   Wani AM, 2010, BMJ CASE REP 2010, V2010
   Wildemberg LE, 2012, ENDOCR PRACT, V31, P1
   World Health Organization, 2009, DENGUE GUIDELINES DI
   World Health Organization, 1997, DENG HEM FEV DIAGN T, V2nd
   World Health Organization (WHO) Regional Office for South-East Asia, 2011, COMPR GUID PREV CONT
   YAMAMOTO M, 1987, CLIN ENDOCRINOL, V27, P339, DOI 10.1111/j.1365-2265.1987.tb01160.x
NR 10
TC 17
Z9 17
U1 0
U2 4
PU BIOMED CENTRAL LTD
PI LONDON
PA 236 GRAYS INN RD, FLOOR 6, LONDON WC1X 8HL, ENGLAND
SN 1471-2334
J9 BMC INFECT DIS
JI BMC Infect. Dis.
PD OCT 3
PY 2012
VL 12
AR 240
DI 10.1186/1471-2334-12-240
PG 4
WC Infectious Diseases
WE Science Citation Index Expanded (SCI-EXPANDED)
SC Infectious Diseases
GA 027LC
UT WOS:000310352700001
PM 23033818
OA gold, Green Published
DA 2022-12-31
ER

PT J
AU Lee, KA
   Park, KT
   Yu, HM
   Jin, HY
   Baek, HS
   Park, TS
AF Lee, Kyung Ae
   Park, Kyung Taek
   Yu, Hea Min
   Jin, Heung Yong
   Baek, Hong Sun
   Park, Tae Sun
TI Subacute thyroiditis presenting as acute psychosis: a case report and
   literature review
SO KOREAN JOURNAL OF INTERNAL MEDICINE
LA English
DT Review
ID THYROTOXIC PSYCHOSIS
AB We describe herein an unusual case of subacute thyroiditis presenting as acute psychosis. An 18-year-old male presented at the emergency department due to abnormal behavior, psychomotor agitation, sexual hyperactivity, and a paranoid mental state. Laboratory findings included an erythrocyte sedimentation rate of 36 mm/hr (normal range, 0 to 9), free T-4 of 100.0 pmol/L (normal range, 11.5 to 22.7), and thyroid stimulating hormone of 0.018 mU/L (normal range, 0.35 to 5.5). A technetium-99m pertechnetate scan revealed homogeneously reduced activity in the thyroid gland. These results were compatible with subacute thyroiditis, and symptomatic conservative management was initiated. The patient's behavioral abnormalities and painful neck swelling gradually resolved and his thyroid function steadily recovered. Although a primary psychotic disorder should be strongly considered in the differential diagnosis, patients with an abrupt and unusual onset of psychotic symptoms should be screened for thyroid abnormalities. Furthermore, transient thyroiditis should be considered a possible underlying etiology, along with primary hyperthyroidism.
RP Park, TS (Corresponding author)，Chonbuk Natl Univ, Sch Med, Dept Internal Med, Div Endocrinol & Metab, 20 Geonji Ro, Jeonju 561712, South Korea.
EM pts@jbnu.ac.kr
CR Brownlie BEW, 2000, EUR J ENDOCRINOL, V142, P438, DOI 10.1530/eje.0.1420438
   Bunevicius R, 2006, CNS DRUGS, V20, P897, DOI 10.2165/00023210-200620110-00003
   da Silva JA, 2009, BMJ CASE REP, V2009
   DRATMAN MB, 1993, THYROID AXIS PSYCHIA, P3
   Graves RJ., 1835, LOND MED J, V7, P516
   PHILIPPOPOULOS GS, 1959, J NERV MENT DIS, V128, P415, DOI 10.1097/00005053-195912850-00005
   Rizvi AA, 2007, SOUTH MED J, V100, P837, DOI 10.1097/SMJ.0b013e318063ed4e
   SPRATT DI, 1982, AM J MED, V73, P41, DOI 10.1016/0002-9343(82)90922-6
   Stern RA, 1995, COMPREHENSIVE TXB PS, P241
   WHYBROW PC, 1981, ARCH GEN PSYCHIAT, V38, P106
NR 10
TC 7
Z9 7
U1 0
U2 3
PU KOREAN ASSOC INTERNAL MEDICINE
PI SEOUL
PA 101-2501 LOTTE CASTLE PRESIDENT, 109 MAPO-DAERO, MAPO-GU, SEOUL,
   121-916, SOUTH KOREA
SN 1226-3303
J9 KOREAN J INTERN MED
JI Korean J. Intern. Med.
PD MAR
PY 2013
VL 28
IS 2
BP 242
EP 246
DI 10.3904/kjim.2013.28.2.242
PG 5
WC Medicine, General & Internal
WE Science Citation Index Expanded (SCI-EXPANDED)
SC General & Internal Medicine
GA 100LS
UT WOS:000315703300017
PM 23526704
OA Green Published, gold, Green Submitted
DA 2022-12-31
ER

PT J
AU Lee, MYW
   Lam, WWC
   Wong, WY
AF Lee, Margaret Yee Wah
   Lam, Winnie Wing Chuen
   Wong, Wai Yin
TI Subacute Thyroiditis-An Often Overlooked Sonographic Diagnosis Report of
   3 Cases
SO JOURNAL OF ULTRASOUND IN MEDICINE
LA English
DT Article
DE biopsy; sonography; subacute thyroiditis; thyroid function test
ID FINE-NEEDLE-ASPIRATION; GRANULOMATOUS THYROIDITIS; FEATURES
AB The characteristic sonographic finding of subacute thyroiditis of a heterogeneous poorly defined hypoechoic area in the thyroid gland may mimic that of thyroid malignancy. This finding needs to be interpreted in the correct clinical context to avoid an unnecessary biopsy. We describe 3 patients who underwent thyroid biopsy on the basis of suspicious sonographic findings but who subsequently had a diagnosis of subacute thyroiditis.
C1 [Lee, Margaret Yee Wah; Lam, Winnie Wing Chuen; Wong, Wai Yin] Singapore Gen Hosp, Dept Nucl Med & Positron Emiss Tomog, Outram Rd, Singapore 169608, Singapore.
C3 Singapore General Hospital
RP Lee, MYW (Corresponding author)，Singapore Gen Hosp, Dept Nucl Med & Positron Emiss Tomog, Outram Rd, Singapore 169608, Singapore.
EM margaret.lee@mohh.com.sg
RI Lam, Winnie Wing-Chuen/AAA-6017-2021
OI Lam, Winnie Wing-Chuen/0000-0002-9813-9857
CR Alfadda AA, 2014, INT J ENDOCRINOL, V2014, DOI 10.1155/2014/794943
   Daniels GH, 2001, THYROID, V11, P691, DOI 10.1089/105072501750362772
   Fatourechi V, 2003, J CLIN ENDOCR METAB, V88, P2100, DOI 10.1210/jc.2002-021799
   Frates MC, 2013, J ULTRAS MED, V32, P505
   Nishihara E, 2008, INTERNAL MED, V47, P725, DOI 10.2169/internalmedicine.47.0740
   OFNER C, 1994, CYTOPATHOLOGY, V5, P33, DOI 10.1111/j.1365-2303.1994.tb00125.x
   Pan FS, 2015, J ULTRAS MED, V34, P689, DOI 10.7863/ultra.34.4.689
   Park SY, 2006, KOREAN J RADIOL, V7, P229, DOI 10.3348/kjr.2006.7.4.229
   Pearce EN, 2003, NEW ENGL J MED, V348, P2646, DOI 10.1056/NEJMra021194
   Ruchala M, 2012, EUR J ENDOCRINOL, V166, P425, DOI 10.1530/EJE-11-0736
   Samuels MH, 2012, MED CLIN N AM, V96, P223, DOI 10.1016/j.mcna.2012.01.003
   Sarkar SD, 2006, SEMIN NUCL MED, V36, P185, DOI 10.1053/j.semnuclmed.2006.03.006
   Solano JG, 1997, DIAGN CYTOPATHOL, V16, P214, DOI 10.1002/(SICI)1097-0339(199703)16:3<214::AID-DC4>3.0.CO;2-F
NR 13
TC 1
Z9 1
U1 0
U2 2
PU AMER INST ULTRASOUND MEDICINE
PI LAUREL
PA SUBSCRIPTION DEPT, 14750 SWEITZER LANE, STE 100, LAUREL, MD 20707-5906
   USA
SN 0278-4297
EI 1550-9613
J9 J ULTRAS MED
JI J. Ultrasound Med.
PD MAY 1
PY 2016
VL 35
IS 5
BP 1095
EP 1100
DI 10.7863/ultra.15.05052
PG 6
WC Acoustics; Radiology, Nuclear Medicine & Medical Imaging
WE Science Citation Index Expanded (SCI-EXPANDED)
SC Acoustics; Radiology, Nuclear Medicine & Medical Imaging
GA DU8YN
UT WOS:000382502700026
PM 27022173
DA 2022-12-31
ER

PT J
AU Zeppa, P
   Benincasa, G
   Lucariello, A
   Palombini, L
AF Zeppa, P
   Benincasa, G
   Lucariello, A
   Palombini, L
TI Association of different pathologic processes of the thyroid gland in
   fine needle aspiration samples
SO ACTA CYTOLOGICA
LA English
DT Article
DE thyroid neoplasms; thyroid diseases; aspiration biopsy
ID CHRONIC LYMPHOCYTIC THYROIDITIS; PAPILLARY CARCINOMA; MULTINODULAR
   GOITER; GRAVES-DISEASE; HASHIMOTOS-THYROIDITIS; CANCER; RISK
AB OBJECTIVE: To evaluate the possible significant association between different pathologic processes of the thyroid gland.
   STUDY DESIGN: From a series of 10,039 fine needle aspiration biopsies of the thyroid gland, a total of 1,330 cases were aspirated involving two or more palpable nodules. In 103 (1%) cases, two different pathologic processes were cytologically diagnosed. Statistical analysis was performed through four two-tailed chi (2) tests to evaluate the following events: (1) mononodularity and multinodularity vs. neoplasms, (2) colloid goiter and neoplasms, and (3) all neoplasms vs. colloid goiter and lymphocytic thyroiditis. All tests were performed using < .05 as the probability level.
   RESULTS: Simulataneous pathologic processes observed were: goiter. and chronic lymphocytic thyroiditis (32), goiter and Hashimoto's thyroiditis (21), goiter and subacute granulomatous thyroiditis (8), goiter and follicular neoplasm (9), and goiter and papillary carcinoma (14). In 12 cases we found goiter and Hurthle cell tumor, goiter and medullary thyroid carcinoma (2), papillar thyroid carcinoma and Hashimoto's thyroiditis (2), Graves' disease and lymphocytic thyroiditis (2), and follicular neoplasm and lymphocytic thyroiditis (1). Statistical analysis showed significant association between multinodularity and neoplasms (P < .001), while the association between goiter and any type of neoplasm was not statistically significant. All the neoplasms taken together were associated with lymphocytic thyroiditis and goiter (P < .005).
   CONCLUSION: While there may be no statistically significant associations between the individual pathologies, it seen rs that having one pathology increases the risk of developing another. All the palpable nodules in the same gland should be investigated by fine needle aspiration in order to improve diagnostic sensitivity and to identify occult neoplasms.
C1 Univ Naples Federico II, Dept Anat Pathol, I-80131 Naples, Italy.
   Univ Naples Federico II, Fac Med & Surg, Dept Cytopathol, I-80131 Naples, Italy.
   Univ Naples Federico II, Fac Med & Surg, Dept Clin Med Cardiovasc & Immunol Sci, I-80131 Naples, Italy.
   Univ Naples Federico II, Dept Clin Med, I-80131 Naples, Italy.
C3 University of Naples Federico II; University of Naples Federico II;
   University of Naples Federico II; University of Naples Federico II
RP Palombini, L (Corresponding author)，Univ Naples Federico II, Dept Anat Pathol, Via Pansini 5, I-80131 Naples, Italy.
RI Zeppa, Pio/AAL-4592-2020; Benincasa, Giulio/I-5858-2018
OI Zeppa, Pio/0000-0001-7358-5925; Benincasa, Giulio/0000-0002-9060-2915
CR Abu-Eshy S A, 1995, J R Coll Surg Edinb, V40, P310
   ALSLEH MS, 1994, J R COLL SURG EDINB, V39, P106
   BacherStier C, 1997, THYROID, V7, P733, DOI 10.1089/thy.1997.7.733
   BELFIORE A, 1990, J CLIN ENDOCR METAB, V70, P830, DOI 10.1210/jcem-70-4-830
   BODENSON L, 1984, CANCER, V53, P1790
   DAVANZO B, 1995, CANCER EPIDEM BIOMAR, V4, P193
   FARBOTA LM, 1985, SURGERY, V98, P1148
   FRANCESCHI S, 1989, INT J EPIDEMIOL, V18, P578, DOI 10.1093/ije/18.3.578
   FRANKLYN JA, 1993, BRIT MED J, V307, P240, DOI 10.1136/bmj.307.6898.240
   GALERADAVIDSON H, 1997, COMPREHENSIVE CYTOPA, P673
   GUARDA LA, 1987, AM J CLIN PATHOL, V87, P14, DOI 10.1093/ajcp/87.1.14
   Harach HR, 1995, CLIN ENDOCRINOL, V43, P701
   HARADA T, 1977, CANCER, V39, P2588, DOI 10.1002/1097-0142(197706)39:6<2588::AID-CNCR2820390643>3.0.CO;2-F
   Hayes F, 1996, EUR J ENDOCRINOL, V134, P366, DOI 10.1530/eje.0.1340366
   Hermus AR, 1998, NEW ENGL J MED, V338, P1438, DOI 10.1056/NEJM199805143382007
   INGBAR SH, 1988, HARRISONS PRINCIPLES, P1694
   KANNO J, 1990, TOXICOL PATHOL, V18, P239, DOI 10.1177/019262339001800202
   KINI SR, 1987, GUIDES CLIN ASPIRATI
   MAZZAFERRI EL, 1990, J CLIN ENDOCR METAB, V70, P826
   MAZZAFERRI EL, 1993, NEW ENGL J MED, V328, P553
   MCKEE RF, 1993, BRIT J SURG, V80, P1303, DOI 10.1002/bjs.1800801028
   Meinhard K., 1995, Zentralblatt fuer Pathologie, V140, P459
   MEISSNER WA, 1958, ARCH PATHOL, V66, P518
   MIZUKAMI Y, 1988, HUM PATHOL, V19, P423, DOI 10.1016/S0046-8177(88)80492-1
   OHSHIMA M, 1984, J NATL CANCER I, V73, P289
   OKAYASU I, 1995, J CANCER RES CLIN, V121, P746, DOI 10.1007/BF01213321
   OKAYASU I, 1995, CANCER-AM CANCER SOC, V76, P2312, DOI 10.1002/1097-0142(19951201)76:11<2312::AID-CNCR2820761120>3.0.CO;2-H
   OTT RA, 1987, AM SURGEON, V53, P442
   Pelizzo MR, 1997, TUMORI J, V83, P653, DOI 10.1177/030089169708300305
   Reda G, 1997, Minerva Chir, V52, P139
   ROJESKI MT, 1985, NEW ENGL J MED, V313, P428, DOI 10.1056/NEJM198508153130707
   Rosai J., 1992, TUMORS THYROID GLAND, P65
   SEGAL K, 1985, INT SURG, V70, P205
   Small PK, 1997, J ROY COLL SURG EDIN, V42, P199
   Takezaki T, 1996, J Epidemiol, V6, P140
   Thakur S, 1995, J Assoc Physicians India, V43, P600
   TSELENIBALAFOUTA S, 1989, DIAGN CYTOPATHOL, V5, P362, DOI 10.1002/dc.2840050404
   Wirtschafter A, 1997, LARYNGOSCOPE, V107, P95, DOI 10.1097/00005537-199701000-00019
   YAMAMOTO Y, 1990, CANCER-AM CANCER SOC, V65, P1173, DOI 10.1002/1097-0142(19900301)65:5<1173::AID-CNCR2820650524>3.0.CO;2-2
   Yamashita H, 1997, SURG TODAY, V27, P495, DOI 10.1007/BF02385801
   ZAJICEK J, 1974, ASPIRATORY CYTOLOG 1, P67
   Zeppa P, 1990, Cytopathology, V1, P35, DOI 10.1111/j.1365-2303.1990.tb00324.x
NR 42
TC 16
Z9 20
U1 0
U2 1
PU KARGER
PI BASEL
PA ALLSCHWILERSTRASSE 10, CH-4009 BASEL, SWITZERLAND
SN 0001-5547
EI 1938-2650
J9 ACTA CYTOL
JI Acta Cytol.
PD MAY-JUN
PY 2001
VL 45
IS 3
BP 347
EP 352
DI 10.1159/000327629
PG 6
WC Pathology
WE Science Citation Index Expanded (SCI-EXPANDED)
SC Pathology
GA 435JK
UT WOS:000168878200010
PM 11393065
DA 2022-12-31
ER

PT J
AU Brancatella, A
   Ricci, D
   Viola, N
   Sgro, D
   Santini, F
   Latrofa, F
AF Brancatella, Alessandro
   Ricci, Debora
   Viola, Nicola
   Sgro, Daniele
   Santini, Ferruccio
   Latrofa, Francesco
TI Subacute Thyroiditis After Sars-COV-2 Infection
SO JOURNAL OF CLINICAL ENDOCRINOLOGY & METABOLISM
LA English
DT Article
DE subacute thyroiditis; coronavirus; COVID-19; SARS-CoV-2; thyroid; virus
ID CLINICAL CHARACTERISTICS; AUTOANTIBODIES; THYROGLOBULIN
AB Context: Subacute thyroiditis (SAT) is a thyroid disease of viral or postviral origin. The severe acute respiratory syndrome coronavirus 2 (SARS-CoV-2) that began in Wuhan, China, has spread rapidly worldwide and Italy has been severely affected by this outbreak.
   Objectives: The objective of this work is to report the first case of SAT related to SARS-CoV-2 infection.
   Methods: We describe the clinical, laboratory, and imaging features of an 18-year-old woman who came to our attention for fever, neck pain radiated to the jaw, and palpitations occurring 15 days after a SARS-CoV-2-positive oropharyngeal swab. Coronavirus disease 2019 (COVID-19) had been mild and the patient had completely recovered in a few days.
   Results: At physical examination the patient presented with a slightly increased heart rate and a painful and enlarged thyroid on palpation. At laboratory exams free thyroxine and free triiodothyronine were high, thyrotropin undetectable, and inflammatory markers and white blood cell count elevated. Bilateral and diffuse hypoechoic areas were detected at neck ultrasound. One month earlier, thyroid function and imaging both were normal. We diagnosed SAT and the patient started prednisone. Neck pain and fever recovered within 2 days and the remaining symptoms within 1 week. Thyroid function and inflammatory markers normalized in 40 days.
   Conclusions: We report the first case of SAT after a SARS-CoV-2 infection. We alert clinicians to additional and unreported clinical manifestations associated with COVID-19.
C1 [Brancatella, Alessandro; Ricci, Debora; Viola, Nicola; Sgro, Daniele; Santini, Ferruccio; Latrofa, Francesco] Univ Hosp Pisa, Dept Clin & Expt Med, Endocrinol Unit 1, Via Paradisa 2, I-56127 Pisa, Italy.
C3 University of Pisa; Azienda Ospedaliero Universitaria Pisana
RP Latrofa, F (Corresponding author)，Univ Hosp Pisa, Dept Clin & Expt Med, Endocrinol Unit 1, Via Paradisa 2, I-56127 Pisa, Italy.
EM francesco.latrofa@unipi.it
RI Santini, Ferruccio/J-9272-2018; Brancatella, Alessandro/AAO-6145-2020
OI Santini, Ferruccio/0000-0002-1706-0822; Latrofa,
   Francesco/0000-0003-0297-5904; Brancatella,
   Alessandro/0000-0002-5615-6325
FU "Fondi di Ateneo 2018," University of Pisa
FX This work was supported by "Fondi di Ateneo 2018," University of Pisa
   (to F.L.).
CR Arao Tadashi, 2015, Journal of UOEH, V37, P103, DOI 10.7888/juoeh.37.103
   Assir MZK, 2012, BMC INFECT DIS, V12, DOI 10.1186/1471-2334-12-240
   Benbassat CA, 2007, J ENDOCRINOL INVEST, V30, P631, DOI 10.1007/BF03347442
   Bennedbaek FN, 1997, THYROID, V7, P45, DOI 10.1089/thy.1997.7.45
   Bouillet B, 2009, AM J MED, V122, pE5, DOI 10.1016/j.amjmed.2008.11.010
   Desailloud R, 2009, VIROL J, V6, DOI 10.1186/1743-422X-6-5
   Farwell AP, 2013, WERNER INGBARS THYRO, P414
   Fatourechi V, 2003, J CLIN ENDOCR METAB, V88, P2100, DOI 10.1210/jc.2002-021799
   Guan W, 2020, NEW ENGL J MED, V382, P1708, DOI 10.1056/NEJMoa2002032
   Latrofa F, 2012, J ENDOCRINOL INVEST, V35, P712, DOI 10.1007/BF03345804
   Latrofa F, 2018, THYROID, V28, P288, DOI 10.1089/thy.2017.0052
   Martinez-Artola Y, 2015, ANN HEPATOL, V14, P141, DOI 10.1016/S1665-2681(19)30813-0
   MARTINO E, 1987, J ENDOCRINOL INVEST, V10, P321, DOI 10.1007/BF03348138
   Nishihara E, 2008, INTERNAL MED, V47, P725, DOI 10.2169/internalmedicine.47.0740
   Nishihara E, 2019, EUR THYROID J, V8, P268, DOI 10.1159/000501033
   OHSAKO N, 1995, J CLIN ENDOCR METAB, V80, P3653, DOI 10.1210/jc.80.12.3653
   Remuzzi A, 2020, LANCET, V395, P1225, DOI 10.1016/S0140-6736(20)30627-9
   Ricci D, 2020, J CLIN ENDOCRINOL ME, V105
   SAITO S, 1974, TOHOKU J EXP MED, V113, P141, DOI 10.1620/tjem.113.141
   Wei L, 2007, HUM PATHOL, V38, P95, DOI 10.1016/j.humpath.2006.06.011
NR 20
TC 174
Z9 176
U1 0
U2 11
PU ENDOCRINE SOC
PI WASHINGTON
PA 2055 L ST NW, SUITE 600, WASHINGTON, DC 20036 USA
SN 0021-972X
EI 1945-7197
J9 J CLIN ENDOCR METAB
JI J. Clin. Endocrinol. Metab.
PD JUL
PY 2020
VL 105
IS 7
BP 2367
EP 2370
DI 10.1210/clinem/dgaa276
PG 4
WC Endocrinology & Metabolism
WE Science Citation Index Expanded (SCI-EXPANDED)
SC Endocrinology & Metabolism
GA NJ3BF
UT WOS:000565922200087
PM 32436948
OA Green Published
HC Y
HP N
DA 2022-12-31
ER

PT J
AU Ozdogu, H
   Boga, C
   Bolat, F
   Ertorer, ME
AF Ozdogu, Hakan
   Boga, Can
   Bolat, Filiz
   Ertorer, Melek Eda
TI Wegener's granulomatosis with a possible thyroidal involvement
SO JOURNAL OF THE NATIONAL MEDICAL ASSOCIATION
LA English
DT Article
DE infliximab; subacute thyroiditis; Wegener's granulomatosis
ID SUBACUTE THYROIDITIS; VASCULITIS; INFLIXIMAB
AB Wegener's granulomatosis (WG) is an autoimmune disorder characterized by the involvement of many organ systems. In patients with refractory disease, the efficacy of cyclophosphomide, corticosteroids and infliximab has been reported recently. Even in cases with serological response, disease progression has still been observed. Herein, we report a case of WG, most likely accompanied with subacute granulomatous thyroiditis while the patient was on cyclophosphamide, corticosteroid and infliximab therapy. As for as we know, this is the first time that such a copresentation has been observed, suggesting that mechanisms other than T-cell-mediated cytotoxicity may be important in the pathogenesis of granulomatous thyroiditis.
C1 [Ozdogu, Hakan; Boga, Can] Baskent Univ, Sch Med, Adana Med Ctr, Div Hematol, TR-02150 Adana, Turkey.
   [Bolat, Filiz] Baskent Univ, Sch Med, Adana Med Ctr, Dept Pathol, TR-02150 Adana, Turkey.
   [Ertorer, Melek Eda] Baskent Univ, Sch Med, Adana Med Ctr, Div Endocrinol & Metab, TR-02150 Adana, Turkey.
C3 Baskent University; Baskent University; Cukurova University; Baskent
   University
RP Boga, C (Corresponding author)，Baskent Univ, Sch Med, Adana Med Ctr, Div Hematol, Dadaloglu Mahallesi Sokak 39,6 Yuregir, TR-02150 Adana, Turkey.
EM drconboga@hotmail.com
RI Kozanoglu, Ilknur/AAE-1241-2021; Boga, Can/AAD-6222-2021; ERTORER, MELEK
   EDA/ABI-3705-2020; ÖZDOĞU, HAKAN/AAD-5542-2021
OI Kozanoglu, Ilknur/0000-0002-5268-1210; ERTORER, MELEK
   EDA/0000-0001-7357-8709; ÖZDOĞU, HAKAN/0000-0002-8902-1283; Boga,
   Can/0000-0002-9680-1958
CR Booth A, 2004, J AM SOC NEPHROL, V15, P717, DOI 10.1097/01.ASN.0000114554.67106.28
   Booth AD, 2004, CIRCULATION, V109, P1718, DOI 10.1161/01.CIR.0000124720.18538.DD
   JACKSON MDI, 2001, PRINCIPLES PRACTICE, P455
   KERR GS, 1993, ARTHRITIS RHEUM, V36, P365, DOI 10.1002/art.1780360312
   Lamprecht P, 2002, RHEUMATOLOGY, V41, P1303, DOI 10.1093/rheumatology/41.11.1303
   LAZARUS JH, 1996, THYROID, P577
   MARTINO E, 1987, J ENDOCRINOL INVEST, V10, P321, DOI 10.1007/BF03348138
   OHSAKO N, 1995, J CLIN ENDOCR METAB, V80, P3653, DOI 10.1210/jc.80.12.3653
   PETTERSSON E, 1992, CLIN NEPHROL, V37, P219
   Reinhold-Keller E, 2000, ARTHRITIS RHEUM, V43, P1021, DOI 10.1002/1529-0131(200005)43:5<1021::AID-ANR10>3.0.CO;2-J
NR 10
TC 4
Z9 7
U1 0
U2 0
PU NATL MED ASSOC
PI WASHINGON
PA 1012 10TH ST, N W, WASHINGON, DC 20001 USA
SN 0027-9684
EI 1943-4693
J9 J NATL MED ASSOC
JI J. Natl. Med. Assoc.
PD JUN
PY 2006
VL 98
IS 6
BP 956
EP 958
PG 3
WC Medicine, General & Internal
WE Science Citation Index Expanded (SCI-EXPANDED)
SC General & Internal Medicine
GA V51FT
UT WOS:000203462500019
PM 16775921
DA 2022-12-31
ER

PT J
AU Stasiak, M
   Michalak, R
   Lewinski, A
AF Stasiak, Magdalena
   Michalak, Renata
   Lewinski, Andrzej
TI Thyroid primary and metastatic malignant tumours of poor prognosis may
   mimic subacute thyroiditis-time to change the diagnostic criteria: case
   reports and a review of the literature
SO BMC ENDOCRINE DISORDERS
LA English
DT Review
DE Subacute thyroiditis; Diagnostic criteria; Metastasis; Thyroid cancer;
   Painful goiter
ID CELL LUNG-CANCER; LYMPHOMA; PATIENT
AB Background The diagnosis of subacute thyroiditis (SAT) is based mainly on the presence of painful thyroid goitre and a significant increase in erythrocyte sedimentation rate (ESR). Proceeding according to these diagnostic criteria may lead to an incorrect diagnosis and treatment. Extremely dangerous is the situation when the diagnosis of SAT is erroneously made based on criteria other than ultrasound (US) image and fine needle aspiration biopsy (FNAB), which leads to delayed diagnosis of malignant tumour with poor prognosis. Case presentation Five patients with typical SAT symptoms are presented. In all of them, anaplastic thyroid cancer or metastatic thyroid tumours were finally diagnosed as the cause of the initial symptoms resembling SAT. Most of the patients were initially misdiagnosed and the proper diagnosis of malignancy was delayed. Conclusions The authors have proposed the new diagnostic criteria for SAT, and strongly suggest that thyroid gland US should be included in the main criteria of SAT diagnosis, together with FNAB result excluding the presence of malignant tumour.
C1 [Stasiak, Magdalena; Michalak, Renata; Lewinski, Andrzej] Polish Mothers Mem Hosp, Res Inst, Dept Endocrinol & Metab Dis, 281-289 Rzgowska St, PL-93338 Lodz, Poland.
   [Lewinski, Andrzej] Med Univ Lodz, Dept Endocrinol & Metab Dis, Lodz, Poland.
C3 Polish Mother's Memorial Hospital - Research Institute; Medical
   University Lodz
RP Lewinski, A (Corresponding author)，Polish Mothers Mem Hosp, Res Inst, Dept Endocrinol & Metab Dis, 281-289 Rzgowska St, PL-93338 Lodz, Poland.; Lewinski, A (Corresponding author)，Med Univ Lodz, Dept Endocrinol & Metab Dis, Lodz, Poland.
EM mstasiak33@gmail.com; alewin@csk.umed.lodz.pl
RI Lewinski, Andrzej Krzysztof/S-9985-2016; Stasiak,
   Magdalena/ABE-3441-2020
OI Lewinski, Andrzej Krzysztof/0000-0002-8748-3337; Stasiak,
   Magdalena/0000-0002-2910-7691; Michalak, Renata/0000-0002-6458-9120
FU Polish Mother's Memorial Hospital -Research Institute, Lodz, Poland
FX Publication fee was financially supported by the statutory funds from
   the Polish Mother's Memorial Hospital -Research Institute, Lodz, Poland.
CR Boukir A, 2015, PAN AFR MED J, V22, DOI 10.11604/pamj.2015.22.189.6536
   Can Ahmet Selcuk, 2015, J Med Case Rep, V9, P231, DOI 10.1186/s13256-015-0707-4
   Chung AY, 2012, THYROID, V22, P258, DOI 10.1089/thy.2010.0154
   Daniels GH, 2001, THYROID, V11, P691, DOI 10.1089/105072501750362772
   Dao A, 2017, BMC Res Notes, V10, P130, DOI 10.1186/s13104-017-2449-4
   GOCHU J, 1994, J ENDOCRINOL INVEST, V17, P279, DOI 10.1007/BF03348976
   HAMBURGER JI, 1983, ANN INTERN MED, V99, P685, DOI 10.7326/0003-4819-99-5-685
   Iitaka M, 1998, CLIN ENDOCRINOL, V48, P445, DOI 10.1046/j.1365-2265.1998.00416.x
   Iitaka M, 1996, J CLIN ENDOCR METAB, V81, P466, DOI 10.1210/jc.81.2.466
   IKENOUE H, 1988, J CLIN ENDOCR METAB, V67, P41, DOI 10.1210/jcem-67-1-41
   Katsenos S, 2013, J THORAC DIS, V5, pE21, DOI 10.3978/j.issn.2072-1439.2012.06.03
   Meier DA, 1996, J NUCL MED, V37, P1745
   Niu FY, 2016, BMC CANCER, V16, DOI 10.1186/s12885-016-2169-5
   Ozgu ES, 2012, J CRANIOFAC SURG, V23, pE614, DOI 10.1097/SCS.0b013e31826cf59b
   Pan FS, 2015, J ULTRAS MED, V34, P689, DOI 10.7863/ultra.34.4.689
   PRAKASH R, 1991, Australasian Radiology, V35, P174, DOI 10.1111/j.1440-1673.1991.tb02860.x
   Samuels MH, 2012, MED CLIN N AM, V96, P223, DOI 10.1016/j.mcna.2012.01.003
   Stasiak M, 2019, INT J MOL SCI, V3, P20
   Stasiak M, 2018, NEUROENDOCRINOL LETT, V39, P489
NR 19
TC 14
Z9 15
U1 0
U2 3
PU BMC
PI LONDON
PA CAMPUS, 4 CRINAN ST, LONDON N1 9XW, ENGLAND
SN 1472-6823
J9 BMC ENDOCR DISORD
JI BMC Endocr. Disord.
PD AUG 6
PY 2019
VL 19
IS 1
AR 86
DI 10.1186/s12902-019-0415-y
PG 8
WC Endocrinology & Metabolism
WE Science Citation Index Expanded (SCI-EXPANDED)
SC Endocrinology & Metabolism
GA IO2MO
UT WOS:000479216700001
PM 31387553
OA Green Published, gold
DA 2022-12-31
ER

PT J
AU Trivedi, DP
   Bhagat, R
   Nakanishi, Y
   Wang, A
   Moroz, K
   Falk, NK
AF Trivedi, Darshan P.
   Bhagat, Ramesh
   Nakanishi, Yukihiro
   Wang, Alun
   Moroz, Krzysztof
   Falk, Nadja K.
TI Granulomatous Thyroiditis: A Case Report and Literature Review
SO ANNALS OF CLINICAL AND LABORATORY SCIENCE
LA English
DT Review
DE Granuloma; Thyroid; Nocardia; Fine Needle Aspiration
ID NEEDLE-ASPIRATION-CYTOLOGY; PULMONARY NOCARDIOSIS; SUBACUTE THYROIDITIS;
   DIAGNOSIS
AB Background. Granulomatous disease in the thyroid gland has been linked to viral, bacterial and autoimmune etiologies. The most common granulomatous disease of the thyroid is subacute granulomatous thyroiditis, which is presumed to have a viral or post-viral inflammatory cause. Bacterial etiologies include tuberculosis, actinomycosis, and nocardiosis, but are extremely rare. Disseminated actinomycosis and nocardiosis more commonly affect organ-transplant patients with the highest susceptibility within the first year after transplant surgery. Case. A 45-year-old African American male, who received his third kidney transplant for renal failure secondary to Alport Syndrome, presented with numerous subcutaneous nodules and diffuse muscle pain in the neck. Further workup revealed bilateral nodularity of the thyroid. Fine needle aspiration of these nodules demonstrated suppurative granulomatous thyroiditis. Subsequent right thyroid lobectomy showed granulomatous thyroiditis with filamentous micro-organisms, morphologically resembling Nocardia or Actinomyces. Conclusion. Disseminated granulomatous disease presenting in the thyroid is very rare, and typically afflicts immune-compromised patients. The overall clinical, cytologic and histologic picture of this patient strongly points to an infectious etiology, likely Nocardia, in the setting of recent organ transplantation within the last year.
C1 [Trivedi, Darshan P.; Nakanishi, Yukihiro; Wang, Alun; Moroz, Krzysztof; Falk, Nadja K.] Tulane Univ, Sch Med, Dept Pathol & Lab Med, 1430 Tulane Ave,SL-79, New Orleans, LA 70112 USA.
   [Bhagat, Ramesh] Myriad Genet, Salt Lake City, UT USA.
C3 Tulane University; Myriad Genetics, Inc
RP Trivedi, DP (Corresponding author)，Tulane Univ, Sch Med, Dept Pathol & Lab Med, 1430 Tulane Ave,SL-79, New Orleans, LA 70112 USA.
EM dtrivedi@tulane.edu
CR Akbulut S, 2010, THYROID, V20, P231, DOI 10.1089/thy.2009.0097
   Ali SZ, 2010, BETHESDA SYSTEM REPO, P30
   Ambrosioni J, 2010, INFECTION, V38, P89, DOI 10.1007/s15010-009-9193-9
   BEAMAN BL, 1976, J INFECT DIS, V134, P286, DOI 10.1093/infdis/134.3.286
   de Quervain F, 1902, ARCH FUR KLIN CHIR, V67, P706
   Fatourechi V, 2003, J CLIN ENDOCR METAB, V88, P2100, DOI 10.1210/jc.2002-021799
   GEORGHIOU PR, 1992, MED J AUSTRALIA, V156, P692, DOI 10.5694/j.1326-5377.1992.tb121509.x
   Gupta N, 2011, DIAGN CYTOPATHOL, V39, P363, DOI 10.1002/dc.21441
   Indumathi V A, 2007, Indian J Med Microbiol, V25, P294
   Kaur H., 2008, INDIAN J MED MICROBI, V26, P380
   Larone DH, 2002, MED IMPORTANT FUNGI, p[31, 104]
   Lu CP, 1997, ACTA CYTOL, V41, P238, DOI 10.1159/000332449
   Majid U, 2011, J THROID RES, V2011, DOI 10.4061/2011/359864
   Tomas RM, 2007, RESPIROLOGY, V12, P394, DOI [10.1111/j.1400-1843.2007.01078.x, 10.1111/j.1440-1843.2007.01078.x]
   Mathur S, 2005, ACTA CYTOL, V49, P567, DOI 10.1159/000326207
   MONDAL A, 1995, J LARYNGOL OTOL, V109, P36, DOI 10.1017/S0022215100129184
   Mordes DA, 2012, DIAGN CYTOPATHOL, V40, P433, DOI 10.1002/dc.21847
   OHSAKO N, 1995, J CLIN ENDOCR METAB, V80, P3653, DOI 10.1210/jc.80.12.3653
   Onuma K, 2006, DIAGN CYTOPATHOL, V34, P768, DOI 10.1002/dc.20564
   Ozekinci S, 2009, THYROID, V19, P983, DOI 10.1089/thy.2009.0189
   Severo Cecília Bittencourt, 2005, Rev. Inst. Med. trop. S. Paulo, V47, P355, DOI 10.1590/S0036-46652005000600009
NR 21
TC 6
Z9 7
U1 0
U2 3
PU ASSOC CLINICAL SCIENTISTS
PI MIDDLEBURY
PA PO BOX 1287, MIDDLEBURY, VT 05753 USA
SN 0091-7370
EI 1550-8080
J9 ANN CLIN LAB SCI
JI Ann. Clin. Lab. Sci.
PD SEP-OCT
PY 2017
VL 47
IS 5
BP 620
EP 624
PG 5
WC Medical Laboratory Technology
WE Science Citation Index Expanded (SCI-EXPANDED)
SC Medical Laboratory Technology
GA FN2JJ
UT WOS:000415817600017
PM 29066492
DA 2022-12-31
ER

PT J
AU Peris, BP
   Alfaro, AAM
   Royo, FJM
   Galiana, PA
   Naranjo, SP
   Boillos, MG
AF Pla Peris, B.
   Merchante Alfaro, A. A.
   Maravall Royo, F. J.
   Abellan Galiana, P.
   Perez Naranjo, S.
   Gonzalez Boillos, M.
TI Thyrotoxicosis following SARS-COV-2 vaccination: a case series and
   discussion
SO JOURNAL OF ENDOCRINOLOGICAL INVESTIGATION
LA English
DT Article
DE SARS-CoV-2 vaccination; Thyrotoxicosis; Subacute painful thyroiditis;
   Graves' disease; Autoimmune syndrome; Adjuvants
AB Aim To describe a case series of thyrotoxicosis likely triggered by SARS-CoV-2 vaccination and to warn physicians about this potential correlation. To report clinical, laboratory and imaging findings and provide further information that goes in line with the underlying mechanisms. Methods Single-center case series based on all the information collected in the hospital medical records, as well as the temporal sequence between the onset of symptoms and COVID-19 vaccination. Results We report 8 cases with thyrotoxicosis after SARS-CoV-2 vaccination. 4 cases of Graves' disease (GD), 2 cases of subacute painful thyroiditis (SAT), 1 case of concurrent GD and SAT and 1 case of atypical subacute thyroiditis. Five patients received BNT162b2 mRNA vaccine, 3 patients 1273 mRNA vaccine. The onset of symptoms following vaccination ranged from 10 to 14 days in six of eight patients and from 7 to 8 weeks in two patients. Conclusions Several hypotheses have been proposed to explain the potential correlation between SARS-CoV-2 vaccination and thyrotoxicosis, including immune system hyper-stimulation, molecular mimicry and Autoimmune/Autoinflammatory Syndrome Induced by Adjuvants (ASIA). We should pay greater attention to thyroid disorders in patients receiving vaccine against SARS-CoV-2.
C1 [Pla Peris, B.; Merchante Alfaro, A. A.; Maravall Royo, F. J.; Abellan Galiana, P.; Perez Naranjo, S.; Gonzalez Boillos, M.] Hosp Gen Univ Castellon, Dept Endocrinol & Nutr, Avinguda Benicassim 128, Castellon de La Plana 12004, Castello, Spain.
   [Merchante Alfaro, A. A.; Maravall Royo, F. J.] Jaume I Univ, Dept Med, Castellon de La Plana, Castello, Spain.
   [Abellan Galiana, P.] Cardenal Herrera CEU Univ, Dept Med, Castellon de La Plana, Castello, Spain.
C3 Universitat Jaume I; Universidad CEU Cardenal Herrera
RP Peris, BP (Corresponding author)，Hosp Gen Univ Castellon, Dept Endocrinol & Nutr, Avinguda Benicassim 128, Castellon de La Plana 12004, Castello, Spain.
EM bplaperis@gmail.com
RI ; Abellan-Galiana, Pablo/F-1956-2019
OI Gonzalez Boillos, Margarita/0000-0003-3327-9899; Abellan-Galiana,
   Pablo/0000-0003-1221-3946
CR Blanco-Melo D, 2020, CELL, V181, P1036, DOI 10.1016/j.cell.2020.04.026
   Boddu SK, 2020, DIABETES METAB SYND, V14, P2211, DOI 10.1016/j.dsx.2020.11.012
   Bornemann C, 2021, FRONT MED-LAUSANNE, V8, DOI 10.3389/fmed.2021.737142
   Bossoni S, 2020, ENDOCRINE, V68, P253, DOI 10.1007/s12020-020-02326-0
   Bragazzi NL, 2020, BEST PRACT RES CL EN, V34, DOI 10.1016/j.beem.2020.101412
   Brancatella A, 2020, J CLIN ENDOCR METAB, V105, DOI 10.1210/clinem/dgaa537
   Brancatella A, 2020, J CLIN ENDOCR METAB, V105, P2367, DOI 10.1210/clinem/dgaa276
   Colafrancesco S, 2013, AM J REPROD IMMUNOL, V70, P309, DOI 10.1111/aji.12151
   Garg Mahendra K, 2020, Indian J Endocrinol Metab, V24, P381, DOI 10.4103/ijem.IJEM_440_20
   Iremli BG, 2021, J CLIN ENDOCR METAB, V106, P2600, DOI 10.1210/clinem/dgab373
   Jimenez-Blanco S, 2021, J ENDOCRINOL INVEST, V44, P387, DOI 10.1007/s40618-020-01440-0
   Alvarez-Soria MJ, 2011, REV NEUROLOGIA, V52, P472, DOI 10.33588/rn.5208.2010243
   Lanzolla G, 2021, J ENDOCRINOL INVEST, V44, P2011, DOI 10.1007/s40618-021-01576-7
   Lee KA, 2021, ENDOCRINE, V74, P470, DOI 10.1007/s12020-021-02898-5
   Liang ZH, 2020, FRONT IMMUNOL, V11, DOI 10.3389/fimmu.2020.589833
   Lui DTW, 2021, FRONT PUBLIC HEALTH, V9, DOI 10.3389/fpubh.2021.778964
   Marazuela M, 2020, REV ENDOCR METAB DIS, V21, P495, DOI 10.1007/s11154-020-09569-2
   Montebello A, 2021, BMJ CASE REP, V14, DOI 10.1136/bcr-2021-244714
   Muller I, 2020, LANCET DIABETES ENDO, V8, P739, DOI 10.1016/S2213-8587(20)30266-7
   Olivieri B, 2021, VACCINES-BASEL, V9, DOI 10.3390/vaccines9080815
   Oyibo SO, 2021, CUREUS J MED SCIENCE, V13, DOI 10.7759/cureus.16045
   Ritchie H., 2020, CORONAVIRUS PANDEMIC
   Siolos Athanasios, 2021, Metabol Open, V12, P100136, DOI 10.1016/j.metop.2021.100136
   Watad A, 2017, FRONT ENDOCRINOL, V7, DOI 10.3389/fendo.2016.00150
   World Health Organization, 2016, INT HLTH REG, V3, P1
NR 25
TC 16
Z9 16
U1 3
U2 3
PU SPRINGER
PI NEW YORK
PA ONE NEW YORK PLAZA, SUITE 4600, NEW YORK, NY, UNITED STATES
SN 0391-4097
EI 1720-8386
J9 J ENDOCRINOL INVEST
JI J. Endocrinol. Invest.
PD MAY
PY 2022
VL 45
IS 5
BP 1071
EP 1077
DI 10.1007/s40618-022-01739-0
EA JAN 2022
PG 7
WC Endocrinology & Metabolism
WE Science Citation Index Expanded (SCI-EXPANDED)
SC Endocrinology & Metabolism
GA 0J3CN
UT WOS:000741212800001
PM 35015288
OA Green Published, Bronze
HC Y
HP N
DA 2022-12-31
ER

PT J
AU Ashraf, S
   Imran, MA
   Ashraf, S
   Hafsa, HT
   Khalid, S
   Akram, MK
   Ghufran, M
   Cheema, KK
   Ahmad, A
   Izhar, M
AF Ashraf, Sohaib
   Imran, Muhammad Ahmad
   Ashraf, Shoaib
   Hafsa, Hadiqa-Tul
   Khalid, Saffa
   Akram, Muhammad Kiwan
   Ghufran, Muhammad
   Cheema, Kamran Khalid
   Ahmad, Ali
   Izhar, Mateen
TI COVID-19: A Potential Trigger for Thyroid Dysfunction
SO AMERICAN JOURNAL OF THE MEDICAL SCIENCES
LA English
DT Article
DE COVID-19; SARS CoV-2; Subacute thyroiditis
ID SUBACUTE; SARS-COV-2
AB Subacute thyroiditis (SAT) is a self-limiting thyroid dysfunction of viral origin. Relatively little is known about its occurrence in SARS CoV-2 infected COVID-19 patients. Herein, we report a case of SAT in a 58-year-old patient that was apparently triggered by infection with SARS CoV-2. Clinical, laboratory and imaging features of the patient are presented. The patient was vitally stable with a slightly tender and warm thyroid gland, which was painful on swallowing. His free thyroxine (FT4) was elevated, thyroid stimulating hormone (TSH) was below normal and free triiodothyronine (FT3) was in the physiological range. Previous thyroid exam conducted as a part of routine annual physical checkup was normal. The patient was put on prednisolone and recovered completely within three weeks.
C1 [Ashraf, Sohaib] Shaikh Zayed Postgrad Med Complex, Dept Cardiol, Lahore, Pakistan.
   [Ashraf, Sohaib] Harvard Med Sch, Wellman Ctr Photomed, Massachusetts Gen Hosp, Boston, MA 02115 USA.
   [Imran, Muhammad Ahmad; Hafsa, Hadiqa-Tul; Izhar, Mateen] Shaikh Zayed Postgrad Med Complex, Dept Microbiol, Lahore, Pakistan.
   [Ashraf, Shoaib] Riphah Univ, Dept Pathobiol, Lahore, Pakistan.
   [Khalid, Saffa] St Georges Univ, Sch Med, Dept Microbiol, St Georges, Grenada.
   [Akram, Muhammad Kiwan] Univ Vet & Anim Sci, Dept Nutr, Lahore, Pakistan.
   [Ghufran, Muhammad] Assoc Chilena Seguridad, Empresa Serv Externo, Santiago, Chile.
   [Cheema, Kamran Khalid] Serv Inst Med Sci, Dept Pulmonol & Crit Care, Lahore, Pakistan.
   [Ahmad, Ali] Univ Montreal, Dept Virol & Immunol, CHU St Justine, Res Ctr, Montreal, PQ, Canada.
C3 Harvard University; Harvard Medical School; Massachusetts General
   Hospital; University of Veterinary & Animal Science - Pakistan;
   Universite de Montreal; Centre Hospitalier Universitaire Sainte-Justine
RP Ashraf, S (Corresponding author)，Shaikh Zayed Med Complex, Dept Cardiol, Univ Ave,Block D, Lahore, Pakistan.; Imran, MA (Corresponding author)，Shaikh Zayed Med Complex, Dept Microbiol, Univ Ave,Block D, Lahore, Pakistan.; Ashraf, S (Corresponding author)，Riphah Univ, Dept Pathobbl, Lahore, Pakistan.
EM sohaib@skzmdc.edu.pk; ahmad.imran@skzmdc.edu.pk;
   sohaib-ashraf@outlook.com
OI Ashraf, Sohaib/0000-0003-3127-3557
FU Shaikh Zayed Medical Complex, Lahore, Pakistan
FX Study was supported by Shaikh Zayed Medical Complex, Lahore, Pakistan.
CR Brancatella A, 2020, J CLIN ENDOCR METAB, V105, P2367, DOI 10.1210/clinem/dgaa276
   Chen M, 2021, THYROID, V31, P8, DOI 10.1089/thy.2020.0363
   Dalugama Chamara, 2018, J Med Case Rep, V12, P51, DOI 10.1186/s13256-018-1590-6
   Desailloud R, 2009, VIROL J, V6, DOI 10.1186/1743-422X-6-5
   Dimos G, 2010, ENDOCRINE, V37, P440, DOI 10.1007/s12020-010-9327-3
   Docea AO, 2020, INT J MOL MED, V45, P1631, DOI 10.3892/ijmm.2020.4555
   Dworakowska D, 2020, ENDOCRINE, V68, P471, DOI 10.1007/s12020-020-02364-8
   Hariyanto TI, 2020, DIABETES METAB SYND, V14, P1429, DOI 10.1016/j.dsx.2020.07.044
   Ippolito S, 2020, J ENDOCRINOL INVEST, V43, P1171, DOI 10.1007/s40618-020-01312-7
   Lu HZ, 2020, J MED VIROL, V92, P401, DOI [10.1002/jmv.2567, 10.1002/jmv.25678]
   Mahar SA, 2015, JCPSP-J COLL PHYSICI, V25, P717, DOI 10.2015/JCPSP.717720
   Ruggeri RM, 2021, HORM-INT J ENDOCRINO, V20, P219, DOI 10.1007/s42000-020-00230-w
   Saklamaz A, 2017, ACTA ENDOCRINOL-BUCH, V13, P119, DOI 10.4183/aeb.2017.119
   Samuels MH, 2012, MED CLIN N AM, V96, P223, DOI 10.1016/j.mcna.2012.01.003
   Slatosky J, 2000, AM FAM PHYSICIAN, V61, P1047
   Sweeney LB, 2014, AM FAM PHYSICIAN, V90, P389
   Wang YL, 2020, INT J MED SCI, V17, P1522, DOI 10.7150/ijms.46695
   Wei PF, 2020, CHINESE MED J-PEKING, V133, P1087, DOI 10.1097/CM9.0000000000000819
   Xie P, 2011, J CLIN ULTRASOUND, V39, P435, DOI 10.1002/jcu.20850
   Zou LR, 2020, NEW ENGL J MED, V382, P1177, DOI 10.1056/NEJMc2001737
NR 20
TC 2
Z9 2
U1 0
U2 0
PU ELSEVIER SCIENCE INC
PI NEW YORK
PA STE 800, 230 PARK AVE, NEW YORK, NY 10169 USA
SN 0002-9629
EI 1538-2990
J9 AM J MED SCI
JI Am. J. Med. Sci.
PD SEP
PY 2021
VL 362
IS 3
BP 303
EP 307
PG 5
WC Medicine, General & Internal
WE Science Citation Index Expanded (SCI-EXPANDED)
SC General & Internal Medicine
GA YL2BK
UT WOS:000745702200016
PM 34023311
OA Green Published, Bronze
DA 2022-12-31
ER

PT J
AU Unluturk, U
   Ceyhan, K
   Corapcioglu, D
AF Unluturk, Ugur
   Ceyhan, Koray
   Corapcioglu, Demet
TI Acute suppurative thyroiditis following fine-needle aspiration biopsy in
   an immunocompetent patient
SO JOURNAL OF CLINICAL ULTRASOUND
LA English
DT Article
DE fine-needle aspiration biopsy; acute thyroiditis; abscess; thyroid
   nodule; thyroid ultrasonography
ID SINUS FISTULA; ABSCESS; THYROTOXICOSIS; MANAGEMENT; SUBACUTE
AB The thyroid gland is remarkably resistant to infectious agents owing to several protective mechanisms. Acute suppurative thyroiditis after fine-needle aspiration (FNA) in an immunocompetent patient is very rare. We report the case of a 50-year-old immunocompetent male patient who presented with painful cervical swelling, fever, and chills after an FNA of the thyroid. His physical and laboratory examination suggested an acute suppurative thyroiditis. Repeat FNA results were consistent with thyroid abscess. Physicians should be aware of the probability of acute bacterial thyroiditis after FNA. (c) 2013 Wiley Periodicals, Inc. J Clin Ultrasound 42:215-218, 2014
C1 [Unluturk, Ugur; Corapcioglu, Demet] Ankara Univ, Sch Med, Dept Endorinol & Metab, TR-06100 Ankara, Turkey.
   [Ceyhan, Koray] Ankara Univ, Sch Med, Dept Pathol, TR-06100 Ankara, Turkey.
C3 Ankara University; Ankara University
RP Unluturk, U (Corresponding author)，Ankara Univ, Sch Med, Dept Endorinol & Metab, TR-06100 Ankara, Turkey.
RI Ünlütürk, Uğur/A-1988-2016; ÇORAPÇIOĞLU, DEMET/AAG-9344-2020
OI Ünlütürk, Uğur/0000-0002-5054-1396; ÇORAPÇIOĞLU,
   DEMET/0000-0003-0940-9147
CR BERGER SA, 1983, REV INFECT DIS, V5, P108
   Cabizuca CA, 2008, POSTGRAD MED J, V84, P445, DOI 10.1136/pgmj.2008.067850
   Chen HW, 2006, ACTA CYTOL, V50, P217, DOI 10.1159/000325936
   Gharib Hossein, 2006, Endocr Pract, V12, P63
   HAY ID, 1985, MAYO CLIN PROC, V60, P836, DOI 10.1016/S0025-6196(12)64789-2
   HERZON FS, 1988, ARCH OTOLARYNGOL, V114, P1312
   Ilyin A, 2007, J CLIN ULTRASOUND, V35, P333, DOI 10.1002/jcu.20288
   ISENBERG SF, 1994, OTOLARYNG HEAD NECK, V111, P832, DOI 10.1016/S0194-5998(94)70577-1
   Jacobs A, 2003, SOUTH MED J, V96, P300, DOI 10.1097/01.SMJ.0000051200.55168.1C
   Khoo Teck-Kim, 2008, Endocr Pract, V14, P426
   LECUIT M, 1995, CLIN INFECT DIS, V20, P196, DOI 10.1093/clinids/20.1.196
   Lohela P, 2002, EUR RADIOL, V12, P288, DOI 10.1007/s00330-001-1252-7
   LUCAYA J, 1990, PEDIATR RADIOL, V21, P27, DOI 10.1007/BF02010809
   MIYAUCHI A, 1990, WORLD J SURG, V14, P400, DOI 10.1007/BF01658538
   NIEUWLAND Y, 1992, POSTGRAD MED J, V68, P677, DOI 10.1136/pgmj.68.802.677
   Nishihara E, 2005, THYROID, V15, P1183, DOI 10.1089/thy.2005.15.1183
   Paes JE, 2010, THYROID, V20, P247, DOI 10.1089/thy.2008.0146
   Reksoprawiro Sunarto, 2003, Asian J Surg, V26, P180, DOI 10.1016/S1015-9584(09)60380-8
   SINGER PA, 1991, MED CLIN N AM, V75, P61, DOI 10.1016/S0025-7125(16)30472-2
   Slatosky J, 2000, AM FAM PHYSICIAN, V61, P1047
   Sun JH, 2002, HEAD NECK-J SCI SPEC, V24, P84, DOI 10.1002/hed.1153
   SZABO SM, 1989, CLIN PEDIATR, V28, P171, DOI 10.1177/000992288902800403
   WALSH CH, 1992, IRISH J MED SCI, V161, P137, DOI 10.1007/BF02942090
   Wang YC, 1997, CLIN INFECT DIS, V25, P745, DOI 10.1086/516943
   Wu MX, 2004, CANCER INVEST, V22, P620, DOI 10.1081/CNV-200027160
NR 25
TC 7
Z9 7
U1 0
U2 2
PU WILEY-BLACKWELL
PI HOBOKEN
PA 111 RIVER ST, HOBOKEN 07030-5774, NJ USA
SN 0091-2751
EI 1097-0096
J9 J CLIN ULTRASOUND
JI J. Clin. Ultrasound
PD MAY
PY 2014
VL 42
IS 4
BP 215
EP 218
DI 10.1002/jcu.22077
PG 4
WC Acoustics; Radiology, Nuclear Medicine & Medical Imaging
WE Science Citation Index Expanded (SCI-EXPANDED)
SC Acoustics; Radiology, Nuclear Medicine & Medical Imaging
GA AE1AO
UT WOS:000333697800005
PM 23893617
DA 2022-12-31
ER

PT J
AU Papi, G
   Ezzat, S
AF Papi, G
   Ezzat, S
TI Progression of subacute (de Quervain's) thyroiditis into Hashimoto's
   thyroiditis
SO THYROID
LA English
DT Article
ID DISEASE
C1 ASL Modena, Dept Internal Med, Endocrinol Unit, Modena, Italy.
   Mt Sinai Hosp, Dept Med, Div Endocrinol & Metab, Toronto, ON M5G 1X5, Canada.
C3 University of Toronto; University Toronto Affiliates; Sinai Health
   System Toronto; Lunenfeld Tanenbaum Research Institute
RP Papi, G (Corresponding author)，ASL Modena, Dept Internal Med, Endocrinol Unit, Modena, Italy.
EM Papigiampaolo@hotmail.com
RI Papi, Giampaolo/ABC-1842-2021
CR TOMER Y, 1993, ENDOCR REV, V14, P107, DOI 10.1210/er.14.1.107
   WEETMAN AP, 1994, ENDOCR REV, V15, P788, DOI 10.1210/er.15.6.788
NR 2
TC 6
Z9 7
U1 0
U2 1
PU MARY ANN LIEBERT INC PUBL
PI LARCHMONT
PA 2 MADISON AVENUE, LARCHMONT, NY 10538 USA
SN 1050-7256
J9 THYROID
JI Thyroid
PD JUN
PY 2004
VL 14
IS 6
BP 477
EP 478
DI 10.1089/105072504323150840
PG 2
WC Endocrinology & Metabolism
WE Science Citation Index Expanded (SCI-EXPANDED)
SC Endocrinology & Metabolism
GA 833IW
UT WOS:000222332000014
PM 15242580
DA 2022-12-31
ER

PT J
AU Michas, G
   Alevetsovitis, G
   Andrikou, I
   Tsimiklis, S
   Vryonis, E
AF Michas, G.
   Alevetsovitis, G.
   Andrikou, I
   Tsimiklis, S.
   Vryonis, E.
TI De Quervain thyroiditis in the course of H1N1 influenza infection
SO HIPPOKRATIA
LA English
DT Article
DE H1N1 virus; De Quervain thyroiditis
ID SUBACUTE THYROIDITIS
AB Background/aim: Viral infections have been frequently associated with subacute (De Quervain) thyroiditis and autoimmune thyroid diseases. In the present case report we document a rare case of De Quervain thyroiditis in the course of H1N1 influenza infection.
   Description of the case: A 17-year-old previously healthy female that was treated in the General Hospital of Kalamata developed an influenza-like syndrome that was accompanied by palpitations, thyroid enlargement, and increased C-reactive protein. Polymerase chain reaction assay confirmed the diagnosis of H1N1 virus infection. Serum thyroid-stimulating hormone was suppressed to zero while the levels of free thyroxine and triiodothyronine were increased. The patient was treated with non-steroidal anti-inflammatory drugs and thyroid function was gradually restored without evolving to a hypothyroid phase.
   Conclusion: To our knowledge this is the second case described in the literature of De Quervain thyroiditis associated with H1N1 influenza infection.
C1 [Michas, G.; Alevetsovitis, G.; Andrikou, I; Tsimiklis, S.; Vryonis, E.] Gen Hosp Kalamata, Dept Internal Med, Kalamata, Greece.
   [Vryonis, E.] North Middlesex Univ Hosp NHS Trust, London N18 1QX, England.
RP Vryonis, E (Corresponding author)，North Middlesex Univ Hosp NHS Trust, Sterling Way, London N18 1QX, England.
EM evrionis@gmail.com
RI Vryonis, Evangelos/AAT-8446-2021
OI Michas, George/0000-0003-1359-180X; Andrikou,
   Ioannis/0000-0001-6554-3418
CR Baharoon SA, 2010, ANN THORAC MED, V5, P110, DOI 10.4103/1817-1737.62475
   Desailloud R, 2009, VIROL J, V6, DOI 10.1186/1743-422X-6-5
   Dimos G, 2010, ENDOCRINE, V37, P440, DOI 10.1007/s12020-010-9327-3
   Girgis CM, 2010, J ENDOCRINOL INVEST, V33, P506, DOI 10.1007/BF03346633
   Kojima M, 2002, PATHOL RES PRACT, V198, P833, DOI 10.1078/0344-0338-00344
   Prummel MF, 2004, EUR J ENDOCRINOL, V150, P605, DOI 10.1530/eje.0.1500605
   VOLPE R, 1967, J CLIN ENDOCR METAB, V27, P1275, DOI 10.1210/jcem-27-9-1275
NR 7
TC 6
Z9 7
U1 0
U2 1
PU LITHOGRAPHIA
PI THESSALONIKI
PA ANTONIADIS I-PSARRAS TH G P, NEA REDESTOS, THESSALONIKI, 00000, GREECE
SN 1108-4189
J9 HIPPOKRATIA
JI Hippokratia
PY 2014
VL 18
IS 1
BP 86
EP 87
PG 2
WC Medicine, General & Internal
WE Science Citation Index Expanded (SCI-EXPANDED)
SC General & Internal Medicine
GA AG5EP
UT WOS:000335442400020
PM 25125962
DA 2022-12-31
ER

PT J
AU Zein, EF
   Karaa, SE
   Megarbane, A
AF Zein, Emile F.
   Karaa, Souheil E.
   Megarbane, Andre
TI Familial occurrence of painful subacute thyroiditis associated with
   human leukocyte antigen-B35
SO PRESSE MEDICALE
LA English
DT Article
AB Introduction > Subacute thyroiditis (SAT) is a spontaneously remitting inflammatory disorder of the thyroid that is presumed to be virally induced in genetically predisposed individuals. A strong association has been suggested between human leukocyte antigen (HLA)-B35 and patients who developed SAT. However, familial occurrence of SAT associated with HLA-B35 is reported only rarely.
   Case-reports > We report three sibs, (two brothers and one sister) living in the same Lebanese town, who developed SAT during an 18-month-period. All tested positive for HLA-B35.
   Discussion > The family described here represents the first Third world third familial report of SAT associated with HLA-B35. It highlights the probably underestimated importance of genetic predisposition to SAT in families.
C1 St Josephs Univ, Internal Med & Infect Dis Dept, St Josephs Hosp & Med Ctr, Dora, Lebanon.
   St Josephs Univ, Genet Unit, Beirut, Lebanon.
C3 Saint Joseph University Beirut; Saint Joseph University Beirut
RP Zein, EF (Corresponding author)，St Josephs Univ, Internal Med & Infect Dis Dept, St Josephs Hosp & Med Ctr, Dora, Lebanon.
EM dremilezein2000@yahoo.com
RI Megarbane, Andre/ABD-5574-2021
CR FARID NR, 1983, CLIN ENDOCRINOL, V19, P699, DOI 10.1111/j.1365-2265.1983.tb00047.x
   Kabalak T, 2002, ENDOCR J, V49, P207, DOI 10.1507/endocrj.49.207
   Kramer AB, 2004, THYROID, V14, P544, DOI 10.1089/1050725041517048
   OHSAKO N, 1995, J CLIN ENDOCR METAB, V80, P3653, DOI 10.1210/jc.80.12.3653
   Peretianu D, 1990, Endocrinologie, V28, P63
   Rubin R A, 1991, Thyroid, V1, P157, DOI 10.1089/thy.1991.1.157
   Schonbach C, 1996, IMMUNOGENETICS, V45, P121, DOI 10.1007/s002510050179
NR 7
TC 12
Z9 12
U1 0
U2 2
PU MASSON EDITEUR
PI MOULINEAUX CEDEX 9
PA 21 STREET CAMILLE DESMOULINS, ISSY, 92789 MOULINEAUX CEDEX 9, FRANCE
SN 0755-4982
J9 PRESSE MED
JI Presse Med.
PD MAY
PY 2007
VL 36
IS 5
BP 808
EP 809
DI 10.1016/j.lpm.2007.02.011
PN 1
PG 2
WC Medicine, General & Internal
WE Science Citation Index Expanded (SCI-EXPANDED)
SC General & Internal Medicine
GA 167JS
UT WOS:000246448600011
PM 17383147
DA 2022-12-31
ER

PT J
AU Cunha, BA
   Berbari, N
AF Cunha, Burke A.
   Berbari, Nicholas
TI Subacute thyroiditis (de Quervain's) due to influenza A: Presenting as
   fever of unknown origin (FUO)
SO HEART & LUNG
LA English
DT Article
DE Viral thyroiditis; Myalgias/arthralgias; Hoarseness due to thyroiditis;
   Mimics of influenza; Influenza induced thyroiditis; Night sweats due to
   thyroiditis
AB Subacute (de Quervain's) thyroiditis is a rare but important cause of fever of unknown origin. Most cases of subacute thyroiditis are caused by a variety of viruses, for example, Coxsackie, cytomegalovirus, Epstein-Barr virus, and adenovirus. Influenza immunization or infection may cause subacute thyroiditis. We present the first reported case of a fever of unknown origin due to seasonal influenza A in a 67-year-old woman. (c) 2013 Published by Elsevier Inc.
C1 [Cunha, Burke A.] Winthrop Univ Hosp, Div Infect Dis, Mineola, NY 11501 USA.
   [Cunha, Burke A.] Winthrop Univ Hosp, Div Gen Internal Med, Mineola, NY 11501 USA.
   [Berbari, Nicholas] SUNY Stony Brook, Sch Med, Stony Brook, NY 11794 USA.
C3 Winthrop University Hospital; Winthrop University Hospital; State
   University of New York (SUNY) System; State University of New York
   (SUNY) Stony Brook
RP Cunha, BA (Corresponding author)，Winthrop Univ Hosp, Div Infect Dis, Mineola, NY 11501 USA.
EM bacunha@winthrop.org
CR Cunha BA, 2005, HEART LUNG, V34, P147, DOI 10.1016/j.hrtlng.2004.07.003
   Cunha BA, 2004, INFECT DIS, P1568
   Cunha Burke, 2007, FEVER UNKNOWN ORIGIN
   Cunha BA, 2007, INFECT DIS CLIN N AM, V21, P1137, DOI 10.1016/j.idc.2007.09.004
   Desailloud R, 2009, VIROL J, V6, DOI 10.1186/1743-422X-6-5
   Dimos G, 2010, ENDOCRINE, V37, P440, DOI 10.1007/s12020-010-9327-3
   Hernan Martinez Jose, 2011, Bol Asoc Med P R, V103, P48
   Karachalios GN, 2010, INT J CLIN PRACT, V64, P97, DOI 10.1111/j.1742-1241.2006.00927.x
   Keefer CS, 1995, PROLONGED PERPLEXING
   Murray HW, 1983, FUO FEVER UNDETERMIN
   PETERSDORF R, 1961, MEDICINE, V40, P1, DOI 10.1097/00005792-196102000-00001
   PETERSDORF RG, 1992, ARCH INTERN MED, V152, P21, DOI 10.1001/archinte.152.1.21
   Samuels MH, 2012, MED CLIN N AM, V96, P223, DOI 10.1016/j.mcna.2012.01.003
NR 13
TC 6
Z9 8
U1 0
U2 4
PU MOSBY-ELSEVIER
PI NEW YORK
PA 360 PARK AVENUE SOUTH, NEW YORK, NY 10010-1710 USA
SN 0147-9563
EI 1527-3288
J9 HEART LUNG
JI Heart Lung
PD JAN-FEB
PY 2013
VL 42
IS 1
BP 77
EP 78
DI 10.1016/j.hrtlng.2012.05.005
PG 2
WC Cardiac & Cardiovascular Systems; Nursing; Respiratory System
WE Science Citation Index Expanded (SCI-EXPANDED)
SC Cardiovascular System & Cardiology; Nursing; Respiratory System
GA 083BB
UT WOS:000314436600016
PM 22819125
DA 2022-12-31
ER

PT J
AU Brisseau, JM
   Misbahi, R
   Fix, MH
AF Brisseau, JM
   Misbahi, R
   Fix, MH
TI Subacute de Quervain-type thyroiditis
SO REVUE DE MEDECINE INTERNE
LA English
DT Article; Proceedings Paper
CT 7th Spring Meeting on Internal Medicine
CY MAR 27-28, 2001
CL LILLE, FRANCE
C1 Hop Bellier, Serv Med Interne Gen, F-44046 Nantes, France.
C3 Nantes Universite; CHU de Nantes
RP Brisseau, JM (Corresponding author)，Hop Bellier, Serv Med Interne Gen, 41 Rue Curie, F-44046 Nantes, France.
CR Arnow PM, 1997, LANCET, V350, P575, DOI 10.1016/S0140-6736(97)07061-X
   BRENDAN MW, 2000, SOUTH MED J, V93, P926
   DELZANT G, 1982, Revue de Medecine Interne, V3, P23, DOI 10.1016/S0248-8663(82)80004-0
   ROTENBERG Z, 1986, ARCH INTERN MED, V146, P105, DOI 10.1001/archinte.146.1.105
NR 4
TC 0
Z9 0
U1 0
U2 0
PU EDITIONS SCIENTIFIQUES MEDICALES ELSEVIER
PI PARIS CEDEX 15
PA 23 RUE LINOIS, 75724 PARIS CEDEX 15, FRANCE
SN 0248-8663
J9 REV MED INTERNE
JI Rev. Med. Interne
PD JUN
PY 2001
VL 22
SU 2
BP 316S
EP 317S
PG 2
WC Medicine, General & Internal
WE Conference Proceedings Citation Index - Science (CPCI-S); Science Citation Index Expanded (SCI-EXPANDED)
SC General & Internal Medicine
GA 446EJ
UT WOS:000169499700041
DA 2022-12-31
ER

PT J
AU Erdem, N
   Erdogan, M
   Ozbek, M
   Karadeniz, M
   Cetinkalp, S
   Ozgen, AG
   Saygili, F
   Yilmaz, C
   Tuzun, M
   Kabalak, T
AF Erdem, N.
   Erdogan, M.
   Ozbek, M.
   Karadeniz, M.
   Cetinkalp, S.
   Ozgen, A. Gokhan
   Saygili, F.
   Yilmaz, C.
   Tuzun, M.
   Kabalak, T.
TI Demographic and clinical features of patients with subacute thyroiditis:
   Results of 169 patients from a single University Center in Turkey
SO JOURNAL OF ENDOCRINOLOGICAL INVESTIGATION
LA English
DT Article
DE subacute thyroiditis; subacute granulomatous thyroiditis; demographic
   features; clinical features
ID GRANULOMATOUS THYROIDITIS; DEQUERVAINS THYROIDITIS; PREVALENCE;
   MANAGEMENT
AB Background: Turkey is an endemic area for thyroid diseases. The Aegean region is well documented for increased prevalence of thyroid disorders. In this study we investigated the demographic and clinical features of subacute thyroiditis (SAT) patients who had been diagnosed and treated in Ege University. Methods: The hospital files of patients admitted to the endocrinology clinic of Ege University between January 1987 and December 2001 were retrospectively evaluated. Patients who had been diagnosed as having any thyroid disorder were determined. Results: 176 fulfilled diagnostic criteria for SAT. The majority of patients with SAT were diagnosed as having subacute granulomatous thyroiditis (169/176) (134 females, 35 males, mean age 34.0 +/- 17.8 yr); 69% of the patients were between 30-50 yr of age. Thyroid pain was present in 97.1% of female patients, and in 100% of male patients. High fever was evident in 78 patients (46.2%). Mean erythrocyte sedimentation rate (ESR) was 43-42 +/- 39.68 mm/h. Anti-thyroglobulin antibody was positive in 20%, and anti-thyroid per-oxydase antibody was positive in 4% of patients. Among patients who were treated with non-steroidal anti-inflammatory drugs (NSAD) 10 female patients (10.6%), and 3 male patients (12%) developed recurrence of the disease. Among patients who were treated with prednisolone 7 female patients (17.5%), and one male patient (10%) developed recurrence. There was no significant difference regarding the recurrence rates between patients who were treated with NSAD and patients who were treated with prednisolone. Conclusion: With the exception of ESR, demographic, clinical, laboratory, and imaging findings and prognoses of our patients were comparable to the previous reports.
C1 Ege Univ, Sch Med, Fac Med, Dept Endocrinol & Metab, TR-35100 Izmir, Turkey.
   Ege Univ, Fac Med, Dept Internal Med, Izmir, Turkey.
C3 Ege University; Ege University
RP Erdogan, M (Corresponding author)，Ege Univ, Sch Med, Fac Med, Dept Endocrinol & Metab, TR-35100 Izmir, Turkey.
EM drmerdogan61@yahoo.com
RI karadeniz, muammer/L-8819-2013
OI karadeniz, muammer/0000-0002-3345-5437
CR AIGINGER P, 1978, TISSUE ANTIGENS, V11, P59, DOI 10.1111/j.1399-0039.1978.tb01224.x
   BASTENIE PA, 1972, THYROIDITIS THYROID, V36
   Farwell AP, 2005, THYROID FUNDAMENTAL, P536
   FURSZYFER J, 1970, MAYO CLIN PROC, V45, P396
   GLINOER D, 1974, ACTA ENDOCRINOL-COP, V77, P26, DOI 10.1530/acta.0.0770026
   HAMBURGER JI, 1986, ANN INTERN MED, V104, P219, DOI 10.7326/0003-4819-104-2-219
   Hiromatsu Y, 1999, THYROID, V9, P1189, DOI 10.1089/thy.1999.9.1189
   Hwang S C, 1989, Zhonghua Yi Xue Za Zhi (Taipei), V43, P113
   Iitaka M, 1996, J CLIN ENDOCR METAB, V81, P466, DOI 10.1210/jc.81.2.466
   INTENZO CM, 1993, CLIN NUCL MED, V18, P302, DOI 10.1097/00003072-199304000-00007
   ISHIHARA T, 1987, ENDOCRINOL JAPON, V34, P831
   IZUMI M, 1978, METABOLISM, V27, P449, DOI 10.1016/0026-0495(78)90099-9
   JAYARAM G, 1987, ACTA CYTOL, V31, P687
   Kitaoka H, 1985, Nihon Naibunpi Gakkai Zasshi, V61, P554
   KITCHENER MI, 1989, CLIN NUCL MED, V14, P439, DOI 10.1097/00003072-198906000-00010
   MARTINO E, 1987, J ENDOCRINOL INVEST, V10, P321, DOI 10.1007/BF03348138
   Mizukoshi T, 2001, INTERNAL MED, V40, P292, DOI 10.2169/internalmedicine.40.292
   Niklaus-Muller E, 1994, Schweiz Rundsch Med Prax, V83, P95
   NIKOLAI TF, 1987, ARCH INTERN MED, V147, P221, DOI 10.1001/archinte.147.2.221
   Ross DS, 1998, ENDOCRIN METAB CLIN, V27, P169, DOI 10.1016/S0889-8529(05)70305-4
   SAITO S, 1974, TOHOKU J EXP MED, V113, P141, DOI 10.1620/tjem.113.141
   SINGER PA, 1991, MED CLIN N AM, V75, P61, DOI 10.1016/S0025-7125(16)30472-2
   Slatosky J, 2000, AM FAM PHYSICIAN, V61, P1047
   VOLPE R, 1993, THYROID, V3, P253, DOI 10.1089/thy.1993.3.253
   VOLPE R, 1967, J CLIN ENDOCR METAB, V27, P1275, DOI 10.1210/jcem-27-9-1275
   Volpe R, 1981, Prog Clin Biol Res, V74, P115
   VOLPE R, 1979, CLIN ENDOCRINOL META, V8, P81, DOI 10.1016/S0300-595X(79)80011-0
   Walfish P G, 1997, Curr Ther Endocrinol Metab, V6, P117
   WOOLNER LB, 1957, J CLIN ENDOCR METAB, V17, P1202, DOI 10.1210/jcem-17-10-1202
NR 30
TC 29
Z9 31
U1 0
U2 2
PU SPRINGER
PI NEW YORK
PA 233 SPRING ST, NEW YORK, NY 10013 USA
SN 1720-8386
J9 J ENDOCRINOL INVEST
JI J. Endocrinol. Invest.
PD JUL-AUG
PY 2007
VL 30
IS 7
BP 546
EP 550
DI 10.1007/BF03346347
PG 5
WC Endocrinology & Metabolism
WE Science Citation Index Expanded (SCI-EXPANDED)
SC Endocrinology & Metabolism
GA 219DZ
UT WOS:000250066200004
PM 17848836
DA 2022-12-31
ER

PT J
AU Mariani, G
   Tonacchera, M
   Grosso, M
   Fiore, E
   Falcetta, P
   Montanelli, L
   Bagattini, B
   Vitti, P
   Strauss, HW
AF Mariani, Giuliano
   Tonacchera, Massimo
   Grosso, Mariano
   Fiore, Emilio
   Falcetta, Pierpaolo
   Montanelli, Lucia
   Bagattini, Brunella
   Vitti, Paolo
   Strauss, H. William
TI The Role of Nuclear Medicine in the Clinical Management of Benign
   Thyroid Disorders, Part 2: Nodular Goiter, Hypothyroidism, and Subacute
   Thyroiditis
SO JOURNAL OF NUCLEAR MEDICINE
LA English
DT Article
DE diffuse and nodular goiter; primary autoimmune hypothy-roidism;
   subacute; destructive thyroiditis; lab tests for benign thyroid
   disorders; ultrasound imaging; radionuclide imaging
ID STIMULATED RADIOIODINE THERAPY; ACR TI-RADS; SUPPRESSIVE THERAPY;
   ASSOCIATION GUIDELINES; MULTINODULAR GOITER; PREVALENCE; REDUCTION;
   ETIOLOGY; SYSTEM; CANCER
AB Part 2 of this series of Continuing Education articles on benign thyroid disorders deals with nodular goiter, hypothyroidism, and subacute thyroiditis. Together with Part 1 (which dealt with various forms of hyperthyroidism), this article is intended to provide relevant information for specialists in nuclear medicine dealing with the clinical management of patients with benign thyroid disorders, the primary audience for this series. Goiter, an enlargement of the thyroid gland, is a common endocrine abnormality. Constitutional factors, genetic abnormalities, or dietary and environmental factors may contribute to the development of nodulargoiter. Most patients with nontoxic nodular goiter are asymptomatic or have only mild mechanical symptoms (globus pharyngis). Work up of these patients includes measurement of thyroid-stimulating hormone, free triiodothyronine, free thyroxine, thyroid autoantibodies, ultrasound imaging, thyroid scintigraphy, and fine-needle aspiration biopsy of nodules with certain ultrasound and scintigraphic features. Treatment for multinodular goiter includes dietary iodine supplementation, surgery, radioiodine therapy (to decrease thyroid size), and minimally invasive ablation techniques. Hypothyroidism ranges from rare cases of myxedema to more common mild forms (subclinical hypothyroidism). Primary hypothyroidism often has an autoimmune etiology. Clinical presentations differ in neonates, children, adults, and elderly patients. Work-up includes thyroid function tests and ultrasound imaging. Nuclear medicine is primarily used to locate ectopic thyroid tissue in congenital hypothyroidism or to detect defects in iodine organification with the per chlorate discharge test. Treatment consists of thyroid replacement therapy with L-thyroxine, adjusting the daily dose to the individual patient's metabolic and hormonal requirements. Subacute thyroiditis is a self limited inflammatory disorder of the thyroid gland, often associated with painless or painful swelling of the gland and somatic signs or symptoms. Inflammation disrupts thyroid follicles resulting in a rapid release of stored thyroxine and triiodothyronine causing an initial thyrotoxic phase, often followed by transient or permanent hypothyroidism. Although subacute thyroiditis is often related to a viral infection, no infective agent has been identified. Subacute thyroiditis may be caused by a viral infection in genetically predisposed individuals. Work-up includes lab tests, ultrasound imaging, and radionuclide imaging. Thyroid scintigraphy demonstrates different findings depending on the phase of the illness, ranging from very low or absent tracer uptake in the thyroid gland in the hyperthyroid phase to a normal appearance in the late recovery phase. Since subacute thyroiditis is self-limited, treatment is directed toward relief of pain. High-dose nonsteroidal antiinflammatory drugs are usually the first-line treatment. If severe pain persists, a course of corticosteroids may be necessary. Permanent hypothyroidism develops in up to 15% of patients with subacute thyroiditis, even more than 1 y after presentation.
C1 [Mariani, Giuliano] Univ Pisa, Dept Translat Res & Adv Technol Med & Surg, Reg Ctr Nucl Med, Pisa, Italy.
   [Tonacchera, Massimo; Fiore, Emilio; Falcetta, Pierpaolo; Montanelli, Lucia; Bagattini, Brunella; Vitti, Paolo] Univ Pisa, Dept Clin & Expt Med, Endocrinol & Metab Unit, Pisa, Italy.
   [Grosso, Mariano] Univ Hosp Pisa, Reg Ctr Nucl Med, Pisa, Italy.
   [Strauss, H. William] Mem Sloan Kettering Canc Ctr, Mol Imaging & Therapy Serv, New York, NY USA.
C3 University of Pisa; University of Pisa; University of Pisa; Azienda
   Ospedaliero Universitaria Pisana; Memorial Sloan Kettering Cancer Center
RP Mariani, G (Corresponding author)，Univ Pisa, Dept Translat Res & Adv Technol Med & Surg, Reg Ctr Nucl Med, Pisa, Italy.
EM giuliano.mariani@med.unipi.it
RI Mariani, Giuliano/HDL-8734-2022
OI Mariani, Giuliano/0000-0002-1900-4488
CR Aghini-Lombardi F, 1999, J CLIN ENDOCR METAB, V84, P561, DOI 10.1210/jc.84.2.561
   Agrawal K, 2015, CLIN RADIOL, V70, P536, DOI 10.1016/j.crad.2014.12.020
   Ajjan RA, 2015, HORM METAB RES, V47, P702, DOI 10.1055/s-0035-1548832
   Albano D, 2020, HORM-INT J ENDOCRINO, V19, P341, DOI 10.1007/s42000-020-00178-x
   ASHCRAFT MW, 1981, HEAD NECK SURG, V3, P297, DOI 10.1002/hed.2890030406
   Bandeira-Echtler E, 2014, COCHRANE DB SYST REV, DOI 10.1002/14651858.CD004098.pub2
   Barile A, 2018, GLAND SURG, V7, P132, DOI 10.21037/gs.2017.11.17
   Bartalena L, 1996, THYROID, V6, P345, DOI 10.1089/thy.1996.6.345
   Bartsch DK, 2018, DTSCH ARZTEBL INT, V115, P1, DOI 10.3238/arztebl.2018.0001
   Bertagna F, 2019, HORM-INT J ENDOCRINO, V18, P145, DOI 10.1007/s42000-019-00106-8
   Bertagna F, 2019, ENDOCRINE, V64, P203, DOI 10.1007/s12020-019-01841-z
   Bonnema SJ, 2008, J CLIN ENDOCR METAB, V93, P3981, DOI 10.1210/jc.2008-0485
   Bonnema SJ, 2007, J CLIN ENDOCR METAB, V92, P3424, DOI 10.1210/jc.2007-0501
   Bonnema SJ, 2009, CURR OPIN ENDOCRINOL, V16, P379, DOI 10.1097/MED.0b013e32832ff2e1
   Bonnema SJ, 2012, ENDOCR REV, V33, P920, DOI 10.1210/er.2012-1030
   Boomsma MJ, 2011, RADIOTHER ONCOL, V99, P1, DOI 10.1016/j.radonc.2011.03.002
   Brito JP, 2013, THYROID, V23, P449, DOI 10.1089/thy.2012.0156
   Brix TH, 1999, J CLIN ENDOCR METAB, V84, P3071, DOI 10.1210/jc.84.9.3071
   Cappelli C, 2014, ACTA RADIOL, V55, P429, DOI 10.1177/0284185113498721
   Carle A, 2014, BEST PRACT RES CL EN, V28, P465, DOI 10.1016/j.beem.2014.01.001
   Carmeci C, 1998, THYROID, V8, P283, DOI 10.1089/thy.1998.8.283
   Castellana M, 2019, J CLIN MED, V8, DOI 10.3390/jcm8091333
   Ceccarelli C, 2011, THYROID, V21, P759, DOI 10.1089/thy.2010.0088
   Chami R, 2014, EUR J ENDOCRINOL, V170, P593, DOI 10.1530/EJE-13-1003
   CHRISTENSEN SB, 1984, J CLIN ENDOCR METAB, V58, P615, DOI 10.1210/jcem-58-4-615
   Ciappuccini R, 2019, CLIN NUCL MED, V44, P663, DOI 10.1097/RLU.0000000000002559
   Diehl LA, 2005, J CLIN ENDOCR METAB, V90, P117, DOI 10.1210/jc.2004-1722
   Fast S, 2010, J CLIN ENDOCR METAB, V95, P3719, DOI 10.1210/jc.2010-0634
   Fatourechi V, 2003, J CLIN ENDOCR METAB, V88, P2100, DOI 10.1210/jc.2002-021799
   FELICETTA JV, 1989, POSTGRAD MED, V86, P269
   Ferris RL, 2015, THYROID, V25, P760, DOI 10.1089/thy.2014.0502
   Fiore E, 2014, BEST PRACT RES CL EN, V28, P577, DOI 10.1016/j.beem.2014.04.002
   FRASER R, 1952, LANCET, V262, P382
   GHARIB H, 1987, NEW ENGL J MED, V317, P70, DOI 10.1056/NEJM198707093170202
   Gharib H, 2016, ENDOCR PRACT, V22, P1, DOI 10.4158/EP161208.GL
   Giovanella L, 2019, EUR J NUCL MED MOL I, V46, P2514, DOI 10.1007/s00259-019-04472-8
   GOZARIU L, 1986, EXP CLIN ENDOCRINOL, V87, P48, DOI 10.1055/s-0029-1210522
   Hammes J, 2018, EJNMMI PHYS, V5, DOI 10.1186/s40658-018-0231-x
   Haugen BR, 2016, THYROID, V26, P1, DOI 10.1089/thy.2015.0020
   Hegedus L, 2009, THYROID, V19, P209, DOI 10.1089/thy.2009.0047
   Hintze G, 1992, Thyroidology, V4, P37
   Ho AS, 2014, THYROID, V24, P832, DOI 10.1089/thy.2013.0317
   Hurley DL, 1996, OTOLARYNG CLIN N AM, V29, P527
   Jonklaas J, 2019, FRONT ENDOCRINOL, V10, DOI 10.3389/fendo.2019.00031
   Keller-Petrot I, 2017, SEMIN NUCL MED, V47, P135, DOI 10.1053/j.semnuclmed.2016.10.005
   Knudsen N, 2000, CLIN ENDOCRINOL, V53, P479, DOI 10.1046/j.1365-2265.2000.01121.x
   Knudsen N, 2014, BEST PRACT RES CL EN, V28, P495, DOI 10.1016/j.beem.2014.02.005
   Kramer AB, 2004, THYROID, V14, P544, DOI 10.1089/1050725041517048
   Lazarus JH, 2009, BEST PRACT RES CL EN, V23, P723, DOI 10.1016/j.beem.2009.06.002
   Lee YY, 2015, CLIN ENDOCRINOL, V83, P702, DOI 10.1111/cen.12654
   Leung AM, 2014, NAT REV ENDOCRINOL, V10, P136, DOI 10.1038/nrendo.2013.251
   Magri F, 2020, EUR J ENDOCRINOL, V183, P521, DOI 10.1530/EJE-20-0682
   Malkowski B, 2019, FRONT ENDOCRINOL, V10, DOI 10.3389/fendo.2019.00208
   Mariani G, 2021, J NUCL MED, V62, P304, DOI 10.2967/jnumed.120.243170
   Martino E, 2001, ENDOCR REV, V22, P240, DOI 10.1210/er.22.2.240
   Mendes D, 2019, EUR THYROID J, V8, P130, DOI 10.1159/000499751
   Mygind H., 1895, J LARYNGOL RHINOL OT, V9, P181
   Nieuwlaat WA, 2004, J NUCL MED, V45, P626
   Noto B, 2020, EUR J NUCL MED MOL I, V47, P1518, DOI 10.1007/s00259-020-04740-y
   NYULASSY S, 1977, J CLIN ENDOCR METAB, V45, P270, DOI 10.1210/jcem-45-2-270
   Ogawa E, 2003, J PEDIATR ENDOCR MET, V16, P897
   Orlander PR, WHAT IS PREVALENCE H
   Papini E, 1998, J CLIN ENDOCR METAB, V83, P780, DOI 10.1210/jc.83.3.780
   Pattison DA, 2018, J NUCL MED, V59, P749, DOI 10.2967/jnumed.117.198085
   Peterson SJ, 2018, THYROID, V28, P707, DOI 10.1089/thy.2017.0681
   Piccardo A, 2020, ENDOCRINE, V69, P553, DOI 10.1007/s12020-020-02239-y
   Roth MY, 2018, CANCER-AM CANCER SOC, V124, P888, DOI 10.1002/cncr.30708
   Russ G, 2017, EUR THYROID J, V6, P225, DOI 10.1159/000478927
   Sager S, 2018, J CANCER RES THER, V14, P989, DOI 10.4103/0973-1482.187247
   Tan L, 2020, CLIN IMAG, V65, P133, DOI 10.1016/j.clinimag.2020.04.029
   Targovnik HM, 2017, BEST PRACT RES CL EN, V31, P195, DOI 10.1016/j.beem.2017.03.006
   Targovnik HM, 2011, HORM RES PAEDIAT, V75, P311, DOI 10.1159/000324882
   Tariq A, 2018, SOUTH MED J, V111, P363, DOI 10.14423/SMJ.0000000000000823
   Tessler FN, 2017, J AM COLL RADIOL, V14, P587, DOI 10.1016/j.jacr.2017.01.046
   Tomer Y, 2009, BEST PRACT RES CL EN, V23, P703, DOI 10.1016/j.beem.2009.07.004
   Torino F, 2013, THYROID, V23, P1345, DOI 10.1089/thy.2013.0241
   Treglia G, 2015, EUR J CLIN INVEST, V45, P739, DOI 10.1111/eci.12456
   Trimboli P, 2020, J ENDOCRINOL INVEST, V43, P1607, DOI 10.1007/s40618-020-01244-2
   VANDERPUMP MPJ, 1995, CLIN ENDOCRINOL, V43, P55, DOI 10.1111/j.1365-2265.1995.tb01894.x
   VASSILOPOULOUSELLIN R, 1992, HORM METAB RES, V24, P434, DOI 10.1055/s-2007-1003353
   VOLPE R, 1993, THYROID, V3, P253, DOI 10.1089/thy.1993.3.253
   Vriens D, 2014, J CLIN ENDOCR METAB, V99, P3263, DOI 10.1210/jc.2013-3483
   Xu CM, 2020, HORM METAB RES, V52, P841, DOI 10.1055/a-1240-5058
   Xu YM, 2018, ONCOL LETT, V16, P6126, DOI 10.3892/ol.2018.9332
NR 84
TC 4
Z9 4
U1 5
U2 9
PU SOC NUCLEAR MEDICINE INC
PI RESTON
PA 1850 SAMUEL MORSE DR, RESTON, VA 20190-5316 USA
SN 0161-5505
EI 1535-5667
J9 J NUCL MED
JI J. Nucl. Med.
PD JUL 1
PY 2021
VL 62
IS 7
BP 886
EP 895
DI 10.2967/jnumed.120.251504
PG 10
WC Radiology, Nuclear Medicine & Medical Imaging
WE Science Citation Index Expanded (SCI-EXPANDED)
SC Radiology, Nuclear Medicine & Medical Imaging
GA WK1FC
UT WOS:000709477900005
PM 33579801
OA Bronze
DA 2022-12-31
ER

PT J
AU Pearce, EN
   Farwell, AP
   Braverman, LE
AF Pearce, EN
   Farwell, AP
   Braverman, LE
TI Current concepts: Thyroiditis
SO NEW ENGLAND JOURNAL OF MEDICINE
LA English
DT Review
ID AMIODARONE-INDUCED THYROTOXICOSIS; CHRONIC LYMPHOCYTIC THYROIDITIS;
   ALPHA-INTERFERON THERAPY; TERM FOLLOW-UP; POSTPARTUM THYROIDITIS;
   SUBACUTE THYROIDITIS; SUBCLINICAL HYPOTHYROIDISM;
   AUTOIMMUNE-THYROIDITIS; HASHIMOTOS-THYROIDITIS; PEROXIDASE ANTIBODIES
C1 Boston Univ, Sch Med, Boston Med Ctr, Sect Endocrinol Diabet & Nutr, Boston, MA 02118 USA.
   Univ Massachusetts, Med Ctr, Div Endocrinol, Worcester, MA USA.
C3 Boston Medical Center; Boston University; University of Massachusetts
   System; University of Massachusetts Worcester
RP Braverman, LE (Corresponding author)，Boston Univ, Sch Med, Boston Med Ctr, Sect Endocrinol Diabet & Nutr, 88 E Newton St,Evans 201, Boston, MA 02118 USA.
OI Farwell, Alan/0000-0001-7716-2719; Braverman, Lewis/0000-0003-1263-1099
CR AMINO N, 1981, J CLIN ENDOCR METAB, V53, P113, DOI 10.1210/jcem-53-1-113
   ATKINS MB, 1988, NEW ENGL J MED, V318, P1557, DOI 10.1056/NEJM198806163182401
   BARCLAY ML, 1994, CLIN ENDOCRINOL, V40, P759, DOI 10.1111/j.1365-2265.1994.tb02509.x
   BARTALENA L, 1994, J CLIN ENDOCR METAB, V78, P423, DOI 10.1210/jc.78.2.423
   Bocchetta A, 2001, J CLIN PSYCHOPHARM, V21, P594, DOI 10.1097/00004714-200112000-00009
   Bogazzi F, 2003, J CLIN ENDOCR METAB, V88, P1999, DOI 10.1210/jc.2002-021874
   Bogazzi F, 2002, J ENDOCRINOL INVEST, V25, P176, DOI 10.1007/BF03343984
   BrowneMartin K, 1997, CLIN OBSTET GYNECOL, V40, P90, DOI 10.1097/00003081-199703000-00010
   CHIOVATO L, 1993, J CLIN ENDOCR METAB, V77, P1700, DOI 10.1210/jc.77.6.1700
   CHIOVATO L, 1986, J ENDOCRINOL INVEST, V9, P299, DOI 10.1007/BF03346932
   Chopra IJ, 2001, J CLIN ENDOCR METAB, V86, P4707, DOI 10.1210/jc.86.10.4707
   Cooper DS, 2001, NEW ENGL J MED, V345, P260, DOI 10.1056/NEJM200107263450406
   Danahey DG, 1996, OTOLARYNG HEAD NECK, V114, P158, DOI 10.1016/S0194-5998(96)70304-2
   Dayan CM, 1996, NEW ENGL J MED, V335, P99, DOI 10.1056/NEJM199607113350206
   DELANGE WE, 1989, Q J MED, V72, P709
   Dickstein G, 1997, AM J MED, V102, P454, DOI 10.1016/S0002-9343(97)00047-8
   Eaton SEM, 2002, CLIN ENDOCRINOL, V56, P33, DOI 10.1046/j.0300-0664.2001.01457.x
   EMERSON CH, 2000, WERNER INGBARS THYRO, P578
   Farwell AP, 1996, OTOLARYNG CLIN N AM, V29, P541
   Farwell AP, 2000, WERNER INGBARS THYRO, P1044
   Few J, 1996, SURGERY, V120, P993, DOI 10.1016/S0039-6060(96)80045-6
   Fukata S, 1996, J ENDOCRINOL INVEST, V19, P607, DOI 10.1007/BF03349026
   FUNG HYM, 1988, BRIT MED J, V296, P241, DOI 10.1136/bmj.296.6617.241
   Giordano C, 1997, SCIENCE, V275, P960, DOI 10.1126/science.275.5302.960
   Golshan MM, 1997, SURGERY, V121, P593, DOI 10.1016/S0039-6060(97)90118-5
   GREENE JN, 1971, AM J MED, V51, P97, DOI 10.1016/0002-9343(71)90327-5
   Hak AE, 2000, ANN INTERN MED, V132, P270, DOI 10.7326/0003-4819-132-4-200002150-00004
   Harjai KJ, 1997, ANN INTERN MED, V126, P63, DOI 10.7326/0003-4819-126-1-199701010-00009
   HAYASHI Y, 1985, J CLIN ENDOCR METAB, V61, P1172, DOI 10.1210/jcem-61-6-1172
   HEGEDUS L, 1991, CLIN ENDOCRINOL, V35, P235, DOI 10.1111/j.1365-2265.1991.tb03528.x
   Hiromatsu Y, 1999, THYROID, V9, P1189, DOI 10.1089/thy.1999.9.1189
   Hollowell JG, 2002, J CLIN ENDOCR METAB, V87, P489, DOI 10.1210/jc.87.2.489
   HOLM LE, 1985, NEW ENGL J MED, V312, P601, DOI 10.1056/NEJM198503073121001
   Huber G, 2002, J CLIN ENDOCR METAB, V87, P3221, DOI 10.1210/jc.87.7.3221
   Iitaka M, 1996, J CLIN ENDOCR METAB, V81, P466, DOI 10.1210/jc.81.2.466
   Imaizumi M, 2002, ENDOCRINOLOGY, V143, P247, DOI 10.1210/en.143.1.247
   JENKINS D, 1992, CLIN ENDOCRINOL, V37, P141, DOI 10.1111/j.1365-2265.1992.tb02298.x
   KITCHENER MI, 1989, CLIN NUCL MED, V14, P439, DOI 10.1097/00003072-198906000-00010
   Klintschar M, 2001, J CLIN ENDOCR METAB, V86, P2494, DOI 10.1210/jc.86.6.2494
   KUHR T, 1994, J AUTOIMMUN, V7, P13, DOI 10.1006/jaut.1994.1002
   Laurberg P, 1998, J CLIN ENDOCR METAB, V83, P765, DOI 10.1210/jc.83.3.765
   Lazarus JH, 1996, QJM-INT J MED, V89, P429
   Lazarus JH, 1997, BRIT J GEN PRACT, V47, P305
   Lazarus JH, 1998, THYROID, V8, P909, DOI 10.1089/thy.1998.8.909
   Marazuela M, 1996, CLIN ENDOCRINOL, V44, P635, DOI 10.1046/j.1365-2265.1996.751768.x
   Martino E, 2001, ENDOCR REV, V22, P240, DOI 10.1210/er.22.2.240
   MARTINO E, 1987, J ENDOCRINOL INVEST, V10, P321, DOI 10.1007/BF03348138
   MATSUBAYASHI S, 1995, J CLIN ENDOCR METAB, V80, P3421, DOI 10.1210/jc.80.12.3421
   Meier C, 2001, J CLIN ENDOCR METAB, V86, P4860, DOI 10.1210/jc.86.10.4860
   Miller KK, 2001, CLIN ENDOCRINOL, V55, P501, DOI 10.1046/j.1365-2265.2001.01381.x
   MIZUKAMI Y, 1995, J CLIN PATHOL, V48, P582, DOI 10.1136/jcp.48.6.582
   Muller AF, 2001, ENDOCR REV, V22, P605, DOI 10.1210/er.22.5.605
   NIKOLAI TF, 1987, ARCH INTERN MED, V147, P221, DOI 10.1001/archinte.147.2.221
   NIKOLAI TF, 1981, ARCH INTERN MED, V141, P1455, DOI 10.1001/archinte.141.11.1455
   PARKES AB, 1994, CLIN ENDOCRINOL, V41, P9, DOI 10.1111/j.1365-2265.1994.tb03777.x
   PEARCE EN, IN PRESS THYROID
   Premawardhana LDKE, 2000, J CLIN ENDOCR METAB, V85, P71, DOI 10.1210/jc.85.1.71
   RONNBLOM LE, 1991, ANN INTERN MED, V115, P178, DOI 10.7326/0003-4819-115-3-178
   ROSENTHAL MJ, 1987, JAMA-J AM MED ASSOC, V258, P209, DOI 10.1001/jama.258.2.209
   Ross DS, 1998, ENDOCRIN METAB CLIN, V27, P169, DOI 10.1016/S0889-8529(05)70305-4
   ROTI E, 1992, J CLIN ENDOCR METAB, V74, P3, DOI 10.1210/jc.74.1.3
   SINGER PA, 1991, MED CLIN N AM, V75, P61, DOI 10.1016/S0025-7125(16)30472-2
   TAMAKI H, 1990, J CLIN ENDOCR METAB, V71, P1382, DOI 10.1210/jcem-71-5-1382
   TANDON N, 1991, CLIN ENDOCRINOL, V34, P383
   TANDON N, 1994, CLIN ENDOCRINOL, V40, P702
   Tomer Y, 1999, J CLIN ENDOCR METAB, V84, P4656, DOI 10.1210/jc.84.12.4656
   Tsuboi K, 1993, 80 YEARS HASHIMOTO D, P69
   TUNBRIDGE WMG, 1977, CLIN ENDOCRINOL, V7, P481, DOI 10.1111/j.1365-2265.1977.tb01340.x
   Utiger R., 2000, WERNER INGBARS THYRO, P721
   Vaidya B, 1997, POSTGRAD MED J, V73, P817, DOI 10.1136/pgmj.73.866.817
   VANDERPUMP MPJ, 1995, CLIN ENDOCRINOL, V43, P55, DOI 10.1111/j.1365-2265.1995.tb01894.x
   VARGAS MT, 1988, J CLIN ENDOCR METAB, V67, P327, DOI 10.1210/jcem-67-2-327
   VITUG AC, 1985, ARCH INTERN MED, V145, P473, DOI 10.1001/archinte.145.3.473
   VOLPE R, 1967, J CLIN ENDOCR METAB, V27, P1275, DOI 10.1210/jcem-27-9-1275
   Waterman EA, 1998, CLIN ENDOCRINOL, V49, P251, DOI 10.1046/j.1365-2265.1998.00537.x
   Wong V, 2002, CLIN ENDOCRINOL, V56, P793, DOI 10.1046/j.1365-2265.2002.01553.x
   Woolf P D, 1980, Endocr Rev, V1, P411
NR 77
TC 519
Z9 551
U1 0
U2 40
PU MASSACHUSETTS MEDICAL SOC/NEJM
PI WALTHAM
PA WALTHAM WOODS CENTER, 860 WINTER ST,, WALTHAM, MA 02451-1413 USA
SN 0028-4793
J9 NEW ENGL J MED
JI N. Engl. J. Med.
PD JUN 26
PY 2003
VL 348
IS 26
BP 2646
EP 2655
DI 10.1056/NEJMra021194
PG 10
WC Medicine, General & Internal
WE Science Citation Index Expanded (SCI-EXPANDED)
SC General & Internal Medicine
GA 693PN
UT WOS:000183726400009
PM 12826640
DA 2022-12-31
ER

PT J
AU Bulatova, NR
   Zayed, AA
   Hijjawi, UQ
   Sharkas, SG
   Bakri, FG
AF Bulatova, Nailya R.
   Zayed, Ayman A.
   Hijjawi, Ula Qasem
   Sharkas, Satani G.
   Bakri, Faris G.
TI Painful subacute thyroiditis occurring after the administration of
   influenza vaccine and hyaluronic acid dermal filler A case report
SO MEDICINE
LA English
DT Article
DE case report; HLA B-35 haplotype; hyaluronic acid; influenza vaccine;
   subacute thyroiditis
AB Rationale: The occurrence of subacute thyroiditis (SAT) after vaccines or after hyaluronic acid skin fillers is very rare and might be related to genetic susceptibility. We suggest that the co-administration of both products could potentially increase the possibility of development of SAT. Patient concerns: A 58-year-old Caucasian healthy female initially presented with chills, myalgia, dysphagia, sore throat, dry cough, fatigue, and intermittent fever of 38.5 degrees C orally after simultaneous injection of an influenza vaccine and a dermal filler containing hyaluronic acid. Ten days later the patient developed palpitations and neck pain radiating to the left jaw. Diagnosis and interventions: She was diagnosed with SAT on day 16 after her first visit and responded promptly to etoricoxib treatment. Outcomes: The patient progressed clinically from hyperthyroidism to euthyroid state and eventually to hypothyroidism and further testing showed she had HLA B-35 haplotype. Lessons: Physicians should be aware that SAT might be associated with the administration an influenza vaccine and this possible association might increase if the vaccine was co-administered with a dermal filler.
C1 [Bulatova, Nailya R.] Univ Jordan, Sch Pharm, Dept Biopharmaceut & Clin Pharm, Amman 11942, Jordan.
   [Zayed, Ayman A.; Hijjawi, Ula Qasem; Sharkas, Satani G.; Bakri, Faris G.] Jordan Univ Hosp, Sch Med, Dept Med, Amman, Jordan.
   [Bakri, Faris G.] Univ Jordan, Infect Dis & Vaccine Ctr, Amman, Jordan.
C3 University of Jordan; University of Jordan; University of Jordan
RP Bulatova, NR (Corresponding author)，Univ Jordan, Sch Pharm, Dept Biopharmaceut & Clin Pharm, Amman 11942, Jordan.
EM nyounes@ju.edu.jo
CR Al-Tikrity MA, 2020, AM J CASE REP, V21, DOI 10.12659/AJCR.920515
   Alijotas-Reig J, 2008, J EUR ACAD DERMATOL, V22, P150, DOI 10.1111/j.1468-3083.2007.02354.x
   Alijotas-Reig J, 2018, IMMUNOL RES, V66, P120, DOI 10.1007/s12026-017-8980-5
   Altay FA, 2016, HUM VACC IMMUNOTHER, V12, P1033, DOI 10.1080/21645515.2015.1117716
   Bragazzi NL, 2020, BEST PRACT RES CL EN, V34, DOI 10.1016/j.beem.2020.101412
   Decates TS, 2021, DERMATOL THER, V34, DOI 10.1111/dth.14644
   Desailloud R, 2009, VIROL J, V6, DOI 10.1186/1743-422X-6-5
   Franquemont S., 2021, J ENDOCR SOC, V5, pA956, DOI 10.1210/jendso/bvab048.1954
   Ghasemi S, 2021, CLIN EXP VACCINE RES, V10, P151, DOI 10.7774/cevr.2021.10.2.151
   Girgis CM, 2010, J ENDOCRINOL INVEST, V33, P506, DOI 10.1007/BF03346633
   Guzman-Garcia S., 2016, REV MEX ENDOCRINOL M, V3, P34
   Hsiao Jeng-Yueh, 2006, Kaohsiung J Med Sci, V22, P297, DOI 10.1016/S1607-551X(09)70315-8
   Martinez J., 2011, B ASSOC MED PUERTO R, V103, P52
   Michon A, 2021, J COSMET DERMATOL-US, V20, P2684, DOI 10.1111/jocd.14312
   Momani MS, 2015, ITAL J MED, V9, P384, DOI 10.4081/itjm.2015.542
   Olivieri B, 2021, VACCINES-BASEL, V9, DOI 10.3390/vaccines9080815
   Osmond A, 2021, J COSMET DERMATOL-US, V20, P3751, DOI 10.1111/jocd.14566
   Passah Averilicia, 2018, Indian J Endocrinol Metab, V22, P713, DOI 10.4103/ijem.IJEM_237_18
   Pearce EN, 2003, NEW ENGL J MED, V348, P2646, DOI 10.1056/NEJMra021194
   Rauso R, 2021, APPL SCI-BASEL, V11, DOI 10.3390/app112210888
   Savva D, 2021, INT J INFECT DIS, V113, P233, DOI 10.1016/j.ijid.2021.09.066
   Sayre JW, 2017, CUREUS, V9, DOI 10.7759/cureus.1546
   Stasiak M, 2021, REV ENDOCR METAB DIS, V22, P1027, DOI 10.1007/s11154-021-09648-y
   Stasiak M, 2020, J CLIN MED, V9, DOI 10.3390/jcm9020534
   Tregoning JS, 2018, HUM VACC IMMUNOTHER, V14, P550, DOI 10.1080/21645515.2017.1415684
   Vera-Lastra O, 2021, THYROID, V31, P1436, DOI 10.1089/thy.2021.0142
   Watad A, 2017, FRONT ENDOCRINOL, V7, DOI 10.3389/fendo.2016.00150
   Yakushiji F, 2011, DRUGS THER STUD, V1, P33
NR 28
TC 0
Z9 0
U1 0
U2 0
PU LIPPINCOTT WILLIAMS & WILKINS
PI PHILADELPHIA
PA TWO COMMERCE SQ, 2001 MARKET ST, PHILADELPHIA, PA 19103 USA
SN 0025-7974
EI 1536-5964
J9 MEDICINE
JI Medicine (Baltimore)
PD MAR 18
PY 2022
VL 101
IS 11
AR e29120
DI 10.1097/MD.0000000000029120
PG 4
WC Medicine, General & Internal
WE Science Citation Index Expanded (SCI-EXPANDED)
SC General & Internal Medicine
GA 0D8LO
UT WOS:000776240300034
PM 35356951
OA gold
DA 2022-12-31
ER

PT J
AU Jhon, M
   Lee, SH
   Oh, TH
   Kang, HC
AF Jhon, Min
   Lee, Sun-Ho
   Oh, Tae-Hoon
   Kang, Ho-Cheol
TI Subacute Thyroiditis After Receiving the mRNA COVID-19 Vaccine
   (Moderna): The First Case Report and Literature Review in Korea
SO JOURNAL OF KOREAN MEDICAL SCIENCE
LA English
DT Review
DE COVID-19; COVID-19 Vaccines; mRNA-1273 Vaccine; Subacute Thyroiditis;
   Anterior Neck Pain
AB Subacute thyroiditis (SAT) is a painful thyroiditis that often requires steroid therapy. Here, we report the first case of severe SAT in a patient who received the first dose of mRNA coronavirus disease 2019 (COVID-19) vaccination. A 34-year-old man without a viral prodrome felt a lump when swallowing 5 days after his first dose of mRNA-1273 (Moderna) vaccination. Ten days after vaccination, the patient visited the hospital and was advised to rest and take nonsteroidal anti-inflammatory drugs. He revisited the hospital 10 days later as symptoms aggravated with anterior neck pain, headache, fatigue, muscle weakness, and weight loss. Thyroid hormone levels and inflammatory markers were consistent with thyrotoxicosis. A thyroid ultrasound scan revealed typical SAT findings. His symptoms rapidly improved after receiving prednisone. A week later, the patient successfully completed his second dose of the vaccine. The thyroid function test results were nearly normal 1 month after the completion of the vaccination. We report this case to raise awareness of the occurrence of SAT after COVID-19 vaccination. As the risk of COVID-19 outweighs the minor risks of the vaccine, managing the side effects of the first vaccine dose is crucial to complete COVID-19 vaccination.
C1 [Jhon, Min] Chonnam Natl Univ, Dept Psychiat, Med Sch, Gwangju, South Korea.
   [Lee, Sun-Ho] Chonnam Natl Univ, Med Sch, Dept Orthoped Surg, Chonnam Natl Univ Hosp, Gwangju, South Korea.
   [Oh, Tae-Hoon] Chonnam Natl Univ, Chonnam Natl Univ Hosp, Dept Internal Med, Div Infect Dis,Med Sch, Gwangju, South Korea.
   [Kang, Ho-Cheol] Chonnam Natl Univ, Dept Internal Med, Div Endocrinol & Metab, Med Sch, 160 Baekseo Ro, Gwangju 61469, South Korea.
C3 Chonnam National University; Chonnam National University; Chonnam
   National University Hospital; Chonnam National University; Chonnam
   National University Hospital; Chonnam National University
RP Kang, HC (Corresponding author)，Chonnam Natl Univ, Dept Internal Med, Div Endocrinol & Metab, Med Sch, 160 Baekseo Ro, Gwangju 61469, South Korea.
EM drkang@chonnam.ac.kr
OI Lee, Sun-Ho/0000-0003-4792-0034; Kang, Ho-Cheol/0000-0002-0448-1345;
   Jhon, Min/0000-0002-0408-768X
CR Bornemann C, 2021, FRONT MED-LAUSANNE, V8, DOI 10.3389/fmed.2021.737142
   Bragazzi NL, 2020, BEST PRACT RES CL EN, V34, DOI 10.1016/j.beem.2020.101412
   Brancatella A, 2020, J CLIN ENDOCR METAB, V105, P2367, DOI 10.1210/clinem/dgaa276
   Chakravarthy K, 2021, J PAIN RES, V14, P623, DOI 10.2147/JPR.S302115
   Chatzi S, 2022, HORM-INT J ENDOCRINO, V21, P177, DOI 10.1007/s42000-021-00332-z
   Das L, 2022, J ENDOCRINOL INVEST, V45, P465, DOI 10.1007/s40618-021-01681-7
   Desailloud R, 2009, VIROL J, V6, DOI 10.1186/1743-422X-6-5
   Franquemont S., 2021, J ENDOCR SOC, V5, pA956, DOI 10.1210/jendso/bvab048.1954
   Iremli BG, 2021, J CLIN ENDOCR METAB, V106, P2600, DOI 10.1210/clinem/dgab373
   Jeeyavudeen MS, 2021, BMJ CASE REP, V14, DOI 10.1136/bcr-2021-246425
   Lee KA, 2021, ENDOCRINE, V74, P470, DOI 10.1007/s12020-021-02898-5
   OHSAKO N, 1995, J CLIN ENDOCR METAB, V80, P3653, DOI 10.1210/jc.80.12.3653
   Oyibo SO, 2021, CUREUS J MED SCIENCE, V13, DOI 10.7759/cureus.16045
   Patel KR, 2021, AM J OTOLARYNG, V43, DOI 10.1016/j.amjoto.2021.103211
   Plaza-Enriquez L, 2021, CASE REP ENDOCRINOL, V2021
   Ratnayake GM, 2022, CLIN ENDOCRINOL, V97, P140, DOI 10.1111/cen.14555
   Ruggeri RM, 2021, HORM-INT J ENDOCRINO, V20, P219, DOI 10.1007/s42000-020-00230-w
   Saygili ES, 2021, BMJ CASE REP, V14, DOI 10.1136/bcr-2021-244711
   Schimmel J, 2021, THYROID, V31, P1440, DOI 10.1089/thy.2021.0184
   Siolos Athanasios, 2021, Metabol Open, V12, P100136, DOI 10.1016/j.metop.2021.100136
   Soltanpoor P, 2021, CLIN CASE REP, V9, DOI 10.1002/ccr3.4812
   Tekin MS, 2021, HUM VACC IMMUNOTHER, V17, P4090, DOI 10.1080/21645515.2021.1947102
   Watad A, 2017, FRONT ENDOCRINOL, V7, DOI 10.3389/fendo.2016.00150
NR 23
TC 5
Z9 5
U1 1
U2 6
PU KOREAN ACAD MEDICAL SCIENCES
PI SEOUL
PA 302 75 DONG DU ICHON, DONG YONGSAN KU, SEOUL 140 031, SOUTH KOREA
SN 1011-8934
EI 1598-6357
J9 J KOREAN MED SCI
JI J. Korean Med. Sci.
PD FEB 14
PY 2022
VL 37
IS 6
AR e39
DI 10.3346/jkms.2022.37.e39
PG 7
WC Medicine, General & Internal
WE Science Citation Index Expanded (SCI-EXPANDED)
SC General & Internal Medicine
GA ZE2ES
UT WOS:000758702200003
PM 35166076
OA gold, Green Published
DA 2022-12-31
ER

PT J
AU Lee, YJ
   Kim, DW
AF Lee, Yoo Jin
   Kim, Dong Wook
TI Sonographic Characteristics and Interval Changes of Subacute Thyroiditis
SO JOURNAL OF ULTRASOUND IN MEDICINE
LA English
DT Article
DE configuration; follow-up; head and neck ultrasound; sonography; subacute
   thyroiditis; thyroid
ID TERM FOLLOW-UP; GRANULOMATOUS THYROIDITIS; ULTRASONOGRAPHY; ULTRASOUND;
   DISEASE
AB Objectives-This study aimed to assess the sonographic characteristics and interval changes of subacute thyroiditis using follow-up sonography.
   Methods-From January 2008 to December 2014, 85 patients with clinically suspected subacute thyroiditis underwent sonographic examinations by a single radiologist. Subacute thyroiditis was confirmed on the basis of the clinical, sonographic, and cyto-histopathologic findings. On the initial and follow-up sonograms, the individual sonographic findings and interval changes were retrospectively investigated by the same radiologist. According to the sonographic configuration, subacute thyroiditis lesions were categorized as nodular or non-nodular. The interval changes in the lesions were classified as follows: "disappeared," "decreased," "increased," "eventually smaller," "eventually larger," or " no interval change."
   Results-Subacute thyroiditis was confirmed in 64 of the 85 patients. In these 64 patients, nodular (n = 39) and non-nodular (n = 35) lesions were found; 10 patients had both nodular and non-nodular lesions. Of the 64 patients, 41 underwent sonographic follow-up. In both nodular and non-nodular lesions, the common interval changes included disappeared, decreased, and eventually smaller patterns. Although the increased pattern was found only in 4 nodular lesions, there was no significant difference in the interval changes between nodular and non-nodular lesions. On follow-up sonography, a new lesion was detected in 6 patients.
   Conclusions-The prevalence rate of nodular subacute thyroiditis lesions on sonography was high, and the interval changes in the lesions were variable.
C1 [Lee, Yoo Jin; Kim, Dong Wook] Inje Univ, Coll Med, Busan Paik Hosp, Dept Radiol, 75 Bokji Ro, Busan 614735, South Korea.
C3 Inje University
RP Kim, DW (Corresponding author)，Inje Univ, Coll Med, Busan Paik Hosp, Dept Radiol, 75 Bokji Ro, Busan 614735, South Korea.
EM dwultra@lycos.co.kr
OI Lee, Yoo Jin/0000-0003-4701-7339
CR BENKER G, 1988, ACTA ENDOCRINOL-COP, V117, P435, DOI 10.1530/acta.0.1170435
   Bennedbaek FN, 1997, THYROID, V7, P45, DOI 10.1089/thy.1997.7.45
   BRANDER A, 1992, J INTERN MED, V232, P321, DOI 10.1111/j.1365-2796.1992.tb00592.x
   Frates MC, 2013, J ULTRAS MED, V32, P505
   Hiromatsu Y, 1999, THYROID, V9, P1189, DOI 10.1089/thy.1999.9.1189
   Jhaveri K, 2003, AM J NEURORADIOL, V24, P143
   Kim DW, 2015, CAN ASSOC RADIOL J, V66, P79, DOI 10.1016/j.carj.2014.01.004
   Kim DW, 2014, ULTRASOUND MED BIOL, V40, P1778, DOI 10.1016/j.ultrasmedbio.2014.02.023
   Kim DW, 2012, DIAGN CYTOPATHOL, V40, pE48, DOI 10.1002/dc.21669
   Langer JE, 2001, AM J ROENTGENOL, V176, P751, DOI 10.2214/ajr.176.3.1760751
   MEACHIM G, 1963, J CLIN PATHOL, V16, P189, DOI 10.1136/jcp.16.3.189
   Omori N, 2008, ENDOCR J, V55, P583, DOI 10.1507/endocrj.K07E-163
   Park HK, 2015, DIAGN CYTOPATHOL, V43, P399, DOI 10.1002/dc.23230
   Park SY, 2006, KOREAN J RADIOL, V7, P229, DOI 10.3348/kjr.2006.7.4.229
   Takashima S, 1997, J CLIN ULTRASOUND, V25, P279, DOI 10.1002/(SICI)1097-0096(199706)25:5<279::AID-JCU11>3.0.CO;2-E
   TOKUDA Y, 1990, J CLIN ULTRASOUND, V18, P21, DOI 10.1002/jcu.1870180106
   Zacharia TT, 2002, J CLIN ULTRASOUND, V30, P442, DOI 10.1002/jcu.10087
NR 17
TC 21
Z9 22
U1 0
U2 2
PU AMER INST ULTRASOUND MEDICINE
PI LAUREL
PA SUBSCRIPTION DEPT, 14750 SWEITZER LANE, STE 100, LAUREL, MD 20707-5906
   USA
SN 0278-4297
EI 1550-9613
J9 J ULTRAS MED
JI J. Ultrasound Med.
PD AUG 1
PY 2016
VL 35
IS 8
BP 1653
EP 1659
DI 10.7863/ultra.15.09049
PG 7
WC Acoustics; Radiology, Nuclear Medicine & Medical Imaging
WE Science Citation Index Expanded (SCI-EXPANDED)
SC Acoustics; Radiology, Nuclear Medicine & Medical Imaging
GA DU9HJ
UT WOS:000382527000005
PM 27302899
DA 2022-12-31
ER

PT J
AU Ichijo, M
   Tsuchiya, K
   Kasai, T
   Inoshita, N
   Yoshimoto, H
   Yamada, S
   Kitamura, K
AF Ichijo, Masashi
   Tsuchiya, Kyoichiro
   Kasai, Tsuyoshi
   Inoshita, Naoko
   Yoshimoto, Haruko
   Yamada, Shozo
   Kitamura, Kenichiro
TI Follicle-stimulating Hormone-secreting Pituitary Adenoma Accompanied by
   Painful Thyroiditis
SO INTERNAL MEDICINE
LA English
DT Article
DE FSH-secreting pituitary tumor; Hashimoto thyroiditis
ID HASHIMOTOS-THYROIDITIS; SUBACUTE
AB A 30-year-old woman with multiple ovarian cysts presented with high serum estradiol levels. She had a pituitary adenoma, but the follicle-stimulating hormone (FSH) concentration was within the normal range. The patient complained of neck pain and palpitations during the disease course, and laboratory results revealed thyrotoxicosis and a systemic inflammatory response with negative findings for anti-thyroid stimulating hormone (TSH) receptor antibody and positive findings for anti-thyroglobulin and anti-thyroid peroxidase antibodies. Prednisolone improved the symptoms and the thyroid function and was discontinued after two months. A histological examination of the pituitary tumor confirmed it to be FSH-producing pituitary adenoma, with subsequent normalization of the serum estradiol concentration.
C1 [Ichijo, Masashi; Tsuchiya, Kyoichiro; Kitamura, Kenichiro] Univ Yamanashi, Dept Internal Med 3, Kofu, Yamanashi, Japan.
   [Kasai, Tsuyoshi] Univ Yamanashi, Dept Obstet & Gynecol, Kofu, Yamanashi, Japan.
   [Inoshita, Naoko] Toranomon Gen Hosp, Dept Pathol, Tokyo, Japan.
   [Yoshimoto, Haruko; Yamada, Shozo] Moriyama Neurol Ctr Hosp, Dept Neurosurg, Tokyo, Japan.
C3 University of Yamanashi; University of Yamanashi; Toranomon Hospital
RP Tsuchiya, K (Corresponding author)，Univ Yamanashi, Dept Internal Med 3, Kofu, Yamanashi, Japan.
EM tsuchiyak@yamanashi.ac.jp
CR Aron DC, 2000, ENDOCRIN METAB CLIN, V29, P205, DOI 10.1016/S0889-8529(05)70124-9
   BEVAN JS, 1992, ENDOCR REV, V13, P220, DOI 10.1210/er.13.2.220
   Colao A, 1998, J ENDOCRINOL INVEST, V21, P284, DOI 10.1007/BF03350330
   Cuevas-Ramos D, 2014, J MOL ENDOCRINOL, V52, pR223, DOI 10.1530/JME-14-0011
   DANESHDOOST L, 1993, J CLIN ENDOCR METAB, V77, P1352, DOI 10.1210/jc.77.5.1352
   DONOVAN LE, 1995, ARCH INTERN MED, V155, P181, DOI 10.1001/archinte.155.2.181
   Gatto F, 2013, J CLIN ENDOCR METAB, V98, pE66, DOI 10.1210/jc.2012-2609
   Karapanou O, 2012, HORM-INT J ENDOCRINO, V11, P199, DOI 10.14310/horm.2002.1347
   Kon Y, 2003, J CLIN ENDOCR METAB, V88, P2667, DOI 10.1210/jc.2002-021498
   Rotondi M, 2017, J ENDOCRINOL INVEST, V40, P815, DOI 10.1007/s40618-017-0655-5
   Shabb NS, 2006, DIAGN CYTOPATHOL, V34, P18, DOI 10.1002/dc.20395
   SZABO SM, 1989, CLIN PEDIATR, V28, P171, DOI 10.1177/000992288902800403
   Takei M, 2007, ENDOCR PATHOL, V18, P208, DOI 10.1007/s12022-007-9004-0
   Vargas G, ENDOCRINOL DIABETES
   Yamada S, 2017, PITUITARY GLAND GONA
NR 15
TC 1
Z9 1
U1 1
U2 1
PU JAPAN SOC INTERNAL MEDICINE
PI TOKYO
PA 34-3 3-CHOME HONGO BUNKYO-KU, TOKYO, 113, JAPAN
SN 0918-2918
EI 1349-7235
J9 INTERNAL MED
JI Intern. Med.
PY 2020
VL 59
IS 4
BP 545
EP 550
DI 10.2169/internalmedicine.3667-19
PG 6
WC Medicine, General & Internal
WE Science Citation Index Expanded (SCI-EXPANDED)
SC General & Internal Medicine
GA KP9KJ
UT WOS:000516549400013
PM 31611532
OA Green Published, gold
DA 2022-12-31
ER

PT J
AU Jafarzadeh, A
   Nemati, M
   Jafarzadeh, S
   Nozari, P
   Mortazavi, SMJ
AF Jafarzadeh, A.
   Nemati, M.
   Jafarzadeh, S.
   Nozari, P.
   Mortazavi, S. M. J.
TI Thyroid dysfunction following vaccination with COVID-19 vaccines: a
   basic review of the preliminary evidence
SO JOURNAL OF ENDOCRINOLOGICAL INVESTIGATION
LA English
DT Review
DE Thyroid; COVID-19; Thyroiditis; Subacute thyroiditis; Graves' disease
ID SUBACUTE THYROIDITIS; GRAVES-DISEASE; EPIDEMIOLOGY; HYPERTHYROIDISM;
   SILENT
AB Purpose The safety and efficacy of the several types of COVID-19 vaccines, including mRNA-based, viral vector-based, and inactivated vaccines, have been approved by WHO. The vaccines can confer protection against severe SARS-CoV-2 infection through induction of the anti-spike protein neutralizing antibodies. However, SARS-CoV-2 vaccines have been associated with very rare complications, such as thyroid disorders. This review was conducted to highlight main features of thyroid abnormalities following COVID-19 vaccination. Methods A comprehensive search within electronic databases was performed to collect reports of thyroid disorders after vaccination with COVID-19 vaccines. Results Among 83 reported cases including in this review, the most cases of thyroid abnormalities were observed after vaccination with mRNA-based vaccines (68.7%), followed by viral vector vaccines (15.7%) and 14.5% cases following inactivated vaccines. Subacute thyroiditis (SAT) was the most common COVID-19 vaccination-related thyroid disease, accounting for 60.2% of all cases, followed by Graves' disease (GD) with 25.3%. Moreover, some cases with focal painful thyroiditis (3.6%), silent thyroiditis (3.6%), concurrent GD and SAT (2.4%), thyroid eye disease (1.2%), overt hypothyroidism (1.2%), atypical subacute thyroiditis (1.2%), and painless thyroiditis with TPP (1.2%) were also reported. Overall, in 58.0% of SAT cases and in 61.9% of GD cases, the onset of the symptoms occurred following the first vaccine dose with a median of 10.0 days (ranged: 3-21 days) and 10.0 days (ranged: 1-60 days) after vaccination, respectively. Moreover, 40.0% of SAT patients and 38.1% of GD patients developed the symptoms after the second dose with a median of 10.5 days (ranged: 0.5-37 days) and 14.0 days (ranged: 2-35 days) after vaccination, respectively. Conclusion Fortunately, almost all cases with COVID-19 vaccination-associated thyroid dysfunctions had a favorable outcome following therapy. The benefits of COVID-19 vaccinations in terms of terminating the pandemic and/or reducing mortality rates can exceed any risk of infrequent complications such as a transient thyroid malfunction.
C1 [Jafarzadeh, A.; Nozari, P.] Kerman Univ Med Sci, Sch Med, Dept Immunol, Kerman, Iran.
   [Jafarzadeh, A.] Rafsanjan Univ Med Sci, Res Inst Basic Med Sci, Mol Med Res Ctr, Rafsanjan, Iran.
   [Jafarzadeh, A.] Rafsanjan Univ Med Sci, Sch Med, Dept Immunol, Rafsanjan, Iran.
   [Nemati, M.] Rafsanjan Univ Med Sci, Res Inst Basic Med Sci, Immunol Infect Dis Res Ctr, Rafsanjan, Iran.
   [Nemati, M.] Kerman Univ Med Sci, Dept Haematol & Lab Sci, Sch Para Med, Kerman, Iran.
   [Jafarzadeh, S.] Kerman Univ Med Sci, Sch Med, Student Res Comm, Kerman, Iran.
   [Mortazavi, S. M. J.] Shiraz Univ Med Sci, Dept Med Phys & Engn, Shiraz, Iran.
C3 Kerman University of Medical Sciences; Kerman University of Medical
   Sciences; Kerman University of Medical Sciences; Shiraz University of
   Medical Science
RP Jafarzadeh, A (Corresponding author)，Kerman Univ Med Sci, Sch Med, Dept Immunol, Kerman, Iran.; Jafarzadeh, A (Corresponding author)，Rafsanjan Univ Med Sci, Res Inst Basic Med Sci, Mol Med Res Ctr, Rafsanjan, Iran.; Jafarzadeh, A (Corresponding author)，Rafsanjan Univ Med Sci, Sch Med, Dept Immunol, Rafsanjan, Iran.
EM Jafarzadeh14@yahoo.com
OI Jafarzadeh, Sara/0000-0002-3003-2594
CR Aemaz Ur Rehman Muhammad, 2021, SN Compr Clin Med, V3, P1515, DOI 10.1007/s42399-021-00912-5
   Al-Tikrity MA, 2020, AM J CASE REP, V21, DOI 10.12659/AJCR.920515
   Altay FA, 2016, HUM VACC IMMUNOTHER, V12, P1033, DOI 10.1080/21645515.2015.1117716
   Antonelli A, 2020, BEST PRACT RES CL EN, V34, DOI 10.1016/j.beem.2020.101387
   Bargiel P, 2021, J CLIN MED, V10, DOI 10.3390/jcm10163609
   Bornemann C, 2021, FRONT MED-LAUSANNE, V8, DOI 10.3389/fmed.2021.737142
   Bostan H, 2022, ARCH ENDOCRIN METAB, V66, P97, DOI 10.20945/2359-3997000000430
   Bragazzi NL, 2020, BEST PRACT RES CL EN, V34, DOI 10.1016/j.beem.2020.101412
   Capezzone M, 2022, J ENDOCRINOL INVEST, V45, P1079, DOI 10.1007/s40618-021-01725-y
   Cappelli C, 2014, ACTA RADIOL, V55, P429, DOI 10.1177/0284185113498721
   Chatzi S, 2022, HORM-INT J ENDOCRINO, V21, P177, DOI 10.1007/s42000-021-00332-z
   Chen RT, 2001, J AUTOIMMUN, V16, P309, DOI 10.1006/jaut.2000.0491
   Davarpanah E, 2020, CYTOKINE, V126, DOI 10.1016/j.cyto.2019.154928
   Davies TF, 2020, NAT REV DIS PRIMERS, V6, DOI 10.1038/s41572-020-0184-y
   Fatourechi V, 2003, J CLIN ENDOCR METAB, V88, P2100, DOI 10.1210/jc.2002-021799
   Franquemont S., 2021, J ENDOCR SOC, V5, pA956, DOI 10.1210/jendso/bvab048.1954
   Frohlich E, 2017, FRONT IMMUNOL, V8, DOI 10.3389/fimmu.2017.00521
   Giovanella L, 2021, CLIN TRANSL IMAGING, V9, P233, DOI 10.1007/s40336-021-00419-y
   Girgis CM, 2010, J ENDOCRINOL INVEST, V33, P506, DOI 10.1007/BF03346633
   Giusti M, 2021, CLIN CASE REP, V9, DOI 10.1002/ccr3.5217
   Goblirsch TJ, 2021, BMJ CASE REP, V14, DOI 10.1136/bcr-2021-246432
   Gorges J, 2020, EXP CLIN ENDOCR DIAB, V128, P703, DOI 10.1055/a-0998-8035
   Gross DM, 1998, SCIENCE, V281, P703, DOI 10.1126/science.281.5377.703
   Hernan Martinez Jose, 2011, Bol Asoc Med P R, V103, P48
   Iremli BG, 2021, J CLIN ENDOCR METAB, V106, P2600, DOI 10.1210/clinem/dgab373
   Jadali Z, 2020, ACTA ENDOCRINOL-BUCH, V16, P375, DOI 10.4183/aeb.2020.375
   Jafarzadeh A, 2020, LIFE SCI, V257, DOI 10.1016/j.lfs.2020.118102
   Jafarzadeh A, 2010, CLIN INVEST MED, V33, pE271
   Janyga S, 2021, ENDOKRYNOL POL, V72, P572, DOI 10.5603/EP.a2021.0076
   Jeeyavudeen MS, 2021, BMJ CASE REP, V14, DOI 10.1136/bcr-2021-246425
   Jhon M, 2022, J KOREAN MED SCI, V37, DOI 10.3346/jkms.2022.37.e39
   Khan F, 2021, ENDOCR DIAB MET C R, V2021, DOI 10.1530/EDM-21-0142
   Kyriacou A, 2021, EUR J INTERN MED, V94, P95, DOI 10.1016/j.ejim.2021.10.008
   Kyriakidis NC, 2021, NPJ VACCINES, V6, DOI 10.1038/s41541-021-00292-w
   Lacheta D, 2019, BIOMED RES INT, V2019, DOI 10.1155/2019/7453260
   Lazarus JH, 2012, BEST PRACT RES CL EN, V26, P273, DOI 10.1016/j.beem.2011.10.005
   Leber HM, 2021, OCUL IMMUNOL INFLAMM, V29, P1200, DOI 10.1080/09273948.2021.1961815
   Lee K, 2009, GLOB INST, P1
   Lee KA, 2021, ENDOCRINE, V74, P470, DOI 10.1007/s12020-021-02898-5
   Li Josephine H, 2021, Mayo Clin Proc Innov Qual Outcomes, V5, P330, DOI 10.1016/j.mayocpiqo.2020.12.007
   Lim HX, 2021, FRONT BIOSCI-LANDMRK, V26, P1286, DOI 10.52586/5024
   Lui DTW, 2021, FRONT PUBLIC HEALTH, V9, DOI 10.3389/fpubh.2021.778964
   Mathieu E, 2021, NAT HUM BEHAV, V5, P947, DOI 10.1038/s41562-021-01122-8
   McAlinden C, 2014, EYE VISION, V1, DOI 10.1186/s40662-014-0009-8
   Mehraji Z, 2017, IRAN J IMMUNOL, V14, P223, DOI IJIv14i3A5
   Murugan AK, 2021, J INFLAMM RES, V14, P6191, DOI 10.2147/JIR.S332705
   Murugan AK, 2021, ENDOCRINE, V73, P243, DOI 10.1007/s12020-021-02770-6
   Nakaizumi N, 2022, HORM-INT J ENDOCRINO, V21, P335, DOI 10.1007/s42000-021-00346-7
   OHSAKO N, 1995, J CLIN ENDOCR METAB, V80, P3653, DOI 10.1210/jc.80.12.3653
   Olivieri B, 2021, VACCINES-BASEL, V9, DOI 10.3390/vaccines9080815
   Oyibo SO, 2021, CUREUS J MED SCIENCE, V13, DOI 10.7759/cureus.16045
   Pandya Manthan, 2022, AACE Clin Case Rep, V8, P116, DOI 10.1016/j.aace.2021.12.002
   Passah Averilicia, 2018, Indian J Endocrinol Metab, V22, P713, DOI 10.4103/ijem.IJEM_237_18
   Patel KR, 2021, AM J OTOLARYNG, V43, DOI 10.1016/j.amjoto.2021.103211
   Patrizio A, 2021, J AUTOIMMUN, V125, DOI 10.1016/j.jaut.2021.102738
   Pearce EN, 2003, NEW ENGL J MED, V348, P2646, DOI 10.1056/NEJMra021194
   Pellegrino P, 2015, IMMUNOL RES, V61, P90, DOI 10.1007/s12026-014-8567-3
   Pierman Guillaume, 2021, Eur J Case Rep Intern Med, V8, P002807, DOI 10.12890/2021_002807
   Peris BP, 2022, J ENDOCRINOL INVEST, V45, P1071, DOI 10.1007/s40618-022-01739-0
   Plaza-Enriquez Leidy, 2021, Case Rep Endocrinol, V2021, P8952048, DOI 10.1155/2021/8952048
   Polack FP, 2020, NEW ENGL J MED, V383, P2603, DOI 10.1056/NEJMoa2034577
   Pujol A, 2022, J ENDOCRINOL INVEST, V45, P875, DOI 10.1007/s40618-021-01707-0
   Ratnayake GM, 2022, CLIN ENDOCRINOL, V97, P140, DOI 10.1111/cen.14555
   Raven LM, 2022, J CLIN ENDOCR METAB, V107, pE1767, DOI 10.1210/clinem/dgab822
   Rubinstein TJ, 2021, OPHTHAL PLAST RECONS, V37, pE221, DOI 10.1097/IOP.0000000000002059
   Safdari Vahid, 2017, Sultan Qaboos Univ Med J, V17, pe174, DOI 10.18295/squmj.2016.17.02.007
   SAKIYAMA R, 1986, J FAM PRACTICE, V23, P367
   Samuels MH, 2012, MED CLIN N AM, V96, P223, DOI 10.1016/j.mcna.2012.01.003
   Saygili ES, 2021, BMJ CASE REP, V14, DOI 10.1136/bcr-2021-244711
   Scappaticcio L, 2021, REV ENDOCR METAB DIS, V22, P803, DOI 10.1007/s11154-020-09615-z
   Schimmel J, 2021, THYROID, V31, P1440, DOI 10.1089/thy.2021.0184
   Shiravi AA, 2022, CARDIOL THER, V11, P13, DOI 10.1007/s40119-021-00248-0
   Singh RP, 2021, FRONT IMMUNOL, V12, DOI 10.3389/fimmu.2021.619268
   Siolos Athanasios, 2021, Metabol Open, V12, P100136, DOI 10.1016/j.metop.2021.100136
   Soltanpoor P, 2021, CLIN CASE REP, V9, DOI 10.1002/ccr3.4812
   Sozen M, 2021, HUM VACC IMMUNOTHER, V17, P5120, DOI 10.1080/21645515.2021.2013083
   Sriphrapradang C, 2021, ENDOCRINE, V74, P473, DOI 10.1007/s12020-021-02902-y
   Stasiak M, 2021, REV ENDOCR METAB DIS, V22, P1027, DOI 10.1007/s11154-021-09648-y
   Stasiak M, 2020, J CLIN MED, V9, DOI 10.3390/jcm9020534
   Taylor PN, 2018, NAT REV ENDOCRINOL, V14, P301, DOI 10.1038/nrendo.2018.18
   Teijaro JR, 2021, NAT REV IMMUNOL, V21, P195, DOI 10.1038/s41577-021-00526-x
   Tekin MS, 2021, HUM VACC IMMUNOTHER, V17, P4090, DOI 10.1080/21645515.2021.1947102
   Toft J, 1998, ENDOCR J, V45, P135
   Tu YQ, 2018, BIOSCIENCE REP, V38, DOI 10.1042/BSR20180143
   Vadala M, 2017, EPMA J, V8, P295, DOI 10.1007/s13167-017-0101-y
   Vasileiou Vasiliki, 2022, Case Rep Womens Health, V33, pe00378, DOI 10.1016/j.crwh.2021.e00378
   Vera-Lastra O, 2021, THYROID, V31, P1436, DOI 10.1089/thy.2021.0142
   Vojdani A, 2021, FRONT IMMUNOL, V11, DOI 10.3389/fimmu.2020.617089
   Vojdani A, 2020, CLIN IMMUNOL, V217, DOI 10.1016/j.clim.2020.108480
   Vural C, 2015, CYTOJOURNAL, V12, DOI 10.4103/1742-6413.157479
   Weintraub MA, 2021, J INVEST MED HIGH IM, V9, DOI 10.1177/23247096211063356
   World Health Association, COVID 19 VACC ADV
   Xie Qian, 2021, Sichuan Da Xue Xue Bao Yi Xue Ban, V52, P1047, DOI 10.12182/20211160506
   Yazdanpanah N, 2022, J MED VIROL, V94, P54, DOI 10.1002/jmv.27292
   Yorulmaz G, 2022, J ENDOCRINOL INVEST, V45, P1341, DOI 10.1007/s40618-022-01767-w
   Zettinig G, 2022, J ENDOCRINOL INVEST, V45, P227, DOI 10.1007/s40618-021-01650-0
   Zhang CL, 2019, FRONT IMMUNOL, V10, DOI 10.3389/fimmu.2019.00594
NR 97
TC 16
Z9 16
U1 5
U2 6
PU SPRINGER
PI NEW YORK
PA ONE NEW YORK PLAZA, SUITE 4600, NEW YORK, NY, UNITED STATES
SN 0391-4097
EI 1720-8386
J9 J ENDOCRINOL INVEST
JI J. Endocrinol. Invest.
PD OCT
PY 2022
VL 45
IS 10
BP 1835
EP 1863
DI 10.1007/s40618-022-01786-7
EA MAR 2022
PG 29
WC Endocrinology & Metabolism
WE Science Citation Index Expanded (SCI-EXPANDED)
SC Endocrinology & Metabolism
GA 4L1TH
UT WOS:000782140700001
PM 35347651
OA Green Published, Bronze
DA 2022-12-31
ER

PT J
AU Samuels, MH
AF Samuels, Mary H.
TI Subacute, Silent, and Postpartum Thyroiditis
SO MEDICAL CLINICS OF NORTH AMERICA
LA English
DT Article
DE Thyroiditis; Subacute thyroiditis; Silent thyroiditis; Postpartum
   thyroiditis
ID ANTIBODY-POSITIVE WOMEN; TERM-FOLLOW-UP; PAINLESS THYROIDITIS; CLINICAL
   CHARACTERISTICS; GRAVES-DISEASE; LYMPHOCYTIC THYROIDITIS;
   DIFFERENTIAL-DIAGNOSIS; THYROTOXICOSIS; ASSOCIATION; DYSFUNCTION
AB Subacute, silent, and postpartum thyroiditis are temporary forms of thyroid dysfunction caused by thyroid gland inflammation. They classically present with a triphasic course: a brief period of thyrotoxicosis due to release of preformed thyroid hormone that lasts for 1 to 3 months, followed by a more prolonged hypothyroid phase lasting up to 6 months, and eventual return to a euthyroid state. However, the types and degree of thyroid dysfunction are variable in these disorders, and individual patients may present with mild or more severe cases of thyrotoxicosis alone, hypothyroidism alone, or both types of thyroid dysfunction.
C1 Oregon Hlth & Sci Univ, Div Endocrinol Diabet & Clin Nutr, Portland, OR 97239 USA.
C3 Oregon Health & Science University
RP Samuels, MH (Corresponding author)，Oregon Hlth & Sci Univ, Div Endocrinol Diabet & Clin Nutr, 3181 SW Sam Jackson Pk Rd, Portland, OR 97239 USA.
EM samuelsm@ohsu.edu
CR Azizi F, 2005, EUR J ENDOCRINOL, V153, P367, DOI 10.1530/eje.1.01976
   Benbassat CA, 2007, J ENDOCRINOL INVEST, V30, P631, DOI 10.1007/BF03347442
   Bindra A, 2006, AM FAM PHYSICIAN, V73, P1769
   Calvi L, 2011, THYROID, V21, P443, DOI 10.1089/thy.2010.0300
   Dimos G, 2010, ENDOCRINE, V37, P440, DOI 10.1007/s12020-010-9327-3
   Erdem N, 2007, J ENDOCRINOL INVEST, V30, P546, DOI 10.1007/BF03346347
   Fatourechi V, 2003, J CLIN ENDOCR METAB, V88, P2100, DOI 10.1210/jc.2002-021799
   Espinoza PG, 2010, CLIN NUCL MED, V35, P862, DOI 10.1097/RLU.0b013e3181f49adc
   Guan H, 2005, J ENDOCRINOL INVEST, V28, P876, DOI 10.1007/BF03345318
   Harris B, 2002, BRIT J PSYCHIAT, V180, P327, DOI 10.1192/bjp.180.4.327
   Izumi Y, 2005, ENDOCR J, V52, P493, DOI 10.1507/endocrj.52.493
   Izumi Y, 2002, CLIN ENDOCRINOL, V57, P51, DOI 10.1046/j.1365-2265.2002.01558.x
   Kamijo K, 2010, ENDOCR J, V57, P895, DOI 10.1507/endocrj.K10E-199
   KAMPE O, 1990, J CLIN ENDOCR METAB, V70, P1014
   Kita M, 2002, J ENDOCRINOL INVEST, V25, P513, DOI 10.1007/BF03345493
   Kon Y, 2003, J CLIN ENDOCR METAB, V88, P2667, DOI 10.1210/jc.2002-021498
   Lazarus JH, 2011, J CLIN ENDOCR METAB, V96, P614, DOI 10.1210/jc.2011-0091
   Lucas A, 2005, THYROID, V15, P1177, DOI 10.1089/thy.2005.15.1177
   Lucas A, 2000, THYROID, V10, P71, DOI 10.1089/thy.2000.10.71
   Mittra ES, 2007, THYROID, V17, P671, DOI 10.1089/thy.2006.0335
   Mizukoshi T, 2001, INTERNAL MED, V40, P292, DOI 10.2169/internalmedicine.40.292
   Negro R, 2007, J CLIN ENDOCR METAB, V92, P1263, DOI 10.1210/jc.2006-1821
   Nicholson WK, 2006, THYROID, V16, P573, DOI 10.1089/thy.2006.16.573
   NIKOLAI TF, 1980, ARCH INTERN MED, V140, P478, DOI 10.1001/archinte.140.4.478
   NIKOLAI TF, 1987, ARCH INTERN MED, V147, P221, DOI 10.1001/archinte.147.2.221
   Nishihara E, 2008, INTERNAL MED, V47, P725, DOI 10.2169/internalmedicine.47.0740
   Nishimaki M, 2009, ENDOCR J, V56, P391, DOI 10.1507/endocrj.K08E-055
   Noh JY, 2005, ENDOCR J, V52, P537, DOI 10.1507/endocrj.52.537
   Nohr SB, 2000, J CLIN ENDOCR METAB, V85, P3191, DOI 10.1210/jc.85.9.3191
   Omori N, 2008, ENDOCR J, V55, P583, DOI 10.1507/endocrj.K07E-163
   Ota H, 2007, CLIN ENDOCRINOL, V67, P41, DOI 10.1111/j.1365-2265.2007.02832.x
   Pearce EN, 2003, NEW ENGL J MED, V348, P2646, DOI 10.1056/NEJMra021194
   Premawardhana LDKE, 2000, J CLIN ENDOCR METAB, V85, P71, DOI 10.1210/jc.85.1.71
   SCHORR AB, 1986, CLIN NUCL MED, V11, P379, DOI 10.1097/00003072-198606000-00001
   Shahbazian HB, 2005, J ENDOCRINOL INVEST, V28, P410, DOI 10.1007/BF03347219
   Stagnaro-Green A, 2011, THYROID, V21, P1081, DOI 10.1089/thy.2011.0087
   Stagnaro-Green A, 2011, J CLIN ENDOCR METAB, V96, P652, DOI 10.1210/jc.2010-1980
   Stuckey BGA, 2010, CLIN ENDOCRINOL, V73, P389, DOI 10.1111/j.1365-2265.2010.03797.x
   TACHI J, 1988, J CLIN ENDOCR METAB, V66, P480, DOI 10.1210/jcem-66-3-480
   VITUG AC, 1985, ARCH INTERN MED, V145, P473, DOI 10.1001/archinte.145.3.473
   VOLPE R, 1988, ARCH INTERN MED, V148, P1907, DOI 10.1001/archinte.148.9.1907
   Yanagisawa T, 2005, ENDOCR J, V52, P29, DOI 10.1507/endocrj.52.29
NR 42
TC 54
Z9 57
U1 1
U2 24
PU W B SAUNDERS CO-ELSEVIER INC
PI PHILADELPHIA
PA 1600 JOHN F KENNEDY BOULEVARD, STE 1800, PHILADELPHIA, PA 19103-2899 USA
SN 0025-7125
J9 MED CLIN N AM
JI Med. Clin. N. Am.
PD MAR
PY 2012
VL 96
IS 2
BP 223
EP +
DI 10.1016/j.mcna.2012.01.003
PG 13
WC Medicine, General & Internal
WE Science Citation Index Expanded (SCI-EXPANDED)
SC General & Internal Medicine
GA 932HT
UT WOS:000303282000005
PM 22443972
DA 2022-12-31
ER

PT J
AU Abreu, R
   Miguel, R
   Saieg, M
AF Abreu, Rodrigo
   Miguel, Renata
   Saieg, Mauro
TI Subacute (De Quervain) thyroiditis during the COVID-19 pandemic
SO CANCER CYTOPATHOLOGY
LA English
DT Article
DE COVID-19; cytology; fine-needle aspiration; subacute thyroidits; thyroid
AB Coronavirus disease 2019 (COVID-19) is a new disease whose clinical presentation and potential complications are not yet fully understood. One of these possible reported complications is the onset of subacute (De Quervain) thyroiditis (SAT). Here a series of cases of SAT during the COVID-19 pandemic are reported, and a possible correlation between these 2 entities is extrapolated.
C1 [Abreu, Rodrigo; Saieg, Mauro] AC Camargo Canc Ctr, Dept Pathol, 211 Prof Antonio Prudente St, BR-01509900 Sao Paulo, Brazil.
   [Miguel, Renata; Saieg, Mauro] Fleury Diagnost Med Ctr, Sao Paulo, Brazil.
   [Saieg, Mauro] Santa Casa Med Sch, Dept Pathol, Sao Paulo, Brazil.
C3 A.C.Camargo Cancer Center
RP Saieg, M (Corresponding author)，AC Camargo Canc Ctr, Dept Pathol, 211 Prof Antonio Prudente St, BR-01509900 Sao Paulo, Brazil.
EM mauro.saieg@accamargo.org.br
OI Abreu, Rodrigo/0000-0002-5795-381X; Saieg, Mauro/0000-0002-9438-226X
CR Abobaker A, 2020, J MED VIROL, V92, P2458, DOI 10.1002/jmv.26157
   Kalkan EA, 2020, J ENDOCRINOL INVEST, V43, P1173, DOI 10.1007/s40618-020-01316-3
   Brancatella A, 2020, J CLIN ENDOCR METAB, V105, DOI 10.1210/clinem/dgaa537
   Brancatella A, 2020, J CLIN ENDOCR METAB, V105, P2367, DOI 10.1210/clinem/dgaa276
   Campos-Barrera E, 2020, CASE REP ENDOCRINOL, V2020, DOI 10.1155/2020/8891539
   Cibas ES, 2017, THYROID, V27, P1341, DOI 10.1089/thy.2017.0500
   Desailloud R, 2009, VIROL J, V6, DOI 10.1186/1743-422X-6-5
   Guan W, 2020, NEW ENGL J MED, V382, P1708, DOI 10.1056/NEJMoa2002032
   Gulati A, 2020, AM J MED SCI, V360, P5, DOI 10.1016/j.amjms.2020.05.006
   Gupta A, 2020, NAT MED, V26, P1017, DOI 10.1038/s41591-020-0968-3
   Kojima M, 2002, PATHOL RES PRACT, V198, P833, DOI 10.1078/0344-0338-00344
   Lu RJ, 2020, LANCET, V395, P565, DOI 10.1016/S0140-6736(20)30251-8
   Mattar SAM, 2020, BMJ CASE REP, V13, DOI 10.1136/bcr-2020-237336
   Rotondi M, 2021, J ENDOCRINOL INVEST, V44, P1085, DOI 10.1007/s40618-020-01436-w
   Rubino F, 2020, NEW ENGL J MED, V383, P789, DOI [10.1056/NEJMc2021832, 10.1056/NEJMc2018688]
   Ruggeri RM, 2021, HORM-INT J ENDOCRINO, V20, P219, DOI 10.1007/s42000-020-00230-w
   SINGER PA, 1991, MED CLIN N AM, V75, P61, DOI 10.1016/S0025-7125(16)30472-2
   Solano JG, 1997, DIAGN CYTOPATHOL, V16, P214, DOI 10.1002/(SICI)1097-0339(199703)16:3<214::AID-DC4>3.0.CO;2-F
   Soos Z, 2014, ORVOSI HETILAP, V155, P30, DOI 10.1556/OH.2014.29800
   Vigliar E, 2020, CANCER CYTOPATHOL, V128, P885, DOI 10.1002/cncy.22373
NR 20
TC 5
Z9 5
U1 0
U2 1
PU WILEY
PI HOBOKEN
PA 111 RIVER ST, HOBOKEN 07030-5774, NJ USA
SN 1934-662X
EI 1934-6638
J9 CANCER CYTOPATHOL
JI Cancer Cytopathol.
PD NOV
PY 2021
VL 129
IS 11
BP 844
EP 846
DI 10.1002/cncy.22449
EA MAY 2021
PG 3
WC Oncology; Pathology
WE Science Citation Index Expanded (SCI-EXPANDED)
SC Oncology; Pathology
GA WP7FL
UT WOS:000648654200001
PM 33970557
OA Green Published
DA 2022-12-31
ER

PT J
AU Herndon, MD
   Christie, DB
   Ayoub, MM
   Duggan, AD
AF Herndon, Mark D.
   Christie, D. Benjamin
   Ayoub, Macram M.
   Duggan, A. Daniel
TI Thyroid abscess: Case report and review of the literature
SO AMERICAN SURGEON
LA English
DT Article; Proceedings Paper
CT Annual Scientific Meeting of the Southeastern-Surgical-Congress
CY FEB 10-13, 2007
CL Savannah, GA
SP SE Surg Congress
ID ACUTE SUPPURATIVE THYROIDITIS; SINUS FISTULA; INFECTION; GLAND; NECK
AB A thyroid abscess is an infrequently encountered condition with a rarity that is attributable to anatomic and physiologic characteristics of the gland that impart a unique quality of infection resistance. The differential diagnoses for a painful thyroid is limited, with subacute and chronic thyroiditis being the most often-encountered processes. Acute suppurative thyroiditis with abscess formation, although rare, is a formidable clinical scenario with morbid complications. Because the diagnosis of a thyroid abscess is often delayed in lieu of investigating other more common etiologies of thyroiditis, this disease entity may portend to a dismal clinical outcome. The authors report the case of a 53-year-old woman with a thyroid abscess yielding a single microbial isolate believed to be resultant from a urinary tract bacteremia. They also review the literature for discussion of abscess etiologies, presentations, and management strategies.
C1 Cent Georgia Hosp, Med Ctr, Dept Surg, Macon, GA 31201 USA.
   Mercer Univ, Sch Med, Med Ctr Cent Georgia, Macon, GA 31207 USA.
   Univ Hosp, Augusta, GA USA.
C3 Mercer University
RP Herndon, MD (Corresponding author)，Cent Georgia Hosp, Med Ctr, Dept Surg, Box 140,777 Helmlock St, Macon, GA 31201 USA.
EM mherndon@juno.com
CR Agarwal A, 1998, THYROID, V8, P399, DOI 10.1089/thy.1998.8.399
   ALDER ME, 1978, W J MED, V128, P165
   Ameh EA, 1998, E AFR MED J, V75, P425
   BAKER SR, 1985, MED J AUSTRALIA, V143, P253, DOI 10.5694/j.1326-5377.1985.tb122966.x
   BARTON GM, 1988, AM J MED SCI, V295, P133, DOI 10.1097/00000441-198802000-00009
   BERGER SA, 1983, REV INFECT DIS, V5, P108
   Boyd CM, 1997, HEAD NECK-J SCI SPEC, V19, P235, DOI 10.1002/(SICI)1097-0347(199705)19:3<235::AID-HED13>3.0.CO;2-A
   Burhans EC., 1928, SURG GYNECOL OBSTET, V47, P478
   CORET A, 1993, J CLIN ULTRASOUND, V21, P152, DOI 10.1002/jcu.1870210215
   Diez O, 1998, EUR J RADIOL, V29, P25, DOI 10.1016/S0720-048X(98)00012-6
   Golshan MM, 1997, SURGERY, V121, P593, DOI 10.1016/S0039-6060(97)90118-5
   GUDIPATI S, 1991, HEAD NECK-J SCI SPEC, V13, P153, DOI 10.1002/hed.2880130212
   HAREL G, 1991, AM J OTOLARYNG, V12, P6, DOI 10.1016/0196-0709(91)90067-P
   HAZARD JB, 1955, AM J CLIN PATHOL, V25, P289
   Houghton DJ, 1998, CLIN ENDOCRINOL, V48, P521, DOI 10.1046/j.1365-2265.1998.00378.x
   Jacobs A, 2003, SOUTH MED J, V96, P300, DOI 10.1097/01.SMJ.0000051200.55168.1C
   LUCAYA J, 1990, PEDIATR RADIOL, V21, P27, DOI 10.1007/BF02010809
   Meier DA, 1996, J NUCL MED, V37, P1745
   MICHEL RG, 1981, EAR NOSE THROAT J, V60, P127
   Pandita D, 1999, CLIN INFECT DIS, V28, P1183, DOI 10.1086/517780
   Park Byeong Woo, 1993, Yonsei Medical Journal, V34, P386
   PREMAWARDHANA LDKE, 1992, POSTGRAD MED J, V68, P592, DOI 10.1136/pgmj.68.801.592
   QUIN JD, 1992, CLIN ENDOCRINOL, V37, P570, DOI 10.1111/j.1365-2265.1992.tb01490.x
   Robertson WS, 1911, LANCET, V1, P930
   SHIGEMASA C, 1990, J CLIN ENDOCR METAB, V70, P385, DOI 10.1210/jcem-70-2-385
   Smilack JD, 1998, ARCH INTERN MED, V158, P89, DOI 10.1001/archinte.158.1.89
   TAKAI S, 1979, LANCET, V1, P751
   THOMPSON L, 1917, AM J SYPHILIS, V1, P179
   Vandome A, 2001, TRANSPLANT INT, V14, P202, DOI 10.1111/j.1432-2277.2001.tb00042.x
   VICHYANOND P, 1983, AM J DIS CHILD, V137, P971, DOI 10.1001/archpedi.1983.02140360035012
   Williamson GS, 1926, BRIT J SURG, V13, P466, DOI 10.1002/bjs.1800135107
   WOMACK NA, 1994, THYROIDITIS SURG, V16, P770
   Yu EH, 1998, CLIN INFECT DIS, V27, P1286, DOI 10.1086/514998
   Yung BCK, 2000, CLIN NUCL MED, V25, P249, DOI 10.1097/00003072-200004000-00001
NR 34
TC 22
Z9 22
U1 0
U2 0
PU SOUTHEASTERN SURGICAL CONGRESS
PI CUMMING
PA 115 SAMARITAN DR, #200, CUMMING, GA 30040-2354 USA
SN 0003-1348
EI 1555-9823
J9 AM SURGEON
JI Am. Surg.
PD JUL
PY 2007
VL 73
IS 7
BP 725
EP 728
PG 4
WC Surgery
WE Science Citation Index Expanded (SCI-EXPANDED); Conference Proceedings Citation Index - Science (CPCI-S)
SC Surgery
GA 187SE
UT WOS:000247867900028
PM 17674951
DA 2022-12-31
ER

PT J
AU Song, SJ
   Baloch, ZW
   Kobaly, K
   Yu, GH
AF Song, S. J.
   Baloch, Z. W.
   Kobaly, K.
   Yu, G. H.
TI What's in a giant cell? A case of metastatic sarcomatoid pleomorphic
   carcinoma with osteoclast-like giant cells involving the thyroid
SO CYTOPATHOLOGY
LA English
DT Article
ID FINE-NEEDLE-ASPIRATION; SUBACUTE THYROIDITIS; NODULES
AB We present a case of sarcomatoid pleomorphic carcinoma with osteoclast-like giant cells metastatic to the thyroid, followed by a discussion of the different pathologic entities to consider when encountering giant cells, a common component of many thyroid FNA specimens.
C1 [Song, S. J.; Baloch, Z. W.; Yu, G. H.] Univ Penn Hlth Syst, Dept Pathol & Lab Med, Philadelphia, PA 19104 USA.
   [Kobaly, K.] Univ Penn Hlth Syst, Endocrinol Diabet & Metab Div, Dept Med, Philadelphia, PA USA.
C3 University of Pennsylvania; University of Pennsylvania
RP Yu, GH (Corresponding author)，Univ Penn Hlth Syst, Dept Pathol & Lab Med, Philadelphia, PA 19104 USA.
EM gordonyu@mail.med.upenn.edu
OI Kobaly, Kristen/0000-0003-4449-0016
CR Hommell-Fontaine J, 2010, VIRCHOWS ARCH, V456, P661, DOI 10.1007/s00428-010-0919-3
   Kaushal S, 2011, CYTOPATHOLOGY, V22, P95, DOI 10.1111/j.1365-2303.2010.00747.x
   Kumar P V, 1986, Indian J Pathol Microbiol, V29, P211
   LiVolsi VA, 2004, PATHOLOGY GENETICS T, P98
   Manchanda A, 2013, ENDOCR PRACT, V19, pE40, DOI 10.4158/EP12131.CR
   SACHS MK, 1988, AM J MED, V85, P573
   Shabb NS, 2006, DIAGN CYTOPATHOL, V34, P18, DOI 10.1002/dc.20395
   Shabb NS, 1999, DIAGN CYTOPATHOL, V21, P307, DOI 10.1002/(SICI)1097-0339(199911)21:5<307::AID-DC2>3.0.CO;2-1
   Tabbara SO, 1996, ACTA CYTOL, V40, P1184
   Talbott I, 2015, SEMIN DIAGN PATHOL, V32, P305, DOI 10.1053/j.semdp.2014.12.012
NR 10
TC 1
Z9 1
U1 0
U2 0
PU WILEY
PI HOBOKEN
PA 111 RIVER ST, HOBOKEN 07030-5774, NJ USA
SN 0956-5507
EI 1365-2303
J9 CYTOPATHOLOGY
JI Cytopathology
PD AUG
PY 2018
VL 29
IS 4
BP 380
EP 382
DI 10.1111/cyt.12526
PG 3
WC Cell Biology; Pathology
WE Science Citation Index Expanded (SCI-EXPANDED)
SC Cell Biology; Pathology
GA GO3VV
UT WOS:000439927300011
PM 29473224
DA 2022-12-31
ER

PT J
AU Nishihara, E
   Amino, N
   Ohye, H
   Ota, H
   Ito, M
   Kubota, S
   Fukata, S
   Miyauchi, A
AF Nishihara, E.
   Amino, N.
   Ohye, H.
   Ota, H.
   Ito, M.
   Kubota, S.
   Fukata, S.
   Miyauchi, A.
TI Extent of hypoechogenic area in the thyroid is related with thyroid
   dysfunction after subacute thyroiditis
SO JOURNAL OF ENDOCRINOLOGICAL INVESTIGATION
LA English
DT Article
DE Autoimmunity; hypoechogenic area; hypothyroidism; prednisone; subacute
   thyroiditis
ID PAINFUL HASHIMOTOS-THYROIDITIS; GRAVES-DISEASE; CLINICAL
   CHARACTERISTICS; HYPOTHYROIDISM; ANTIBODIES; ULTRASONOGRAPHY; FEATURES
AB Objective: To gain an insight into risk factors for hypothyroidism after subacute thyroiditis (SAT), we examined the correlation between initial laboratory and ultrasonographic findings and sequential thyroid dysfunction among treatment modalities. Patients: We reviewed retrospectively the medical records of 252 patients (26 men and 226 women) with SAT who consecutively visited our thyroid clinic at Kuma Hospital for at least 6 months from 1996 through 2004. Results: Throughout the course, 135 patients (53.6%) developed transient or permanent hypothyroidism. Levels of TSH were most often elevated (greater than 5 IU/ml) 2 months after SAT onset regardless of treatment, and 97.0% of patients who showed transient or permanent hypothyroidism clustered within 6 months from onset. During follow-up, patients treated with prednisone (PSL) were more likely to have normal thyroid function than patients not treated or those receiving anti-inflammatory drug therapy. In patients who developed hypothyroidism with PSL treatment or without treatment, the rates of bilateral hypoechogenic areas (HEA) were 6-fold higher than those of unilateral HEA. Moreover, permanent hypothyroidism occurred in 5.9% of patients, and all patients with permanent hypothyroidism presented initially with bilateral HEA and had consequently small thyroid size with or without abnormal autoimmunity. Conclusions: The rates of thyroid dysfunction after SAT were significantly lower in patients receiving PSL. Extent of HEA in the thyroid, but not laboratory findings, may be a possible marker for developing thyroid dysfunction after SAT.
C1 [Nishihara, E.] Kuma Hosp, Ctr Excellence Thyroid Care, Chuo Ku, Kobe, Hyogo 6500011, Japan.
C3 Kuma Hospital
RP Nishihara, E (Corresponding author)，Kuma Hosp, Ctr Excellence Thyroid Care, Chuo Ku, 8-2-35 Shimoyamate Dori, Kobe, Hyogo 6500011, Japan.
EM nishihara@kuma-h.or.jp
RI Nishihara, Eijun/AAU-9152-2021
OI Nishihara, Eijun/0000-0003-1786-0077
CR Bartalena L, 1996, THYROID, V6, P345, DOI 10.1089/thy.1996.6.345
   Benbassat CA, 2007, J ENDOCRINOL INVEST, V30, P631, DOI 10.1007/BF03347442
   Bennedbaek FN, 1997, THYROID, V7, P45, DOI 10.1089/thy.1997.7.45
   Cordray JP, 2001, ANN MED INTERNE, V152, P84
   Erdem N, 2007, J ENDOCRINOL INVEST, V30, P546, DOI 10.1007/BF03346347
   Farwell AP, 2005, THYROID FUNDAMENTAL, P536
   Fatourechi V, 2003, J CLIN ENDOCR METAB, V88, P2100, DOI 10.1210/jc.2002-021799
   FUKATA S, 1992, ACTA ENDOCRINOL-COP, V126, P495, DOI 10.1530/acta.0.1260495
   Grunenberger F, 1998, THYROID, V8, P683, DOI 10.1089/thy.1998.8.683
   Iitaka M, 2001, ENDOCR J, V48, P139, DOI 10.1507/endocrj.48.139
   Kasagi K, 2006, INTERNAL MED, V45, P351, DOI 10.2169/internalmedicine.45.0144
   LIO S, 1984, ACTA ENDOCRINOL-COP, V106, P67, DOI 10.1530/acta.0.1060067
   LITAKA M, 1998, CLIN ENDOCRINOL, V48, P445
   MARCOCCI C, 1991, J CLIN ENDOCR METAB, V72, P209, DOI 10.1210/jcem-72-1-209
   Nishihara E, 2008, THYROID, V18, P1221, DOI 10.1089/thy.2008.0096
   Nishihara E, 2008, INTERNAL MED, V47, P725, DOI 10.2169/internalmedicine.47.0740
   Nishihara E, 2006, ENDOCR J, V53, P357, DOI 10.1507/endocrj.K05-117
   Ohye H, 2006, INTERNAL MED, V45, P385, DOI 10.2169/internalmedicine.45.1506
   Ota H, 2007, CLIN ENDOCRINOL, V67, P41, DOI 10.1111/j.1365-2265.2007.02832.x
   Park SY, 2006, KOREAN J RADIOL, V7, P229, DOI 10.3348/kjr.2006.7.4.229
   STRAKOSCH CR, 1978, J CLIN ENDOCR METAB, V46, P345, DOI 10.1210/jcem-46-2-345
   TAMAI H, 1991, J CLIN ENDOCR METAB, V73, P245, DOI 10.1210/jcem-73-2-245
   VOLPE R, 1967, J CLIN ENDOCR METAB, V27, P1275, DOI 10.1210/jcem-27-9-1275
   WARTOFSKY L, 1987, AM J MED, V83, P761, DOI 10.1016/0002-9343(87)90910-7
   WERNER SC, 1979, ARCH INTERN MED, V139, P1313, DOI 10.1001/archinte.139.11.1313
   Yamada T, 1996, J CLIN ENDOCR METAB, V81, P577, DOI 10.1210/jc.81.2.577
NR 26
TC 16
Z9 18
U1 0
U2 0
PU SPRINGER
PI NEW YORK
PA 233 SPRING ST, NEW YORK, NY 10013 USA
SN 1720-8386
J9 J ENDOCRINOL INVEST
JI J. Endocrinol. Invest.
PD JAN
PY 2009
VL 32
IS 1
BP 33
EP 36
DI 10.1007/BF03345675
PG 4
WC Endocrinology & Metabolism
WE Science Citation Index Expanded (SCI-EXPANDED)
SC Endocrinology & Metabolism
GA 429RR
UT WOS:000264938300007
PM 19337012
DA 2022-12-31
ER

PT J
AU Hiromatsu, Y
   Ishibashi, M
   Nishida, H
   Kawamura, S
   Kaku, H
   Baba, K
   Kaida, H
   Miyake, I
AF Hiromatsu, Y
   Ishibashi, M
   Nishida, H
   Kawamura, S
   Kaku, H
   Baba, K
   Kaida, H
   Miyake, I
TI Technetium-99 m sestamibi imaging in patients with subacute thyroiditis
SO ENDOCRINE JOURNAL
LA English
DT Article
DE Tc-99 m sestamibi; Tc-99 m pertechnetate; color Doppler ultrasonography;
   subacute thyroiditis
ID PREOPERATIVE LOCALIZATION; DOPPLER SONOGRAPHY; HYPERPARATHYROIDISM;
   TL-201; MANIFESTATIONS; SCINTIGRAPHY; ISONITRILE
AB To determine if subacute thyroiditis (SAT) is associated with changes in the regional perfusion of the thyroid gland, we performed Tc-99 m sestamibi scans on eleven patients with SAT who had painful goiter and clinical thyrotoxicosis. Eleven patients had Tc-99 m pertechnetate and Tc-99 m sestamibi scintigraphy during the acute stage of SAT. The thyroid uptake ratio of sestamibi was compared with the laboratory data and color Doppler ultrasonography. Tc99 m pertechnetate scintigraphy in the thyroid was markedly reduced during the acute stage of SAT. Conversely, Tc-99 m sestamibi showed diffuse increased uptake in the thyroid region, suggesting increased perfusion. On the other hand, there was near absence of vascularization in the acute phase and slight increase in the recovery phase by color Doppler ultrasonography. The clearance rate of Tc-99 m sestamibi during the early phase (from 10 min to 1 h) was decreased in the acute stage of SAT. The sestamibi uptake ratio correlated with serum immunosuppressive acidic protein (IAP) in the acute stage of SAT and the sestamibi uptake ratio in the recovery stage of SAT was correlated with serum thyrotropin levels. Tc-99 m sestamibi uptake in the early phase in the acute stage of SAT may reflect the inflammatory process associated with SAT.
C1 Kurume Univ, Sch Med, Dept Endocrinol & Metab, Kurume, Fukuoka 8300011, Japan.
   Kurume Univ, Sch Med, Dept Radiol, Div Nucl Med, Kurume, Fukuoka 8300011, Japan.
   Kurume Univ, Sch Med, Dept Nephrol, Kurume, Fukuoka 8300011, Japan.
   Kurume Univ Hosp, Div Diagnost Radiol, Kurume, Fukuoka 8300011, Japan.
   Kurume Univ Hosp, Div Nucl Technol, Kurume, Fukuoka 8300011, Japan.
C3 Kurume University; Kurume University; Kurume University; Kurume
   University; Kurume University
RP Hiromatsu, Y (Corresponding author)，Kurume Univ, Sch Med, Dept Endocrinol & Metab, 67 Asahimachi, Kurume, Fukuoka 8300011, Japan.
CR AKTOLUN C, 1994, CLIN NUCL MED, V19, P1063, DOI 10.1097/00003072-199419120-00005
   Bogazzi F, 1997, THYROID, V7, P541, DOI 10.1089/thy.1997.7.541
   CAIXAS A, 1995, CLIN ENDOCRINOL, V43, P525, DOI 10.1111/j.1365-2265.1995.tb02915.x
   Carpentier A, 1998, J NUCL MED, V39, P1441
   Castagnone D, 1996, AM J ROENTGENOL, V166, P203, DOI 10.2214/ajr.166.1.8571877
   CIVELEK AC, 1991, CLIN NUCL MED, V16, P358, DOI 10.1097/00003072-199105000-00013
   FUKAZAWA H, 1990, J CLIN ENDOCR METAB, V71, P193, DOI 10.1210/jcem-71-1-193
   HARDOFF R, 1995, CLIN NUCL MED, V20, P981, DOI 10.1097/00003072-199511000-00008
   Hiromatsu Y, 1998, EUR J NUCL MED, V25, P1448, DOI 10.1007/s002590050322
   Hiromatsu Y, 1999, THYROID, V9, P1189, DOI 10.1089/thy.1999.9.1189
   INTENZO CM, 1993, CLIN NUCL MED, V18, P302, DOI 10.1097/00003072-199304000-00007
   Ishibashi M, 1998, NEPHRON, V78, P48, DOI 10.1159/000044882
   Kabalak T, 2002, ENDOCR J, V49, P207, DOI 10.1507/endocrj.49.207
   KARKAVITSAS N, 1997, CLIN NUCL MED, V22, P742
   MITCHELL BK, 1995, J CLIN ENDOCR METAB, V80, P7, DOI 10.1210/jc.80.1.7
   NIKOLAI TF, 1991, WERNERS INGBARS THYR, P710
   PIWNICAWORMS D, 1993, CANCER RES, V53, P977
   Seabold JE, 1999, J NUCL MED, V40, P1434
   SINGER PA, 1991, MED CLIN N AM, V75, P61, DOI 10.1016/S0025-7125(16)30472-2
   STRAUSS HW, 1977, J NUCL MED, V18, P1167
   TAILLEFER R, 1991, J NUCL MED, V31, P1069
   TONAMI N, 1979, CLIN NUCL MED, V4, P3, DOI 10.1097/00003072-197901000-00002
   VOLPE R, 1995, ENDOCRINOLOGY, P742
NR 23
TC 6
Z9 8
U1 0
U2 1
PU JAPAN ENDOCRINE SOCIETY
PI TOKYO
PA C/O DEPT VETERINARY PHYSIOL, VET MED SCI, UNIV TOKYO, 1-1-1 YAYOI,
   BUNKYO-KU, TOKYO, 113, JAPAN
SN 0918-8959
J9 ENDOCR J
JI Endocr. J.
PD JUN
PY 2003
VL 50
IS 3
BP 239
EP 244
DI 10.1507/endocrj.50.239
PG 6
WC Endocrinology & Metabolism
WE Science Citation Index Expanded (SCI-EXPANDED)
SC Endocrinology & Metabolism
GA 695NK
UT WOS:000183836900001
PM 12940451
OA Bronze
DA 2022-12-31
ER

PT J
AU Kabalak, T
   Ozgen, AG
AF Kabalak, T
   Ozgen, AG
TI Familial occurrence of subacute thyroiditis
SO ENDOCRINE JOURNAL
LA English
DT Article
DE subacute thyroiditis; etiology; familial
AB Although subacute thyroiditis (de Quervain's thyroiditis) is presumed to be caused by a viral infection, only 2 familial occurrences of subacute thyroiditis have been reported in the literature. Typical and severe subacute thyroiditis was diagnosed in an older sister who was hospitalized for 8 days. During this period her younger sister nursed her. Three weeks after, the same clinical picture occurred in the younger sister. We postulate that subacute thyroiditis might occur by transmission of possible viral infection in genetically predisposed individuals.
C1 Ege Univ, Dept Endocrinol, TR-35040 Bornova, Turkey.
C3 Ege University
RP Ozgen, AG (Corresponding author)，Ege Univ, Dept Endocrinol, TR-35040 Bornova, Turkey.
CR BURMAN KD, 2000, UPTODATE, V8, P1
   DEBRUIN TWA, 1990, J CLIN ENDOCR METAB, V70, P396, DOI 10.1210/jcem-70-2-396
   EYLAN E, 1967, LANCET, V1, P1062
   Farwell AP, 1996, OTOLARYNG CLIN N AM, V29, P541
   Lazarus John H., 1996, P577
   MARTINO E, 1987, J ENDOCRINOL INVEST, V10, P321, DOI 10.1007/BF03348138
   MORRISON J, 1978, ARCH INTERN MED, V138, P45, DOI 10.1001/archinte.138.1.45
   OHSAKO N, 1995, J CLIN ENDOCR METAB, V80, P3653, DOI 10.1210/jc.80.12.3653
   Parana R, 2000, J VIRAL HEPATITIS, V7, P393
   Peretianu D, 1990, Endocrinologie, V28, P63
   Rubin R A, 1991, Thyroid, V1, P157, DOI 10.1089/thy.1991.1.157
   SATOH M, ACTA PATHOL JPN, V25, P499
   STANCEK D, 1975, MED MICROBIOL IMMUN, V161, P133, DOI 10.1007/BF02121755
   VOLPE R, 1993, THYROID, V3, P253, DOI 10.1089/thy.1993.3.253
   VOLPE R, 1967, J CLIN ENDOCR METAB, V27, P1275, DOI 10.1210/jcem-27-9-1275
NR 15
TC 9
Z9 10
U1 0
U2 0
PU JAPAN ENDOCRINE SOCIETY
PI TOKYO
PA C/O DEPT VETERINARY PHYSIOL, VET MED SCI, UNIV TOKYO, 1-1-1 YAYOI,
   BUNKYO-KU, TOKYO, 113, JAPAN
SN 0918-8959
J9 ENDOCR J
JI Endocr. J.
PD APR
PY 2002
VL 49
IS 2
BP 207
EP 209
DI 10.1507/endocrj.49.207
PG 3
WC Endocrinology & Metabolism
WE Science Citation Index Expanded (SCI-EXPANDED)
SC Endocrinology & Metabolism
GA 545QR
UT WOS:000175229400014
PM 12081240
OA Bronze
DA 2022-12-31
ER

PT J
AU Cappelli, C
   Pirola, I
   Gandossi, E
   Formenti, AM
   Agosti, B
   Castellano, M
AF Cappelli, C.
   Pirola, I.
   Gandossi, E.
   Formenti, A. M.
   Agosti, B.
   Castellano, M.
TI Ultrasound findings of subacute thyroiditis: a single institution
   retrospective review
SO ACTA RADIOLOGICA
LA English
DT Article
DE thyrotoxicosis; ultrasound; Subacute thyroiditis
ID ULTRASONOGRAPHY; DIAGNOSIS; NODULES; SCALE; AREA
AB Background
   High resolution ultrasonography features have also been described as having a useful supporting role in the diagnosis of subacute granulomatous thyroiditis (ST), and images are generally characterized by heterogeneous hypoechoic areas of the affected tissue with lack of flow on color Doppler US.
   Purpose
   To determine the sonographic features of subacute granulomatous thyroiditis.
   Material and Methods
   We reviewed the medical records of patients referred at the Endocrine and Metabolic Unit of our Institution between January 2010 and December 2011.
   Results
   A total of 7520 patients were evaluated in our department between January 2010 and December 2011. Among them, 22 (0.3%) patients had a diagnosis of ST (19 women and 3 men, 45.4 +/- 9.7 year; range, 33-62 years). Ultrasound examination showed bilateral ST in 64% of patients. Thyroid volume was 13.2 +/- 7.7 mL, without difference if ST was unilateral (13.2 +/- 7.1 mL) or bilateral (13.9 +/- 8.3 mL). On grayscale US, heterogeneous diffusely or focally marked hypoechoic areas, like "lava flow", were found in all the lesions.
   Conclusion
   Our data confirm the high sensitivity of US in the diagnosis of ST: diffuse hypoechoic and confluent areas with the characteristic features like "lava flow".
C1 [Cappelli, C.; Pirola, I.; Gandossi, E.; Formenti, A. M.; Agosti, B.; Castellano, M.] Univ Brescia, Dept Clin & Expt Sci, Endocrine & Metab Unit, I-25100 Brescia, Italy.
C3 University of Brescia
RP Cappelli, C (Corresponding author)，Univ Brescia, Dept Clin & Expt Sci, Endocrine & Metab Unit, I Med Spedali Civili Brescia,Piazzale Spedali Civ, I-25100 Brescia, Italy.
EM cappelli@med.unibs.it
RI Castellano, Maurizio/C-1096-2011
OI Castellano, Maurizio/0000-0002-4569-2659
CR Alzahrani AS, 2012, ENDOCR PRACT, V18, P567, DOI 10.4158/EP11170.RA
   Arslan H, 2000, Eur J Ultrasound, V11, P117, DOI 10.1016/S0929-8266(99)00079-8
   Baskin HJ, 2002, ENDOCR PRACT, V8, P457
   BENKER G, 1988, ACTA ENDOCRINOL-COP, V117, P435, DOI 10.1530/acta.0.1170435
   Bennedbaek FN, 1997, THYROID, V7, P45, DOI 10.1089/thy.1997.7.45
   Cappelli C, 2008, EUR J RADIOL, V65, P99, DOI 10.1016/j.ejrad.2007.03.015
   Cappelli C, 2005, CLIN ENDOCRINOL, V63, P689, DOI 10.1111/j.1365-2265.2005.02406.x
   Fatourechi V, 2003, J CLIN ENDOCR METAB, V88, P2100, DOI 10.1210/jc.2002-021799
   Golden SH, 2009, J CLIN ENDOCR METAB, V94, P1853, DOI 10.1210/jc.2008-2291
   Kangelaris GT, 2010, OTOLARYNG CLIN N AM, V43, P1209, DOI 10.1016/j.otc.2010.08.006
   Kurita S, 2005, THYROID, V15, P1249, DOI 10.1089/thy.2005.15.1249
   LIO S, 1984, ACTA ENDOCRINOL-COP, V106, P67, DOI 10.1530/acta.0.1060067
   Meller J, 2002, EUR J NUCL MED MOL I, V29, pS425, DOI 10.1007/s00259-002-0811-8
   Moon WJ, 2011, KOREAN J RADIOL, V12, P1, DOI 10.3348/kjr.2011.12.1.1
   Nishihara E, 2009, J ENDOCRINOL INVEST, V32, P33, DOI 10.1007/BF03345675
   Park SY, 2006, KOREAN J RADIOL, V7, P229, DOI 10.3348/kjr.2006.7.4.229
   ROSS DS, 2006, UPTODATE
   SINGER PA, 1991, MED CLIN N AM, V75, P61, DOI 10.1016/S0025-7125(16)30472-2
   Vitti P, 2000, EUR J ENDOCRINOL, V142, P22, DOI 10.1530/eje.0.1420022
   Zacharia TT, 2002, J CLIN ULTRASOUND, V30, P442, DOI 10.1002/jcu.10087
NR 20
TC 31
Z9 34
U1 0
U2 8
PU SAGE PUBLICATIONS LTD
PI LONDON
PA 1 OLIVERS YARD, 55 CITY ROAD, LONDON EC1Y 1SP, ENGLAND
SN 0284-1851
EI 1600-0455
J9 ACTA RADIOL
JI Acta Radiol.
PD MAY
PY 2014
VL 55
IS 4
BP 429
EP 433
DI 10.1177/0284185113498721
PG 5
WC Radiology, Nuclear Medicine & Medical Imaging
WE Science Citation Index Expanded (SCI-EXPANDED)
SC Radiology, Nuclear Medicine & Medical Imaging
GA AF7AC
UT WOS:000334864700010
PM 23969266
DA 2022-12-31
ER

PT J
AU de Souza, CV
   Motta, PCC
   Nestor, AB
   Coifman, R
   Demarzo, MMP
AF de Souza, Clarissa, V
   Motta, Patricia C. C.
   Nestor, Albanett B.
   Coifman, Renee
   Demarzo, Marcelo M. P.
TI Subacute thyroiditis and thyroid inflammatory nodule secondary to
   COVID-19: a primary care case report
SO FAMILY PRACTICE
LA English
DT Article; Early Access
DE case report; COVID-19 disease; SARS-CoV-2 infection; subacute
   thyroiditis; thyroiditis
AB Objective To describe a case of subacute thyroiditis (SAT) secondary to COVID-19 in the primary health care (PHC). Case description A 51-year-old woman was treated in a PHC facility for flu-like symptoms for 5 days and pain in the lower neck. Symptomatic drugs were prescribed, and the patient was tested for COVID-19. On reassessment, the patient presented a painful oedema on the thyroid gland, dysphagia, and improvement in flu-like symptoms. Nonsteroidal anti-inflammatories were prescribed, and thyroid function analysis and inflammatory markers were collected. Reassessment after 1 week showed positive polymerase chain reaction-rapid test for COVID-19, partial improvement of neck pain, alterations in thyroid hormone tests (suppressed thyroid stimulating hormone and slightly elevated T4), and elevated C-reactive protein. Thyroid gland ultrasonography (USG), anti-thyroglobulin, and anti-thyroid peroxidise (anti-TPO) antibodies were requested and prednisone was prescribed. Anti-thyroglobulin and anti-TPO antibodies were negative; thyroid USG showed a solid nodule in the left lobe (approximately 4 cm), classified as TIRADS-4. The patient was sent to the Endocrinology Service, and a thyroid fine needle aspiration was requested. USG prior to the examination evidenced a complete regression of the nodule, which was diagnosed as an inflammatory pseudo nodule. Conclusion We presented the case of a patient who was treated in a PHC facility for rare findings of SAT secondary to mild COVID-19, concomitant with a thyroid nodule that had complete remission after approximately 3 months and was interpreted as an inflammatory pseudo nodule secondary to SAT. PHC professionals should be aware of this condition and conduct adequate follow-up of these patients.
C1 [de Souza, Clarissa, V; Motta, Patricia C. C.; Nestor, Albanett B.; Demarzo, Marcelo M. P.] Fac Med Sao Leopoldo Mandic, Dept Med & Odontol, R Dr Jose Rocha Junqueira, 13 Pte Preta, BR-13045755 Campinas, SP, Brazil.
   [Motta, Patricia C. C.] Pontificial Catholic Univ Campinas PUCCAMP, Med Fac, Dept Social & Prevent Med, Campinas, Brazil.
   [Coifman, Renee] Endocrinol Dept Campinas Municipal, Campinas, Brazil.
   [Demarzo, Marcelo M. P.] Fed Univ Sao Paulo UNIFESP, Prevent Med Dept, Sao Paulo, Brazil.
C3 Faculdade Sao Leopoldo Mandic; Universidade Federal de Sao Paulo
   (UNIFESP)
RP Demarzo, MMP (Corresponding author)，Fac Med Sao Leopoldo Mandic, Dept Med & Odontol, R Dr Jose Rocha Junqueira, 13 Pte Preta, BR-13045755 Campinas, SP, Brazil.
EM marcelodemarzo@gmail.com
OI de souza, clarissa/0000-0001-9975-327X
FU "Grupo de Estudos em Molestias Oncohematologicas"-GEMOH
FX The publishing of this study was supported by "Grupo de Estudos em
   Molestias Oncohematologicas"-GEMOH.
CR Aemaz Ur Rehman Muhammad, 2021, SN Compr Clin Med, V3, P1515, DOI 10.1007/s42399-021-00912-5
   Brancatella A, 2020, J CLIN ENDOCR METAB, V105, DOI 10.1210/clinem/dgaa537
   Brancatella A, 2020, J CLIN ENDOCR METAB, V105, P2367, DOI 10.1210/clinem/dgaa276
   Da Piedade GML., 2020, REV CIENT FCM, V15, P22
   Da Silva AS., 2011, REV AMRIGS, V55, P380
   Duntas LH, 2021, J ENDOCR SOC, V5, DOI 10.1210/jendso/bvab076
   Fatourechi V, 2003, J CLIN ENDOCR METAB, V88, P2100, DOI 10.1210/jc.2002-021799
   Gao W, 2021, J ENDOCRINOL INVEST, V44, P1031, DOI 10.1007/s40618-020-01460-w
   Giovanella L, 2021, CLIN TRANSL IMAGING, V9, P233, DOI 10.1007/s40336-021-00419-y
   Ippolito S, 2022, J ENDOCRINOL INVEST, V45, P1189, DOI 10.1007/s40618-022-01747-0
   Khatri A, 2021, EUR THYROID J, V9, P324, DOI 10.1159/000511872
   Kumari K, 2020, HELIYON, V6, DOI 10.1016/j.heliyon.2020.e05712
   Lania A, 2020, EUR J ENDOCRINOL, V183, P381, DOI 10.1530/EJE-20-0335
   Li LX, 2014, BMC ENDOCR DISORD, V14, DOI 10.1186/1472-6823-14-4
   Li ZX, 2020, INT J ENDOCRINOL, V2020, DOI 10.1155/2020/9827349
   Lisco G, 2021, J ENDOCRINOL INVEST, V44, P1801, DOI 10.1007/s40618-021-01554-z
   Mattar SAM, 2020, BMJ CASE REP, V13, DOI 10.1136/bcr-2020-237336
   OHSAKO N, 1995, J CLIN ENDOCR METAB, V80, P3653, DOI 10.1210/jc.80.12.3653
   Prajapati S, 2019, HEAD NECK PATHOL, V13, P231, DOI 10.1007/s12105-018-0890-x
   Rotondi M, 2021, J ENDOCRINOL INVEST, V44, P1085, DOI 10.1007/s40618-020-01436-w
   Ruggeri RM, 2021, EXPERT REV CLIN IMMU, V17, P737, DOI 10.1080/1744666X.2021.1932467
   Ruggeri RM, 2021, HORM-INT J ENDOCRINO, V20, P219, DOI 10.1007/s42000-020-00230-w
   Stasiak M, 2021, REV ENDOCR METAB DIS, V22, P1027, DOI 10.1007/s11154-021-09648-y
   Stasiak M, 2020, J CLIN MED, V9, DOI 10.3390/jcm9020534
   Stasiak M, 2019, INT J MOL SCI, V20, DOI 10.3390/ijms20051089
   Stasiak M, 2019, FRONT ENDOCRINOL, V10, DOI 10.3389/fendo.2019.00003
   Trimboli P, 2021, REV ENDOCR METAB DIS, V22, P485, DOI 10.1007/s11154-021-09653-1
   Trimboli P, 2021, INT J ENDOCRINOL, V2021, DOI 10.1155/2021/5588592
   Wei L, 2007, HUM PATHOL, V38, P95, DOI 10.1016/j.humpath.2006.06.011
NR 29
TC 0
Z9 0
U1 0
U2 0
PU OXFORD UNIV PRESS
PI OXFORD
PA GREAT CLARENDON ST, OXFORD OX2 6DP, ENGLAND
SN 0263-2136
EI 1460-2229
J9 FAM PRACT
JI Fam. Pr.
DI 10.1093/fampra/cmac136
EA NOV 2022
PG 5
WC Primary Health Care; Medicine, General & Internal
WE Science Citation Index Expanded (SCI-EXPANDED)
SC General & Internal Medicine
GA 6R0IJ
UT WOS:000891991000001
PM 36440923
DA 2022-12-31
ER

PT J
AU Kojima, M
   Nakamura, S
   Oyama, T
   Sugihara, S
   Sakata, N
   Masawa, N
AF Kojima, M
   Nakamura, S
   Oyama, T
   Sugihara, S
   Sakata, N
   Masawa, N
TI Cellular composition of subacute thyroiditis. An immunohistochemical
   study of six cases
SO PATHOLOGY RESEARCH AND PRACTICE
LA English
DT Article
ID PLASMACYTOID T-CELLS; LYMPHADENITIS; EXPRESSION; TISSUE
AB To clarify the cellular composition of subacute thyroiditis, histologic and immunohistochemical studies were performed. Histologically, the lesion presented a patchy distribution of non-caseous granulomas comprising colloid, small lymphocytes, neutrophils, macrophages with or without epithelioid features, and multinucleated giant cells of foreign body type. In addition, numerous plasmacytoid monocytes were closely associated with the granulomas. The giant cells were CD68(+), thyroglobulin(-) and cytokeratin(-). Usually, small lymphocytes in the granulomas are CD3(+), CD8(+), CD45RO(+) cytotoxic T-cells. In the non-granulornatous lesion, the follicles were often infiltrated by CD8(+) T-lymphocytes, plasmacytoid monocytes and histiocytes, resulting in disrupted basement membrane and rupture of the follicles. Lymphoid follicles with or without active germinal centers were not observed. Moreover, no residual follicular dendritic cell networks were detected by CD23 and CAN.42 immunostains. In the interfollicular area, scattered plasma cells were observed among infiltrating cells. Neither human herpes virus 8 nor EBER-positive cells were detected in the six patients. The findings of our study suggest that cellular immune response may play an important role in the pathogenesis of subacute thyroiditis.
C1 Gunma Canc Ctr Hosp, Dept Pathol, Ohta 3738550, Japan.
   Gunma Canc Ctr Hosp, Clin Labs, Ohta 3738550, Japan.
   Dokkyo Univ, Sch Med, Dept Pathol, Mibu, Tochigi 32102, Japan.
   Aichi Canc Ctr Hosp, Dept Pathol & Genet, Nagoya, Aichi 464, Japan.
   Gunma Univ, Sch Med, Dept Pathol 2, Maebashi, Gumma 371, Japan.
   Fukuoka Univ, Sch Med, Dept Pathol, Fukuoka 81401, Japan.
C3 Dokkyo Medical University; Aichi Cancer Center; Gunma University;
   Fukuoka University
RP Kojima, M (Corresponding author)，Gunma Canc Ctr Hosp, Dept Pathol, 617-1 Takabayashinishi Cho, Ohta 3738550, Japan.
RI Nakamura, Shigeo/I-1571-2012
CR Anderson P, 1995, Curr Top Microbiol Immunol, V198, P131
   BALLARDINI G, 1995, J CLIN INVEST, V95, P2067, DOI 10.1172/JCI117893
   FACCHETTI F, 1989, HUM PATHOL, V20, P588, DOI 10.1016/0046-8177(89)90248-7
   FACCHETTI F, 1988, AM J PATHOL, V133, P15
   FACCHETTI F, 1988, J PATHOL, V155, P295, DOI 10.1002/path.1711550404
   KASAJIMA T, 1988, CLIN IMMUNOL IMMUNOP, V43, P117
   KNECHT H, 1981, VIRCHOWS ARCH A, V393, P215, DOI 10.1007/BF00431078
   KUMAR V, 2002, BASIC PATHOLOGY, P731
   MEACHIM G, 1963, J CLIN PATHOL, V16, P189, DOI 10.1136/jcp.16.3.189
   MIZUKAMI Y, 1987, HUM PATHOL, V18, P929, DOI 10.1016/S0046-8177(87)80271-X
   ODOHERTY U, 1994, IMMUNOLOGY, V82, P487
   SCHMID KW, 1992, MODERN PATHOL, V5, P268
   SCHWAEGERLE SM, 1988, AM J CLIN PATHOL, V90, P715, DOI 10.1093/ajcp/90.6.715
   VANDENOORD JJ, 1990, J PATHOL, V160, P223, DOI 10.1002/path.1711600308
   VOLLENWEIDER R, 1983, VIRCHOWS ARCH B, V44, P1, DOI 10.1007/BF02890155
   Volpe R, 1978, Pathol Annu, V13 Pt 2, P399
   VOLPE R, 1978, HUM PATHOL, V9, P429, DOI 10.1016/S0046-8177(78)80028-8
NR 17
TC 29
Z9 38
U1 0
U2 0
PU URBAN & FISCHER VERLAG
PI JENA
PA BRANCH OFFICE JENA, P O BOX 100537, D-07705 JENA, GERMANY
SN 0344-0338
J9 PATHOL RES PRACT
JI Pathol. Res. Pract.
PY 2002
VL 198
IS 12
BP 833
EP 837
DI 10.1078/0344-0338-00344
PG 5
WC Pathology
WE Science Citation Index Expanded (SCI-EXPANDED)
SC Pathology
GA 642ZL
UT WOS:000180837300009
PM 12608662
DA 2022-12-31
ER

PT J
AU Ozekinci, S
   Mizrak, B
   Saruhan, G
   Senturk, S
AF Ozekinci, Selver
   Mizrak, Buelent
   Saruhan, Guelbin
   Senturk, Senem
TI Histopathologic Diagnosis of Thyroid Tuberculosis
SO THYROID
LA English
DT Article
ID NEEDLE ASPIRATION CYTOLOGY; GLAND; ABSCESS
AB Background: Thyroid tuberculosis is rarely encountered. Due to the absence of specific signs and symptoms, the diagnosis is difficult without histopathologic examination of surgical material. In this study, we aim to present histopathologic findings of our patients with thyroid tuberculosis.
   Methods: We retrospectively reviewed 800 thyroidectomy specimens from the pathology laboratories of two medical centers that were obtained over a 5-year period. We reviewed clinical and laboratory data, fine-needle aspiration cytology smears, and 4-mu m formalin-fixed paraffin-embedded hematoxylin-eosin sections and Erlich Ziehl Nelsen-stained sections of granulomatous thyroiditis.
   Results: We found nine cases of granulomatous thyroiditis and detected five cases of thyroid tuberculosis. Thyroid ultrasound revealed hypoechoic nodules ranging between 1.3 and 2.5 cm in all patients with thyroid tuberculosis. Fine-needle aspiration cytology smears, which showed thyrocytes, macrophages, and lymphocytes with a colloid background, were nonspecific. Microscopic examination of all thyroids revealed granulomas of different sizes, which were composed of Langhans' giant cells, epithelioid histiocytes, and lymphocytes around caseation necrosis. In Erlich Ziehl Nelsen-stained sections of three cases, bacilli were seen. Bacilli were identified in the microbiology culture of the remaining two patients.
   Conclusions: Thyroid tuberculosis is diagnosed by histopathologic examinations and microbiologic cultures. When granulomatous thyroiditis is encountered, tuberculosis should be kept in mind and Erlich Ziehl Nelsen staining should be performed for prompt diagnosis.
C1 [Ozekinci, Selver; Mizrak, Buelent; Saruhan, Guelbin] Dicle Univ, Fac Med, Dept Pathol, TR-21280 Kampus, Diyarbakir, Turkey.
   [Senturk, Senem] Dicle Univ, Fac Med, Dept Radiol, TR-21280 Kampus, Diyarbakir, Turkey.
C3 Dicle University; Dicle University
RP Ozekinci, S (Corresponding author)，Dicle Univ, Fac Med, Dept Pathol, TR-21280 Kampus, Diyarbakir, Turkey.
EM drselver@gmail.com
CR Al-Mulhim AA, 2002, SURG TODAY, V32, P1064, DOI 10.1007/s005950200214
   Bulbuloglu E, 2006, WORLD J SURG, V30, P149, DOI 10.1007/s00268-005-0139-1
   DAS DK, 1992, ACTA CYTOL, V36, P517
   Hashemi SH, 2006, IRAN J MED SCI, V31, P53
   Hosoglu S, 2003, EUR J EPIDEMIOL, V18, P337, DOI 10.1023/A:1023673532656
   Kang BC, 2000, CLIN IMAG, V24, P283, DOI 10.1016/S0899-7071(00)00194-7
   Kang M, 2006, J CLIN ULTRASOUND, V34, P254, DOI 10.1002/jcu.20166
   Keven MC, 2001, CLIN MICROBIOL INFEC, V7, P514, DOI 10.1046/j.1198-743x.2001.00286.x
   KHAN EM, 1993, AUST NZ J SURG, V63, P807, DOI 10.1111/j.1445-2197.1993.tb00345.x
   MONDAL A, 1995, J LARYNGOL OTOL, V109, P36, DOI 10.1017/S0022215100129184
   Orlandi F, 1999, HORM RES, V52, P291, DOI 10.1159/000023498
   Parmar Hemant, 2002, Australas Radiol, V46, P186, DOI 10.1046/j.1440-1673.2001.01033.x
   Pazaitou K, 2002, THYROID, V12, P1137, DOI 10.1089/105072502321085243
   Rosai Juan, 2004, ROSAI ACKERMANS SURG, P515
   Simkus Andrius, 2004, Medicina (Kaunas), V40, P201
   Tan K. K., 1993, Annals Academy of Medicine Singapore, V22, P580
   Unnikrishnan A G, 2002, J Assoc Physicians India, V50, P610
   WINKLER S, 1994, INFECTION, V22, P420, DOI 10.1007/BF01715502
NR 18
TC 17
Z9 17
U1 0
U2 6
PU MARY ANN LIEBERT, INC
PI NEW ROCHELLE
PA 140 HUGUENOT STREET, 3RD FL, NEW ROCHELLE, NY 10801 USA
SN 1050-7256
EI 1557-9077
J9 THYROID
JI Thyroid
PD SEP
PY 2009
VL 19
IS 9
BP 983
EP 986
DI 10.1089/thy.2009.0189
PG 4
WC Endocrinology & Metabolism
WE Science Citation Index Expanded (SCI-EXPANDED)
SC Endocrinology & Metabolism
GA 491KP
UT WOS:000269577900010
PM 19678750
DA 2022-12-31
ER

PT J
AU Fujii, S
   Miwa, U
   Seta, T
   Ohoka, T
   Mizukami, Y
AF Fujii, S
   Miwa, U
   Seta, T
   Ohoka, T
   Mizukami, Y
TI Subacute thyroiditis with highly positive thyrotropin receptor
   antibodies and high thyroidal radioactive iodine uptake
SO INTERNAL MEDICINE
LA English
DT Article
DE TSH receptor antibody (TRAb); thyroid stimulating antibody (TSAb);
   Graves' disease; subacute thyroiditis (SAT)
ID STIMULATING-BLOCKING ANTIBODIES; GRAVES-DISEASE; THYROTOXICOSIS
AB A 48-year-old woman with transient thyrotoxicosis, having a slightly high thyroidal Tc-99m uptake (3.9% at 20 m) or radioactive iodine uptake (RAIU) (17.3% at 4 hour) and subacute thyroiditis (SAT)-like symptoms, signs and histological diagnosis (extensive cellular destruction and granulomatous inflammatory change), showed positive TRAb (59.9%) and TSAb (194%) activity. The high levels of TRAb and slightly high RAIU were still observed after one month of prednisolone treatment. Nine months later, the TRAb and TSAb levels finally normalized and her thyroid function has remained normal since then. We suspect that the slightly high RAIU were due to the presence of both the TRAb and the TSAb and the course of this case might mimic neonatal Graves' disease.
C1 Ishikawa Prefectural Cent Hosp, Dept Internal Med, Kanazawa, Ishikawa 9208530, Japan.
   Kanazawa Univ, Sch Med, Dept Pathol, Kanazawa, Ishikawa, Japan.
C3 Ishikawa Prefectural Central Hospital; Kanazawa University
RP Fujii, S (Corresponding author)，Ishikawa Prefectural Cent Hosp, Dept Internal Med, 2-1 Kuratsukihigashi, Kanazawa, Ishikawa 9208530, Japan.
CR FUKATA S, 1992, ACTA ENDOCRINOL-COP, V126, P495, DOI 10.1530/acta.0.1260495
   FUKATA S, 1993, ARCH INTERN MED, V153, P2157, DOI 10.1001/archinte.153.18.2157
   Grunenberger F, 1998, THYROID, V8, P683, DOI 10.1089/thy.1998.8.683
   HAMBURGER JI, 1965, J NUCL MED, V6, P560
   Hisaoka T, 1993, Nihon Naibunpi Gakkai Zasshi, V69, P997
   Iitaka M, 1998, CLIN ENDOCRINOL, V48, P445, DOI 10.1046/j.1365-2265.1998.00416.x
   KASAGI K, 1996, MED PRACTICE, V13, P1705
   LEWITUS W, 1967, ISRAEL J MED SCI, V3, P847
   LIO S, 1984, ACTA ENDOCRINOL-COP, V106, P67, DOI 10.1530/acta.0.1060067
   MCGREGOR AM, 1979, CLIN ENDOCRINOL, V11, P437, DOI 10.1111/j.1365-2265.1979.tb03095.x
   MITANI Y, 1992, HORM RES, V37, P196, DOI 10.1159/000182309
   Mori T, 1997, ENDOCR J, V44, P575, DOI 10.1507/endocrj.44.575
   NAGAI T, 1997, NIPPON NAHIBUNPI GAK, V73, P49
   Shigemasa C, 1997, CLIN NUCL MED, V22, P109, DOI 10.1097/00003072-199702000-00008
   STRAKOSCH CR, 1978, J CLIN ENDOCR METAB, V46, P345, DOI 10.1210/jcem-46-2-345
   TAMAI H, 1991, J CLIN ENDOCR METAB, V73, P245, DOI 10.1210/jcem-73-2-245
   TAMAI H, 1990, CLIN ENDOCRINOL, V33, P699, DOI 10.1111/j.1365-2265.1990.tb03907.x
   WARTOFSKY L, 1987, AM J MED, V83, P761, DOI 10.1016/0002-9343(87)90910-7
   WEISS SJ, 1984, ENDOCRINOLOGY, V114, P1099, DOI 10.1210/endo-114-4-1099
   YAMAUCHI Y, 1998, SHINDANN TO CHIRYOU, V86, P777
   YAMAZAKI K, 1993, NIPPON NAIBUNPI GAKK, V69, P244
NR 21
TC 6
Z9 12
U1 0
U2 4
PU JAPAN SOC INTERNAL MEDICINE
PI TOKYO
PA 34-3 3-CHOME HONGO BUNKYO-KU, TOKYO, 113, JAPAN
SN 0918-2918
J9 INTERNAL MED
JI Intern. Med.
PD AUG
PY 2003
VL 42
IS 8
BP 704
EP 709
DI 10.2169/internalmedicine.42.704
PG 6
WC Medicine, General & Internal
WE Science Citation Index Expanded (SCI-EXPANDED)
SC General & Internal Medicine
GA 709NP
UT WOS:000184631500017
PM 12924496
OA Bronze
DA 2022-12-31
ER

PT J
AU Bando, Y
   Ushiogi, Y
   Toya, D
   Tanaka, N
   Fujisawa, M
AF Bando, Y
   Ushiogi, Y
   Toya, D
   Tanaka, N
   Fujisawa, M
TI Painless thyroiditis associated with severe inflammatory reactions in
   amyloid goiter: A case report
SO ENDOCRINE JOURNAL
LA English
DT Article
DE painless thyroiditis; amyloid goiter; subacute thyroiditis-like
   syndrome; interleukin-6 (IL-6); rheumatoid arthritis
ID GIANT-CELL THYROIDITIS; HASHIMOTOS-THYROIDITIS; SUBACUTE THYROIDITIS;
   SYSTEMIC AMYLOIDOSIS; SERUM INTERLEUKIN-6; ACUTE EXACERBATION;
   THYROTOXICOSIS; DISEASE; PATIENT
AB We report the case of a 64-year-old woman with rheumatoid arthritis (RA) associated with high grade fever, malaise, and painless swelling of thyroid gland. Laboratory findings showed severe systemic inflammatory reactions, including increases in various cytokines such as IL-6. Gallium-67 citrate imaging revealed intense uptake in the painlessly enlarged thyroid gland. Histologically, biopsied specimens of thyroid showed diffuse amyloid infiltrations, which included amyloid A (AA) protein. Biopsies of rectum and stomach revealed similar amyloid depositions, indicating that the amyloid had a secondary origin, potentially due to RA. All clinical symptoms were relieved by intravenous pulsatile administration of methylprednisolone followed by oral prednisone, resulting in prolonged hypothyroid status. To our knowledge, this is the first case report in Japan describing painless thyroiditis with severe inflammatory reactions in amyloid goiter.
C1 Fukui Ken Saiseikai Hosp, Dept Internal Med, Fukui 9188503, Japan.
RP Bando, Y (Corresponding author)，Fukui Ken Saiseikai Hosp, Dept Internal Med, Funabashi 7-1,Wadanaka Machi, Fukui 9188503, Japan.
RI Bando, Yasuko K./M-4831-2014
OI Bando, Yasuko K./0000-0003-4166-6784; Ushiogi,
   Yasuyuki/0000-0003-0227-362X
CR AMADO JA, 1982, POSTGRAD MED J, V58, P171, DOI 10.1136/pgmj.58.677.171
   AREAN VM, 1961, AM J CLIN PATHOL, V36, P341
   Bando Y, 1997, ENDOCR J, V44, P603, DOI 10.1507/endocrj.44.603
   BARTALENA L, 1994, J CLIN ENDOCR METAB, V79, P1424, DOI 10.1210/jc.79.5.1424
   BARTALENA L, 1994, J CLIN ENDOCR METAB, V78, P423, DOI 10.1210/jc.78.2.423
   Barton I K, 1993, Clin Intensive Care, V4, P16
   BRIGGS GW, 1961, ANN INTERN MED, V55, P943, DOI 10.7326/0003-4819-55-6-943
   Cunnane G, 1999, BEST PRACT RES CL RH, V13, P615, DOI 10.1053/berh.1999.0049
   DEBRUIN TWA, 1990, J CLIN ENDOCR METAB, V70, P396, DOI 10.1210/jcem-70-2-396
   FURSZYFER J, 1970, MAYO CLIN PROC, V45, P586
   GRUBECKLOEBENSTEIN B, 1989, CLIN EXP IMMUNOL, V77, P324
   HEINRICH PC, 1990, BIOCHEM J, V265, P621, DOI 10.1042/bj2650621
   IDA N, 1990, J IMMUNOL METHODS, V133, P279, DOI 10.1016/0022-1759(90)90369-7
   IKENOUE H, 1988, J CLIN ENDOCR METAB, V67, P41, DOI 10.1210/jcem-67-1-41
   ISHIHARA T, 1986, ENDOCRINOL JAPON, V33, P701
   ISHIHARA T, 1987, ENDOCRINOL JAPON, V34, P731
   KENNEDY JS, 1972, Q J MED, V43, P127
   MIASKIEWICZ SL, 1987, ANN INTERN MED, V107, P118, DOI 10.7326/0003-4819-107-1-118_3
   MURRAY D, 1991, FUNCTIONAL ENDOCRINE, V1, P293
   Nagai Y, 1998, ENDOCR J, V45, P421, DOI 10.1507/endocrj.45.421
   OGURA T, 1988, ENDOCRINOL JAPON, V35, P225
   PIAZZA I, 1989, POSTGRAD MED J, V65, P580, DOI 10.1136/pgmj.65.766.580
   RICH MW, 1995, HEAD NECK-J SCI SPEC, V17, P343, DOI 10.1002/hed.2880170412
   SANDERS LR, 1986, AM J MED, V80, P971, DOI 10.1016/0002-9343(86)90647-9
   SHIGEMASA C, 1990, J CLIN ENDOCR METAB, V70, P385, DOI 10.1210/jcem-70-2-385
   SUZUKI H, 1964, Naika, V14, P1140
   SUZUKI H, 1962, NIPPON NAIKA GAKKAI, V51, P1087
   TAKADA I, 1978, NIPPON NAIKA GAKKAI, V67, P96
   TSURUTA K, 1980, RINSHO TO KENKYU, V57, P2969
   WEETMAN AP, 1990, J ENDOCRINOL, V127, P357, DOI 10.1677/joe.0.1270357
   Yamada T, 1996, J CLIN ENDOCR METAB, V81, P577, DOI 10.1210/jc.81.2.577
NR 31
TC 5
Z9 5
U1 0
U2 2
PU JAPAN ENDOCRINE SOCIETY
PI TOKYO
PA C/O DEPT VETERINARY PHYSIOL, VET MED SCI, UNIV TOKYO, 1-1-1 YAYOI,
   BUNKYO-KU, TOKYO, 113, JAPAN
SN 0918-8959
J9 ENDOCR J
JI Endocr. J.
PD JUN
PY 2001
VL 48
IS 3
BP 323
EP 329
DI 10.1507/endocrj.48.323
PG 7
WC Endocrinology & Metabolism
WE Science Citation Index Expanded (SCI-EXPANDED)
SC Endocrinology & Metabolism
GA 462UX
UT WOS:000170439100006
PM 11523903
OA Bronze
DA 2022-12-31
ER

PT J
AU Harigopal, M
   Sahoo, S
   Recant, WM
   DeMay, RM
AF Harigopal, M
   Sahoo, S
   Recant, WM
   DeMay, RM
TI Fine-needle aspiration of Riedel's disease: Report of a case and review
   of the literature
SO DIAGNOSTIC CYTOPATHOLOGY
LA English
DT Article
DE fine-needle aspiration cytology; thyroid; Riedel's disease; differential
   diagnoses
ID FIBROUS THYROIDITIS
AB The cytomorphological features of a case of Riedel's thyroiditis (Riedel's disease) in a 37-yr-old woman are reviewed The patient presented with a diffusely enlarged thyroid gland with extension to carotid and jugular vessels bilaterally. A fine-needle aspiration of the tight lobe of the thyroid demonstrated moderate cellularity with fragments of fibrous tissue with bland spindle-shaped cells and myofibroblasts. The patient subsequently underwent a bilateral subtotal thyroidectomy with removal of two-thirds of both lobes of the thyroid. A frozen section diagnosis of Riedel's disease was later confirmed on paraffin sections. Here we describe the cytological findings of a case of Riedel's disease and provide some helpful clues in distinguishing it from other forms of thyroiditis such as fibrosing variant of Hashimoto's thyroiditis, subacute thyroiditis, or granulomatous thyroiditis and front malignancy with which it can be confused both clinically and cytologically. (C) 2004 Wiley-Liss. Inc.
C1 Univ Chicago Hosp, Dept Pathol, Chicago, IL 60637 USA.
   Univ Chicago Hosp, Div Cytopathol, Chicago, IL 60637 USA.
   Cornell Univ, Weill Med Coll, New York Presbyterian Hosp, Dept Pathol, New York, NY USA.
C3 University of Chicago; University of Illinois System; University of
   Chicago; University of Illinois System; Cornell University;
   NewYork-Presbyterian Hospital
RP Recant, WM (Corresponding author)，Univ Chicago Hosp, Dept Pathol, 5841 S Maryland Ave,MC 6101, Chicago, IL 60637 USA.
EM wrecant@uchospitals.edu
CR ALHILALY MA, 1990, ACTA CHIR SCAND, V156, P237
   BELSING Z, 1994, J INTERN MED, V235, P271
   Blumenfeld W, 1997, ACTA CYTOL, V41, P1337
   DeMay RM., 2012, ART SCI CYTOPATHOLOG, P124
   FONTAN FJP, 1993, J COMPUT ASSIST TOMO, V17, P324, DOI 10.1097/00004728-199303000-00029
   HARACH HR, 1983, HISTOPATHOLOGY, V7, P739, DOI 10.1111/j.1365-2559.1983.tb02286.x
   HAY ID, 1985, MAYO CLIN PROC, V60, P836, DOI 10.1016/S0025-6196(12)64789-2
   LiVolsi VA., 1990, SURG PATHOLOGY THYRO, V22
   LOWHAGEN T, 1989, CLIN ASPIRATION CYTO, P61
   NGUYEN GK, 1991, PATHOL ANNU, V26, P63
   RIEDEL BMC, 1986, VERH DTSCH GES CHIR, V24, P101
   SCHWAEGERLE SM, 1988, AM J CLIN PATHOL, V90, P715, DOI 10.1093/ajcp/90.6.715
   TAUBENBERGER JK, 1992, HUM PATHOL, V23, P1072, DOI 10.1016/0046-8177(92)90271-4
   Wan SK, 1996, AM J CLIN PATHOL, V105, P388
   WOOLNER LB, 1957, J CLIN ENDOCR METAB, V17, P201, DOI 10.1210/jcem-17-2-201
   Yasmeen T, 2002, J CLIN ENDOCR METAB, V87, P3543, DOI 10.1210/jc.87.8.3543
NR 16
TC 17
Z9 18
U1 0
U2 0
PU WILEY
PI HOBOKEN
PA 111 RIVER ST, HOBOKEN 07030-5774, NJ USA
SN 8755-1039
EI 1097-0339
J9 DIAGN CYTOPATHOL
JI Diagn. Cytopathol.
PD MAR
PY 2004
VL 30
IS 3
BP 193
EP 197
DI 10.1002/dc.10420
PG 5
WC Medical Laboratory Technology; Pathology
WE Science Citation Index Expanded (SCI-EXPANDED)
SC Medical Laboratory Technology; Pathology
GA 800GJ
UT WOS:000220016600012
PM 14986301
DA 2022-12-31
ER

PT J
AU Dimos, G
   Pappas, G
   Akritidis, N
AF Dimos, Georgios
   Pappas, Georgios
   Akritidis, Nikolaos
TI Subacute thyroiditis in the course of novel H1N1 influenza infection
SO ENDOCRINE
LA English
DT Article
DE H1N1 influenza; Subacute thyroiditis; Viral thyroiditis
ID QUERVAIN; VIRUSES
AB To describe the first documented case of subacute (De Quervain) thyroiditis in the course of novel H1N1 influenza infection. This is a case report of a patient diagnosed at the General Hospital "G. Hatzikosta" of Ioannina, Greece. A 55-year-old previously healthy male developed an influenza-like syndrome that was accompanied by severe neck pain, palpitations, weight loss, and disproportionately increased erythrocyte sedimentation rate. Polymerase chain reaction assay of pharyngeal swabs confirmed the diagnosis of novel H1N1 influenza infection. Serum thyroid-stimulating hormone was suppressed to zero and levels of free thyroxine and particularly triiodothyronine were increased. Technetium-99m-pertechnetate scintigraphy showed diffuse and inhomogeneous very low technetium trapping. The patient was treated with non-steroidal anti-inflammatory drugs and thyroid function gradually normalized without evolving to a hypothyroid phase. This is the first case of subacute thyroiditis associated with novel H1N1 influenza infection. Furthermore, this is the first case to definitely demonstrate active influenza infection of any type concurrent with thyroiditis, and one of the very rare similar cases for any active viral disease etiologically implicated in the pathogenesis of subacute thyroiditis.
C1 [Pappas, Georgios] Inst Continuing Med Educ Ioannina, Ioannina 45333, Greece.
   [Dimos, Georgios; Pappas, Georgios; Akritidis, Nikolaos] G Hatzikosta Gen Hosp, Dept Internal Med, Ioannina, Greece.
RP Pappas, G (Corresponding author)，Inst Continuing Med Educ Ioannina, H Trikoupi 10, Ioannina 45333, Greece.
EM gpele@otenet.gr
RI Pappas, Georgios/AAQ-1893-2021; Pappas, Georgios/A-1525-2008
OI Pappas, Georgios/0000-0002-8425-6091; 
CR Bouillet B, 2009, AM J MED, V122, pE5, DOI 10.1016/j.amjmed.2008.11.010
   BROUQUI P, 1991, ANN INTERN MED, V114, P1063, DOI 10.7326/0003-4819-114-12-1063_2
   Desailloud R, 2009, VIROL J, V6, DOI 10.1186/1743-422X-6-5
   Hsiao Jeng-Yueh, 2006, Kaohsiung J Med Sci, V22, P297, DOI 10.1016/S1607-551X(09)70315-8
   SATOH M, 1975, ACTA PATHOL JAPON, V25, P499
   STANCEK D, 1975, MED MICROBIOL IMMUN, V161, P133, DOI 10.1007/BF02121755
   VOLPE R, 1967, J CLIN ENDOCR METAB, V27, P1275, DOI 10.1210/jcem-27-9-1275
   Volta C, 2005, THYROID, V15, P1189, DOI 10.1089/thy.2005.15.1189
NR 8
TC 18
Z9 20
U1 0
U2 0
PU SPRINGER
PI NEW YORK
PA 233 SPRING ST, NEW YORK, NY 10013 USA
SN 1355-008X
EI 1559-0100
J9 ENDOCRINE
JI Endocrine
PD JUN
PY 2010
VL 37
IS 3
BP 440
EP 441
DI 10.1007/s12020-010-9327-3
PG 2
WC Endocrinology & Metabolism
WE Science Citation Index Expanded (SCI-EXPANDED)
SC Endocrinology & Metabolism
GA 590BY
UT WOS:000277199600010
PM 20960165
DA 2022-12-31
ER

PT J
AU Pirola, I
   Gandossi, E
   Rotondi, M
   Marini, F
   Cristiano, A
   Chiovato, L
   Castellano, M
   Ferlin, A
   Cappelli, C
AF Pirola, Ilenia
   Gandossi, Elena
   Rotondi, Mario
   Marini, Fiorella
   Cristiano, Alessandra
   Chiovato, Luca
   Castellano, Maurizio
   Ferlin, Alberto
   Cappelli, Carlo
TI Incidence of De Quervain's thyroiditis during the COVID-19 pandemic in
   an area heavily affected by Sars-CoV-2 infection
SO ENDOCRINE
LA English
DT Article
DE COVID-19; De Quervain; Thyrotoxicosis; Subacute thyroiditis
ID SUBACUTE THYROIDITIS
AB Purpose To evaluate the possible association between Covid-19 infection and subacute thyroiditis. Methods We reviewed the medical and imaging records of patients referred to our Department's outpatient setting dedicated to 'thyroid emergency' (records with a 'bollino verde'-green sticker, classifed as urgent) from April 2020 to October 2020. This outpatient clinic is devoted to patients requiring evaluation for severe hypothyroidism, thyrotoxicosis and neck discomfort or pain. All patients with a newly-diagnosed subacute thyroiditis were selected. The data of all patients receiving a diagnosis of subacute thyroiditis was collected retrospectively, taking into account the same period of time (April-October) and starting from 2016. Results During the COVID-19 outbreak in our region (April 2020 to October 2020) 396 patients attended the outpatient emergency clinic. Among them, 10 (2.5%) patients received a diagnosis of subacute thyroiditis. In a single patient, a 44-year-old man, a COVID-19 pulmonary infection had been diagnosed 7 weeks before the diagnosis of subacute thyroiditis. All of the remaining patients were and remain COVID-19 free as confirmed by telephone interview. The percentage of patients who received a diagnosis of subacute thyroiditis in the same period starting from 2016 was very similar (2.9%, 2.9%, 2.6% and 3.0% in 2016, 2017, 2018 and 2019, respectively). Conclusions Our data do not show an increase in the incidence of subacute thyroiditis in the Brescia area, a region with the highest prevalence of COVID-19 in Italy during the period of the pandemic outbreak.
C1 [Pirola, Ilenia; Gandossi, Elena; Marini, Fiorella; Cristiano, Alessandra; Castellano, Maurizio; Ferlin, Alberto; Cappelli, Carlo] Univ Brescia, Dept Clin & Expt Sci, SSD Med Ad Indirizzo Endocrino Metabol, ASST Spedali Civili Brescia, I-25123 Brescia, Italy.
   [Rotondi, Mario; Chiovato, Luca] Univ Pavia, Unit Internal Med & Endocrinol, Lab Endocrine Disruptors, ICS Maugeri IRCCS, Pavia, Italy.
C3 Hospital Spedali Civili Brescia; University of Brescia; Istituti Clinici
   Scientifici Maugeri IRCCS; University of Pavia
RP Cappelli, C (Corresponding author)，Univ Brescia, Dept Clin & Expt Sci, SSD Med Ad Indirizzo Endocrino Metabol, ASST Spedali Civili Brescia, I-25123 Brescia, Italy.
EM carlo.cappelli@unibs.it
RI Rotondi, Mario/K-5250-2016; Ferlin, Alberto/AAO-3541-2020; Chiovato,
   Luca/K-6617-2016
OI Rotondi, Mario/0000-0001-6464-2334; Ferlin, Alberto/0000-0001-5817-8141;
   Chiovato, Luca/0000-0001-7457-7353; Cappelli, Carlo/0000-0003-4317-1232
FU Universita degli Studi di Brescia within the CRUI-CARE Agreement
FX Open access funding provided by Universita degli Studi di Brescia within
   the CRUI-CARE Agreement.
CR Kalkan EA, 2020, J ENDOCRINOL INVEST, V43, P1173, DOI 10.1007/s40618-020-01316-3
   Brancatella A, 2020, J CLIN ENDOCR METAB, V105, P2367, DOI 10.1210/clinem/dgaa276
   Campos-Barrera E, 2020, CASE REP ENDOCRINOL, V2020, DOI 10.1155/2020/8891539
   Cappelli C, 2014, ACTA RADIOL, V55, P429, DOI 10.1177/0284185113498721
   Conti S, 2020, ERJ OPEN RES, V6, DOI 10.1183/23120541.00458-2020
   Desailloud R, 2009, VIROL J, V6, DOI 10.1186/1743-422X-6-5
   Dworakowska D, 2021, CLIN ENDOCRINOL, V95, P369, DOI 10.1111/cen.14453
   Fatourechi V, 2003, J CLIN ENDOCR METAB, V88, P2100, DOI 10.1210/jc.2002-021799
   Ippolito S, 2020, J ENDOCRINOL INVEST, V43, P1171, DOI 10.1007/s40618-020-01312-7
   Ksiazek TG, 2003, NEW ENGL J MED, V348, P1953, DOI 10.1056/NEJMoa030781
   Leung WK, 2003, GASTROENTEROLOGY, V125, P1011, DOI [10.1016/j.gastro.2003.08.001, 10.1053/S0016-5085(03)01215-0]
   Li WH, 2003, NATURE, V426, P450, DOI 10.1038/nature02145
   MARTINO E, 1987, J ENDOCRINOL INVEST, V10, P321, DOI 10.1007/BF03348138
   Mattar SAM, 2020, BMJ CASE REP, V13, DOI 10.1136/bcr-2020-237336
   Muller I, 2020, LANCET DIABETES ENDO, V8, P739, DOI 10.1016/S2213-8587(20)30266-7
   Nishihara E, 2008, INTERNAL MED, V47, P725, DOI 10.2169/internalmedicine.47.0740
   Pearce EN, 2003, NEW ENGL J MED, V348, P2646, DOI 10.1056/NEJMra021194
   Rotondi M, 2021, J ENDOCRINOL INVEST, V44, P1085, DOI 10.1007/s40618-020-01436-w
   Ruggeri RM, 2021, HORM-INT J ENDOCRINO, V20, P219, DOI 10.1007/s42000-020-00230-w
   Sohrabpour S, 2021, EUR THYROID J, V9, P321, DOI 10.1159/000511707
   Turner AJ, 2002, CAN J PHYSIOL PHARM, V80, P346, DOI 10.1139/Y02-021
NR 21
TC 11
Z9 11
U1 0
U2 2
PU SPRINGER
PI NEW YORK
PA ONE NEW YORK PLAZA, SUITE 4600, NEW YORK, NY, UNITED STATES
SN 1355-008X
EI 1559-0100
J9 ENDOCRINE
JI Endocrine
PD NOV
PY 2021
VL 74
IS 2
BP 215
EP 218
DI 10.1007/s12020-021-02841-8
EA AUG 2021
PG 4
WC Endocrinology & Metabolism
WE Science Citation Index Expanded (SCI-EXPANDED)
SC Endocrinology & Metabolism
GA WD5KF
UT WOS:000682625000003
PM 34363586
OA Green Submitted, hybrid, Green Published
DA 2022-12-31
ER

PT J
AU Tachibana, T
   Orita, Y
   Ogawara, Y
   Matsuyama, Y
   Abe, I
   Nakada, M
   Sato, Y
   Nishizaki, K
AF Tachibana, Tomoyasu
   Orita, Yorihisa
   Ogawara, Yuya
   Matsuyama, Yuko
   Abe, Iku
   Nakada, Michihiro
   Sato, Yasuharu
   Nishizaki, Kazunori
TI Time-lag between symptom onset and laboratory findings in patients with
   subacute thyroiditis
SO AURIS NASUS LARYNX
LA English
DT Article
DE Subacute thyroiditis; Abnormal laboratory findings; Onset of symptoms;
   Time-lag
ID GRANULOMATOUS THYROIDITIS; FEATURES
AB Objective: The objective of this study was to delineate the frequency of delayed diagnosis in cases of subacute thyroiditis (SAT) and intervals between onset of clinical symptoms and appearance of abnormal laboratory findings.
   Methods: We reviewed the medical records of 27 patients (7 men and 20 women) with SAT who visited our hospital between 2007 and 2013.
   Results: On presentation to the hospital, 5 of 27 SAT cases (18.5%) showed normal laboratory findings. Among these 5 cases, the mean interval between symptom onset and thyrotropin (TSH) suppression was 6.3 weeks, and the mean interval to elevation of fT4 was 6.7 weeks. The longest interval from symptom onset to appearance of an abnormal laboratory finding was 11 weeks.
   Conclusion: Sometimes time-lag exists between onset of clinical symptoms and the appearance of abnormal laboratory findings in patients with SAT. The possibility of this disease should not be excluded from the differential diagnoses for patients with clinical symptoms consistent with SAT but showing normal laboratory findings. (C) 2013 Elsevier Ireland Ltd. All rights reserved.
C1 [Tachibana, Tomoyasu; Ogawara, Yuya; Matsuyama, Yuko; Abe, Iku] Himeji Red Cross Hosp, Dept Otolaryngol, Himeji, Hyogo 6708540, Japan.
   [Orita, Yorihisa; Nishizaki, Kazunori] Okayama Univ, Grad Sch Med Dent & Pharmaceut Sci, Dept Otolaryngol Head & Neck Surg, Kita Ku, Okayama 7008558, Japan.
   [Nakada, Michihiro] Nakada ENT Clin, Himeji, Hyogo 6700808, Japan.
   [Sato, Yasuharu] Okayama Univ, Grad Sch Med Dent & Pharmaceut Sci, Dept Pathol, Kita Ku, Okayama 7008558, Japan.
C3 Okayama University; Okayama University
RP Tachibana, T (Corresponding author)，Himeji Red Cross Hosp, Dept Otolaryngol, 12-1 Shimoteno 1 Chome, Himeji, Hyogo 6708540, Japan.
EM tomoyasutachibana@hotmail.co.jp
CR Dayan CM, 1996, NEW ENGL J MED, V335, P99, DOI 10.1056/NEJM199607113350206
   Fatourechi V, 2003, J CLIN ENDOCR METAB, V88, P2100, DOI 10.1210/jc.2002-021799
   GREER MA, 1991, WESTERN J MED, V155, P83
   JANSSON R, 1984, J CLIN ENDOCR METAB, V58, P681, DOI 10.1210/jcem-58-4-681
   Mizukoshi T, 2001, INTERNAL MED, V40, P292, DOI 10.2169/internalmedicine.40.292
   Mordes DA, 2012, DIAGN CYTOPATHOL, V40, P433, DOI 10.1002/dc.21847
   Nishihara E, 2005, THYROID, V15, P1183, DOI 10.1089/thy.2005.15.1183
   Nishihara E, 2008, INTERNAL MED, V47, P725, DOI 10.2169/internalmedicine.47.0740
   Omori N, 2008, ENDOCR J, V55, P583, DOI 10.1507/endocrj.K07E-163
   Papi G, 2002, INT J CLIN PRACT, V56, P65
   Park SY, 2006, KOREAN J RADIOL, V7, P229, DOI 10.3348/kjr.2006.7.4.229
   PETER SA, 1992, J NATL MED ASSOC, V84, P877
   Ruchala M, 2012, EUR J ENDOCRINOL, V166, P425, DOI 10.1530/EJE-11-0736
   SCHUBERT MF, 1995, POSTGRAD MED, V98, P101, DOI 10.1080/00325481.1995.11946031
   Shabb NS, 2006, DIAGN CYTOPATHOL, V34, P18, DOI 10.1002/dc.20395
   TAJIRI J, 1993, ENDOCR J, V40, P83, DOI 10.1507/endocrj.40.83
NR 16
TC 7
Z9 7
U1 0
U2 6
PU ELSEVIER SCI LTD
PI OXFORD
PA THE BOULEVARD, LANGFORD LANE, KIDLINGTON, OXFORD OX5 1GB, OXON, ENGLAND
SN 0385-8146
EI 1879-1476
J9 AURIS NASUS LARYNX
JI Auris Nasus Larynx
PD AUG
PY 2014
VL 41
IS 4
BP 369
EP 372
DI 10.1016/j.anl.2013.11.003
PG 4
WC Otorhinolaryngology
WE Science Citation Index Expanded (SCI-EXPANDED)
SC Otorhinolaryngology
GA AH9OY
UT WOS:000336472900008
PM 24368199
DA 2022-12-31
ER

PT J
AU Cunha, BA
   Chak, A
   Strollo, S
AF Cunha, Burke A.
   Chak, Azfar
   Strollo, Stephanie
TI Fever of unknown origin (FUO): de Quervain's subacute thyroiditis with
   highly elevated ferritin levels mimicking temporal arteritis (TA)
SO HEART & LUNG
LA English
DT Article
AB Fever of unknown origin (FUO) refers to prolonged fevers of >= 101 degrees F and that persists for > 3 weeks that remain undiagnosed after an intensive in-hospital/outpatient workup. The most common FUO categories of are infectious, neoplastic, rheumatic/inflammatory, and miscellaneous causes. Malignancies have supplanted infectious diseases as the most common cause of FUOs in the adult population. Rheumatic/inflammatory causes of FUO are relatively less common than previously because of the introduction over the years of sophisticated diagnostic tests for most rheumatic diseases. The rheumatic/inflammatory disorders that remain important causes of FUO today are those that cannot be readily diagnosed by readily available/noninvasive tests, for example, adult Still's disease and temporal arteritis (TA). In older patients with FUO, TA can be a difficult diagnosis when the characteristic findings (ie, scalp tenderness, jaw claudication) are not present. Patients with TA presenting as FUO often have only headaches that may be accompanied by bilateral jaw discomfort. Endocrine causes of FUOs are rare. The most common endocrine disorder rarely presenting as an FUO is de Quervain's subacute thyroiditis. As in TA, subacute thyroiditis may present with headache and pain at the angle of the jaw. Both TA and subacute thyroiditis may be accompanied by fatigue, weight loss, and night sweats. We present a case of 55-year-old woman who presented with an FUO with clinical and laboratory findings suggesting TA. However, the absence of thrombocytosis and a normal alkaline phosphatase argued against the diagnosis of TA. Also against the diagnosis of TA was weight loss without loss of appetite and a slightly increased pulse. After nonspecific laboratory test results suggested that TA was not the cause of her FUO, additional tests were ordered. Thyroid function test results suggested the possibility of de Quervain's subacute thyroiditis as the cause of her FUO. To the best of our knowledge, this is the first case of de Quervain's subacute thyroiditis presenting as an FUO with elevated ferritin levels. (Heart Lung(R) 2010;39:73-77.)
C1 [Cunha, Burke A.] Winthrop Univ Hosp, Div Infect Dis, Mineola, NY 11501 USA.
   SUNY Stony Brook, Sch Med, Stony Brook, NY 11794 USA.
C3 Winthrop University Hospital; State University of New York (SUNY)
   System; State University of New York (SUNY) Stony Brook
RP Cunha, BA (Corresponding author)，Winthrop Univ Hosp, Div Infect Dis, Mineola, NY 11501 USA.
CR BRUSCH JL, 1988, MED CLIN N AM, V72, P1247, DOI 10.1016/S0025-7125(16)30739-8
   Cunha BA, 2006, HEART LUNG, V35, P112, DOI 10.1016/j.hrtlng.2005.03.010
   Cunha BA, 2005, HEART LUNG, V34, P147, DOI 10.1016/j.hrtlng.2004.07.003
   Cunha BA, 2004, INFECT DIS, P158
   Cunha Burke, 2007, FEVER UNKNOWN ORIGIN
   Cunha BA, 2007, INFECT DIS CLIN N AM, V21, P867, DOI 10.1016/j.idc.2007.09.002
   Cunha BA, 2007, INFECT DIS CLIN N AM, V21, P1137, DOI 10.1016/j.idc.2007.09.004
   Cunha BA, 2007, SCAND J INFECT DIS, V39, P651, DOI 10.1080/00365540601169729
   Hoffman H S, 1996, Conn Med, V60, P438
   Kashyap AS, 1999, POSTGRAD MED J, V75, P497, DOI 10.1136/pgmj.75.886.497
   KNOCKAERT DC, 2007, FEVER UNKNOWN ORIGIN, P133
   Meristoudis G, 2008, HELL J NUCL MED, V11, P120
   MOLAVI A, 1970, MED CLIN N AM, V54, P379, DOI 10.1016/S0025-7125(16)32654-2
   MURRAY HW, 1983, FEVER UNKNOWN ORIGIN
   PETERSDORF R, 1961, MEDICINE, V40, P1, DOI 10.1097/00005792-196102000-00001
   PETERSDORF RG, 1992, ARCH INTERN MED, V152, P21, DOI 10.1001/archinte.152.1.21
   SIMON HB, 1979, AM J MED, V66, P257, DOI 10.1016/0002-9343(79)90542-4
   Weiss BM, 2000, SOUTHERN MED J, V93, P926
   WOLFF SM, 1975, ANNU REV MED, V26, P277, DOI 10.1146/annurev.me.26.020175.001425
NR 19
TC 10
Z9 11
U1 0
U2 4
PU MOSBY-ELSEVIER
PI NEW YORK
PA 360 PARK AVENUE SOUTH, NEW YORK, NY 10010-1710 USA
SN 0147-9563
J9 HEART LUNG
JI Heart Lung
PD JAN-FEB
PY 2010
VL 39
IS 1
BP 73
EP 77
DI 10.1016/j.hrtlng.2009.06.006
PG 5
WC Cardiac & Cardiovascular Systems; Nursing; Respiratory System
WE Science Citation Index Expanded (SCI-EXPANDED)
SC Cardiovascular System & Cardiology; Nursing; Respiratory System
GA 619FS
UT WOS:000279415200009
PM 20109988
DA 2022-12-31
ER

PT J
AU Park, HK
   Kim, DW
   Lee, YJ
   Ha, TK
   Kim, DH
   Bae, SK
   Jung, SJ
AF Park, Ha Kyoung
   Kim, Dong Wook
   Lee, Yoo Jin
   Ha, Tae Kwun
   Kim, Do Hun
   Bae, Sang Kyun
   Jung, Soo Jin
TI Suspicious Sonographic and Cytological Findings in Patients With
   Subacute Thyroiditis Two Case Reports
SO DIAGNOSTIC CYTOPATHOLOGY
LA English
DT Article
DE thyroid; subacute thyroiditis; ultrasound; cytology; malignancy
ID GRANULOMATOUS THYROIDITIS; CARCINOMA
AB We here report on two cases of suspicious cytological findings upon ultrasound (US)-guided fine-needle aspiration (US-FNA) in patients with subacute thyroiditis (SAT). A 46-year-old woman who underwent US-FNA for a suspicious thyroid nodule in the right lobe at a local clinic was referred to our hospital for surgical treatment. Based on the cytology results, total thyroidectomy was performed. The histopathology findings confirmed the presence of SAT in the right lobe and absence of thyroid malignancy. A 40-year-old woman with a thyroid nodule in the left lobe with suspicious cytological findings upon US-FNA was referred to our hospital for surgical treatment. However, neck US revealed typical sonographic findings of SAT. On follow-up US 3 months later, near complete disappearance of the typical sonographic findings of SAT was observed, while a hypoechoic solid thyroid nodule in the left upper lobe was clearly visualized. Accordingly, US-FNA was performed for the hypoechoic thyroid nodule. Papillary thyroid carcinoma was suspected on the basis of the cytology findings; histopathologically, SAT was confirmed in both thyroid lobes and a papillary thyroid carcinoma was confirmed in the left lobe. Diagn. Cytopathol. 2015;43:399-402. (c) 2014 Wiley Periodicals, Inc.
C1 [Park, Ha Kyoung; Ha, Tae Kwun] Inje Univ, Coll Med, Dept Gen Surg, Busan Paik Hosp, Busan 614734, South Korea.
   [Kim, Dong Wook; Lee, Yoo Jin] Inje Univ, Coll Med, Dept Radiol, Busan Paik Hosp, Busan 614734, South Korea.
   [Kim, Do Hun] Inje Univ, Coll Med, Busan Paik Hosp, Dept Otorhinolaryngol Head & Neck Surg, Busan 614734, South Korea.
   [Bae, Sang Kyun] Inje Univ, Coll Med, Dept Nucl Med, Busan Paik Hosp, Busan 614734, South Korea.
   [Jung, Soo Jin] Inje Univ, Coll Med, Dept Pathol, Busan Paik Hosp, Busan 614734, South Korea.
C3 Inje University; Inje University; Inje University; Inje University; Inje
   University
RP Kim, DW (Corresponding author)，Inje Univ, Coll Med, Dept Radiol, Busan Paik Hosp, 633-165 Gaegeum Dong, Busan 614734, South Korea.
EM dwultra@lycos.co.kr
RI Kim, Dong Wook/I-7600-2015
OI Kim, Dong Wook/0000-0002-9826-1326; Lee, Yoo Jin/0000-0003-4701-7339
CR Cappelli C, 2014, ACTA RADIOL, V55, P429, DOI 10.1177/0284185113498721
   Daniels GH, 2001, THYROID, V11, P691, DOI 10.1089/105072501750362772
   Fatourechi V, 2003, J CLIN ENDOCR METAB, V88, P2100, DOI 10.1210/jc.2002-021799
   Frates MC, 2013, J ULTRAS MED, V32, P505
   Moon WJ, 2008, RADIOLOGY, V247, P762, DOI 10.1148/radiol.2473070944
   Mordes DA, 2012, DIAGN CYTOPATHOL, V40, P433, DOI 10.1002/dc.21847
   Nishihara E, 2008, THYROID, V18, P1221, DOI 10.1089/thy.2008.0096
   Park SY, 2006, KOREAN J RADIOL, V7, P229, DOI 10.3348/kjr.2006.7.4.229
   Pearce EN, 2003, NEW ENGL J MED, V348, P2646, DOI 10.1056/NEJMra021194
   Takashima S, 1997, J CLIN ULTRASOUND, V25, P279, DOI 10.1002/(SICI)1097-0096(199706)25:5<279::AID-JCU11>3.0.CO;2-E
   Zacharia TT, 2002, J CLIN ULTRASOUND, V30, P442, DOI 10.1002/jcu.10087
NR 11
TC 7
Z9 8
U1 0
U2 5
PU WILEY-BLACKWELL
PI HOBOKEN
PA 111 RIVER ST, HOBOKEN 07030-5774, NJ USA
SN 8755-1039
EI 1097-0339
J9 DIAGN CYTOPATHOL
JI Diagn. Cytopathol.
PD MAY
PY 2015
VL 43
IS 5
BP 399
EP 402
DI 10.1002/dc.23230
PG 4
WC Medical Laboratory Technology; Pathology
WE Science Citation Index Expanded (SCI-EXPANDED)
SC Medical Laboratory Technology; Pathology
GA CG4AQ
UT WOS:000353222800010
PM 25350937
DA 2022-12-31
ER

PT J
AU Gul, N
   Soyluk, O
   Sariman, M
   Abaci, N
   Sirma-Ekmekci, S
   Aral, F
   Tanakol, R
   Gul, A
AF Gul, Nurdan
   Soyluk, Ozlem
   Sariman, Melda
   Abaci, Neslihan
   Sirma-Ekmekci, Sema
   Aral, Ferihan
   Tanakol, Refik
   Gul, Ahmet
TI MEFV gene p.Met694Val variation is not associated with subacute
   thyroiditis in Turkish patients
SO INTERNATIONAL JOURNAL OF CLINICAL AND EXPERIMENTAL MEDICINE
LA English
DT Article
DE Subacute thyroiditis; familial Mediterranean fever; MEFV; interleukin-1
ID CLINICAL CHARACTERISTICS; ANTIGEN; DISEASE
AB Subacute thyroiditis (SAT) is a self-limited, granulomatous inflammatory thyroid disorder associated with neck pain and systemic inflammatory findings such as fever and acute phase response. Familial Mediterranean fever (FMF), an autosomal recessively inherited autoinflammatory disorder, is characterized by recurrent inflammatory attacks in serosal and synovial tissues. Heterozygous carrier state is quite prevalent in Eastern Mediterranean countries, especially the most penetrant p.Met694Val variant, has been found to be a risk factor for other inflammatory disorders due to a tendency to higher IL-1 production. We herein aimed to investigate the possible role of p.Met694Val variant in the pathogenesis of subacute thyroiditis in Turkish patients, in which the prevalence of the variation in healthy individuals is around 3%. We genotyped 58 SAT patients with typical clinical and laboratory features, and we could not identify any individual with p.Met694Val variant among them. On the other hand, 7 heterozygous individuals were found among healthy controls, who were matched to the study group according to the their birth places. Two of the patients were on anti-TNF agents for the treatment of rheumatoid arthritis and ankylosing spondylitis, and additional two patients, one with systemic lupus erythematosus and another with eosinofilic granulomatosis with polyangiitis (Churg-Strauss syndrome) were on immunosuppressive drugs. Additionally, another patient with ankylosing spondylitis was receiving sulphasalazine. In conclusion, we did not find an association between the MEFV gene p.Met694Val variant and subacute thyroiditis in Turkish patients, which may suggest no contribution of pyrin inflammasome in the pathogenesis. Increased proportion of patients on immunosuppressive agents supports further the triggering role of infections, and investigations of genetic polymorphisms associated with infection susceptibility are warranted.
C1 [Gul, Nurdan; Soyluk, Ozlem; Aral, Ferihan; Tanakol, Refik] Istanbul Fac Med, Div Endocrinol & Metab, Istanbul, Turkey.
   [Gul, Ahmet] Istanbul Fac Med, Div Rheumatol, Dept Internal Med, Istanbul, Turkey.
   [Sariman, Melda; Abaci, Neslihan; Sirma-Ekmekci, Sema] Istanbul Univ, Inst Expt Med, Dept Genet, Istanbul, Turkey.
C3 Istanbul University; Istanbul University; Istanbul University
RP Gul, N (Corresponding author)，Istanbul Fac Med, Div Endocrinol & Metab, Dept Internal Med, TR-34093 Istanbul, Turkey.
EM nurdangul26@gmail.com
RI Gul, Nurdan/AAT-7374-2020; Sariman, Melda/ABB-8877-2021; Ekmekci, Sema
   Sırma/U-6138-2017; Gul, Ahmet/AAT-7787-2020; Selcukbiricik, Ozlem
   Soyluk/AAT-9703-2020; abacı, neslihan/AAD-5036-2020; Sarıman,
   Melda/AAM-1356-2020
OI Gul, Nurdan/0000-0002-1187-944X; Ekmekci, Sema
   Sırma/0000-0002-1201-7542; Gul, Ahmet/0000-0001-8219-3720; Tanakol,
   Refik/0000-0003-1636-1444
FU Istanbul University Research Fund
FX This study was supported by Istanbul University Research Fund.
CR Andre R, 2016, JOINT BONE SPINE, V83, P109, DOI 10.1016/j.jbspin.2015.06.001
   Canas CA, 2009, CLIN RHEUMATOL, V28, pS17, DOI 10.1007/s10067-008-1046-2
   CONN HO, 1979, YALE J BIOL MED, V52, P141
   Cosan F, 2010, ARTHRITIS RHEUM-US, V62, P3232, DOI 10.1002/art.27683
   Daniels GH, 2014, J CLIN ENDOCR METAB, V99, P80, DOI 10.1210/jc.2013-2201
   Engkakul P, 2011, EUR J PEDIATR, V170, P427, DOI 10.1007/s00431-010-1306-4
   Fatourechi V, 2003, J CLIN ENDOCR METAB, V88, P2100, DOI 10.1210/jc.2002-021799
   Gul A, 2014, CLIN EXP RHEUMATOL, V32, pS12
   Kawashima J, 2015, ENDOCRINOL DIAB META, DOI 10.1530/EDM-14-0117
   Kirino Y, 2013, P NATL ACAD SCI USA, V110, P8134, DOI 10.1073/pnas.1306352110
   Luotola K, 2001, APMIS, V109, P454, DOI 10.1034/j.1600-0463.2001.090608.x
   Masters SL, 2009, ANNU REV IMMUNOL, V27, P621, DOI 10.1146/annurev.immunol.25.022106.141627
   Nishihara E, 2008, INTERNAL MED, V47, P725, DOI 10.2169/internalmedicine.47.0740
   NYULASSY S, 1977, J CLIN ENDOCR METAB, V45, P270, DOI 10.1210/jcem-45-2-270
   O'Garra A, 2013, ANNU REV IMMUNOL, V31, P475, DOI 10.1146/annurev-immunol-032712-095939
   OHSAKO N, 1995, J CLIN ENDOCR METAB, V80, P3653, DOI 10.1210/jc.80.12.3653
   Omenetti A, 2014, ANN RHEUM DIS, V73, P462, DOI 10.1136/annrheumdis-2012-202774
   Ustek D, 2007, ARTHRITIS RHEUM, V56, P345, DOI 10.1002/art.22320
   Vassilopoulos D, 2010, JCR-J CLIN RHEUMATOL, V16, P88, DOI 10.1097/RHU.0b013e3181d0bd30
NR 19
TC 0
Z9 0
U1 0
U2 4
PU E-CENTURY PUBLISHING CORP
PI MADISON
PA 40 WHITE OAKS LN, MADISON, WI 53711 USA
SN 1940-5901
J9 INT J CLIN EXP MED
JI Int. J. Clin. Exp. Med.
PY 2016
VL 9
IS 7
BP 14758
EP 14761
PG 4
WC Medicine, Research & Experimental
WE Science Citation Index Expanded (SCI-EXPANDED)
SC Research & Experimental Medicine
GA EA2MT
UT WOS:000386428400295
DA 2022-12-31
ER

PT J
AU Chen, XX
   Zhou, YL
   Zhou, MX
   Yin, QL
   Wang, S
AF Chen, Xinxin
   Zhou, Yulin
   Zhou, Mengxi
   Yin, Qinglei
   Wang, Shu
TI Diagnostic Values of Free Triiodothyronine and Free Thyroxine and the
   Ratio of Free Triiodothyronine to Free Thyroxine in Thyrotoxicosis
SO INTERNATIONAL JOURNAL OF ENDOCRINOLOGY
LA English
DT Article
ID SERUM-FREE TRIIODOTHYRONINE; GRAVES-DISEASE; HYPERTHYROIDISM;
   DEIODINASE; TYPE-1
AB Background. The results of previous studies on the usefulness of free triiodothyronine (FT3) to free thyroxine (FT4) are controversial. We investigated the usefulness of FT3, FT4, and FT3/FT4 ratio in differentiating Graves' disease (GD) from destructive thyroiditis. Methods. A total of 126 patients with untreated GD, 36 with painless thyroiditis, 18 with painful subacute thyroiditis, and 63 healthy controls, were recruited. The levels of FT3 and FT4 and the FT3/FT4 ratios for the different etiologies of thyrotoxicosis were evaluated separately by receiver operating characteristic (ROC) curve analysis. The expression levels of type 1 and type 2 deiodinase (DIO1 and DIO2) in thyroid tissues were also investigated. Results. The optimal cut-off values were 7.215 pmol/L for FT3, 21.71 pmol/L for FT4, and 0.4056 for the FT3/FT4 ratio. The specificity and positive predictive value of the FT3/FT4 ratio were highest for values > 0.4056. DIO1 mRNA expression was significantly higher in the thyroid tissue of patients with GD (P = 0 013). Conclusions. We demonstrated that the FT3/FT4 ratio was useful in differentiating GD from destructive thyroiditis. In addition, a relatively high expression of type 1 deiodinase in the thyroid might be responsible for the high FT3/FT4 ratio in patients with GD.
C1 [Chen, Xinxin; Zhou, Yulin; Zhou, Mengxi; Yin, Qinglei; Wang, Shu] Shanghai Jiao Tong Univ, Sch Med, Shanghai Clin Ctr Endocrine & Metab Dis, Dept Endocrinol,Ruijin Hosp, 197 Ruijin 2nd Rd, Shanghai 200025, Peoples R China.
C3 Shanghai Jiao Tong University
RP Wang, S (Corresponding author)，Shanghai Jiao Tong Univ, Sch Med, Shanghai Clin Ctr Endocrine & Metab Dis, Dept Endocrinol,Ruijin Hosp, 197 Ruijin 2nd Rd, Shanghai 200025, Peoples R China.
EM shuwang999@hotmail.com
FU National Natural Science Foundation of China [81270872, 81570707]
FX This research was supported by the National Natural Science Foundation
   of China (81270872 and 81570707).
CR Ajjan RA, 2008, NAT CLIN PRACT ENDOC, V4, P461, DOI 10.1038/ncpendmet0886
   Ando T, 2005, BEST PRACT RES CL EN, V19, P33, DOI 10.1016/j.beem.2004.11.005
   Bartha T., 2003, ENDOCRINOLOGY, V141, P229
   Bianco AC, 2002, ENDOCR REV, V23, P38, DOI 10.1210/er.23.1.38
   Canettieri G, 2000, ENDOCRINOLOGY, V141, P1804, DOI 10.1210/en.141.5.1804
   Carle A, 2013, EUR J ENDOCRINOL, V169, P537, DOI 10.1530/EJE-13-0533
   Ito M, 2011, EUR J ENDOCRINOL, V164, P95, DOI 10.1530/EJE-10-0736
   Izumi Y, 2002, CLIN ENDOCRINOL, V57, P51, DOI 10.1046/j.1365-2265.2002.01558.x
   Kuiper GGJM, 2005, THYROID, V15, P787, DOI 10.1089/thy.2005.15.787
   LARSEN PR, 1981, ENDOCR REV, V2, P87, DOI 10.1210/edrv-2-1-87
   Laurberg P, 2007, J CLIN ENDOCR METAB, V92, P2149, DOI 10.1210/jc.2007-0178
   Noh JY, 2005, ENDOCR J, V52, P537, DOI 10.1507/endocrj.52.537
   Ross DS, 2016, THYROID, V26, P1343, DOI 10.1089/thy.2016.0229
   Salvatore D, 1996, J CLIN INVEST, V98, P962, DOI 10.1172/JCI118880
   SHIGEMASA C, 1987, J CLIN ENDOCR METAB, V65, P359, DOI 10.1210/jcem-65-2-359
   Sriphrapradang C, 2016, ANN MED SURG, V10, P69, DOI 10.1016/j.amsu.2016.07.024
   TOYODA N, 1995, MOL CELL BIOL, V15, P5100
   Weetman AP, 2000, NEW ENGL J MED, V343, P1236, DOI 10.1056/NEJM200010263431707
NR 18
TC 13
Z9 14
U1 1
U2 6
PU HINDAWI LTD
PI LONDON
PA ADAM HOUSE, 3RD FLR, 1 FITZROY SQ, LONDON, W1T 5HF, ENGLAND
SN 1687-8337
EI 1687-8345
J9 INT J ENDOCRINOL
JI Int. J. Endocrinol.
PY 2018
VL 2018
AR 4836736
DI 10.1155/2018/4836736
PG 8
WC Endocrinology & Metabolism
WE Science Citation Index Expanded (SCI-EXPANDED)
SC Endocrinology & Metabolism
GA GK0QI
UT WOS:000435816000001
PM 29971103
OA Green Published, gold, Green Submitted
DA 2022-12-31
ER

PT J
AU Noda, K
   Kodama, S
   Uemura, N
   Suzuki, M
AF Noda, Kenji
   Kodama, Satoru
   Uemura, Naoki
   Suzuki, Masashi
TI A rare case of cholesterol granuloma in the thyroid without an
   abnormality of lipid metabolism
SO AURIS NASUS LARYNX
LA English
DT Article
DE Cholesterol granuloma; Thyroid
ID ERDHEIM-CHESTER-DISEASE
AB This report describes a cholesterol granuloma (CG) of the thyroid. The patient was a 79-year-old male. The mass in the thyroid was observed by chest computed tomography (CT). Initially, he had no clinical symptoms and the mass was not palpable. However, it started and became palpable and painful. He was diagnosed to have subacute thyroiditis. Although he was administered prednisolone (PSL), the mass grew larger and more solid. Then thyroid left lobectomy was performed under general anesthesia. The histological diagnosis was CG of the thyroid. After surgery his clinical course was favorable. (C) 2009 Elsevier Ireland Ltd. All rights reserved.
C1 [Noda, Kenji; Kodama, Satoru; Uemura, Naoki; Suzuki, Masashi] Oita Univ, Fac Med, Dept Otolaryngol, Oita 8795593, Japan.
C3 Oita University
RP Noda, K (Corresponding author)，Oita Univ, Fac Med, Dept Otolaryngol, 1-1 Idaigaoka,Hazama Machi, Oita 8795593, Japan.
EM k-noda@med.oita-u.ac.jp
CR Furuhira Chizu, 2004, Breast Cancer, V11, P210, DOI 10.1007/BF02968304
   GUERINI SG, 1985, LARYNGOSCOPE, V95, P659
   Kunt T, 1998, J LARYNGOL OTOL, V112, P65, DOI 10.1017/S002221510013991X
   REYNOLDS HE, 1994, RADIOLOGY, V191, P249, DOI 10.1148/radiology.191.1.8134582
   SANDROCK D, 1990, EUR J NUCL MED, V16, P55, DOI 10.1007/BF01566013
   Schmidt HHJ, 1997, METABOLISM, V46, P1215, DOI 10.1016/S0026-0495(97)90220-1
NR 6
TC 1
Z9 1
U1 0
U2 1
PU ELSEVIER SCI LTD
PI OXFORD
PA THE BOULEVARD, LANGFORD LANE, KIDLINGTON, OXFORD OX5 1GB, OXON, ENGLAND
SN 0385-8146
J9 AURIS NASUS LARYNX
JI Auris Nasus Larynx
PD FEB
PY 2010
VL 37
IS 1
BP 134
EP 136
DI 10.1016/j.anl.2009.02.013
PG 3
WC Otorhinolaryngology
WE Science Citation Index Expanded (SCI-EXPANDED)
SC Otorhinolaryngology
GA 546XL
UT WOS:000273848100026
PM 19423249
DA 2022-12-31
ER

PT J
AU Zhang, Z
   Li, CJ
AF Zhang, Zhe
   Li, Chengjiang
TI Follow-up of a case of subacute thyroiditis with uncommon thyroid Tc-99m
   uptake
SO ARQUIVOS BRASILEIROS DE ENDOCRINOLOGIA E METABOLOGIA
LA English
DT Article
ID TSH-RECEPTOR; GRAVES-DISEASE; ANTIBODIES; THYROTOXICOSIS
AB Thyroidal Tc-99m uptake in the acute thyrotoxic phase of subacute thyroiditis (SAT) is always inhibited. However, a patient with SAT had signs in the right-side thyroid gland with transient thyrotoxicosis and slightly high Tc-99m uptake levels in the right lobe, low Tc-99m uptake in the left lobe, and normal overall uptake. Histological examination showed cellular destruction and granulomatous inflammatory changes in the right lobe, with marked interstitial fibrosis in the left lobe. The patient was thyrotrophin-receptor antibody (TRAb) positive. After a short course of prednisolone, SAT-like symptoms and signs improved. TRAb-positivity resolved spontaneously after 22 months, and TSH levels were slightly low for 22 months. Levels then kept normal in the following four years. In conclusion, high Tc-99m uptake by the right lobe was due to the combined effects of TRAb and left thyroid gland fibrosis.
C1 [Zhang, Zhe; Li, Chengjiang] Zhejiang Univ, Coll Med, Affiliated Hosp 1, Dept Endocrinol & Metab, Hangzhou 310003, Zhejiang, Peoples R China.
C3 Zhejiang University
RP Zhang, Z (Corresponding author)，79 Qinchun Rd, Hangzhou, Zhejiang, Peoples R China.
EM 10518093zz@163.com
FU Natural Science Foundation of Zhejiang Province of China [Y2090448]
FX the study was supported by the Natural Science Foundation of Zhejiang
   Province of China, No: Y2090448.
CR Daniels GH, 2001, THYROID, V11, P691, DOI 10.1089/105072501750362772
   Fujii S, 2003, INTERNAL MED, V42, P704, DOI 10.2169/internalmedicine.42.704
   Hoang TD, 2011, THYROID, V21, P1397, DOI 10.1089/thy.2011.0254
   Iitaka M, 1998, CLIN ENDOCRINOL, V48, P445, DOI 10.1046/j.1365-2265.1998.00416.x
   Iitaka M, 2001, ENDOCR J, V48, P139, DOI 10.1507/endocrj.48.139
   Kamijo K, 2003, ENDOCR J, V50, P113, DOI 10.1507/endocrj.50.113
   Lu Y, 2009, CHINESE J PRACT INTE, V29, P129
   MITANI Y, 1992, HORM RES, V37, P196, DOI 10.1159/000182309
   Nakamura S, 1996, ENDOCR J, V43, P185, DOI 10.1507/endocrj.43.185
   Nakamura S, 1997, ENDOCR J, V44, P611, DOI 10.1507/endocrj.44.611
   Shigemasa C, 1997, CLIN NUCL MED, V22, P109, DOI 10.1097/00003072-199702000-00008
   Tsai CH, 2010, SURGERY, V147, P461, DOI 10.1016/j.surg.2008.09.007
   [伍宁玲 WU Ningling], 2011, [解放军医学杂志, Medical Journal of Chinese People's Liberation Army], V36, P501
   [周仁 ZHOU Ren], 2005, [中华内分泌代谢杂志, Chinese Journal of Endocrinology and Metabolism], V21, P575
NR 14
TC 1
Z9 1
U1 0
U2 2
PU SBEM-SOC BRASIL ENDOCRINOLOGIA & METABOLOGIA
PI RIO DE JANEIRO, RJ
PA RUA HUMAITA, 85 CJ 501, RIO DE JANEIRO, RJ, 22261-000, BRAZIL
SN 0004-2730
EI 1677-9487
J9 ARQ BRAS ENDOCRINOL
JI Arq. Bras. Endocrinol. Metabol.
PD NOV
PY 2013
VL 57
IS 8
BP 659
EP 662
DI 10.1590/S0004-27302013000800013
PG 4
WE Science Citation Index Expanded (SCI-EXPANDED)
GA 278PF
UT WOS:000328901500013
PM 24343637
OA gold, Green Submitted
DA 2022-12-31
ER

PT J
AU Bahadir, CT
   Yilmaz, M
   Kilickan, E
AF Bahadir, Cigdem Tura
   Yilmaz, Merve
   Kilickan, Elif
TI Factors affecting recurrence in subacute granulomatous thyroiditis
SO ARCHIVES OF ENDOCRINOLOGY METABOLISM
LA English
DT Article
DE Subacute thyroiditis; recurrence; prednisolone; thyrotoxicosis; risk
   factors
ID CLINICAL CHARACTERISTICS; FEATURES; ANTIBODIES; PARAMETERS; DIAGNOSIS;
   DISEASES; PHASE
AB Objective: This study aimed to evaluate the factors affecting recurrence in subacute granulomatous thyroiditis (SAT). Materials and methods: A total of 137 patients with SAT were enrolled in the study; 98 (71.5%) were women and 39 (28.5%) were men. The patients received either steroid or nonsteroidal anti-inflammatory drug (NSAID) for eight weeks. Erythrocyte sedimentation rate (ESR), C-reactive protein, serum thyroid-stimulating hormone (TSH), free triiodothyronine, free thyroxine (FT4), anti-thyroid peroxidase antibodies and thyroglobulin antibodies, neutrophil, lymphocyte, platelet, neutrophil to lymphocyte ratio, and platelet to lymphocyte ratio levels were evaluated. In addition, recurrence rates were compared between patients who received NSAID treatment and those who received steroid therapy. Results: Treatment modality and pretreatment TSH, FT4, and ESR were significantly different between patients with and without recurrence (p = 0.011, 0.001, 0.004, and 0.026, respectively). Compared with patients without recurrence, those with recurrence had higher pretreatment TSH levels, but lower FT4 and ESR levels. On logistic regression analysis, treatment modality was found to be an independent risk factor for recurrence.The risk of recurrence was higher in those taking steroids than in those taking NSAIDs (p = 0.015).The optimal TSH cutoff value for recurrence was 0.045 mu IU/mL, with a sensitivity of 83.3% and specificity of 76% (AUC 0.794, 95% CI 0.639-0.949). Conclusions: The risk of SAT recurrence was higher with steroid therapy than with NSAIDs. Patients who had mild thyrotoxicosis had relatively high recurrence rate and may need a relatively longer duration of treatment.
C1 [Bahadir, Cigdem Tura] Amasya Univ, Fac Med, Dept Endocrinol & Metab, Amasya, Turkey.
   [Yilmaz, Merve] Gazi State Hosp, Dept Endocrinol & Metab, Samsun, Turkey.
   [Kilickan, Elif] Ondokuz Mayis Univ, Fac Med, Dept Endocrinol & Metab, Samsun, Turkey.
C3 Amasya University; Samsun Gazi State Hospital; Ondokuz Mayis University
RP Bahadir, CT (Corresponding author)，Amasya Univ, Sabuncuoglu Serefeddin Egitim & Arastirma Hastane, Amasya, Turkey.
EM cigdemtura@hotmail.com
OI TURA BAHADIR, Cigdem/0000-0001-6492-3064
CR Arao Tadashi, 2015, Journal of UOEH, V37, P103, DOI 10.7888/juoeh.37.103
   Benbassat CA, 2007, J ENDOCRINOL INVEST, V30, P631, DOI 10.1007/BF03347442
   Bennedbaek FN, 1997, THYROID, V7, P45, DOI 10.1089/thy.1997.7.45
   Calapkulu M, 2020, ENDOCRINE, V68, P138, DOI 10.1007/s12020-019-02163-w
   Cengiz H, 2020, PAK J MED SCI, V36, P240, DOI 10.12669/pjms.36.2.1063
   Desailloud R, 2009, VIROL J, V6, DOI 10.1186/1743-422X-6-5
   Erdem N, 2007, J ENDOCRINOL INVEST, V30, P546, DOI 10.1007/BF03346347
   Fatourechi V, 2003, J CLIN ENDOCR METAB, V88, P2100, DOI 10.1210/jc.2002-021799
   Gabay C, 1999, NEW ENGL J MED, V340, P448, DOI 10.1056/NEJM199902113400607
   Harrison M, 2015, AUST PRESCR, V38, P93, DOI 10.18773/austprescr.2015.034
   Hollowell JG, 2002, J CLIN ENDOCR METAB, V87, P489, DOI 10.1210/jc.87.2.489
   Hwangbo Y, 2018, ENDOCRINOL METAB, V33, P175, DOI 10.3803/EnM.2018.33.2.175
   Jo K, 2018, KOREAN J INTERN MED, V33, P1050, DOI 10.3904/kjim.2018.289
   Kilinc F, 2018, PROG NUTR, V20, P510, DOI 10.23751/pn.v20i3.7302
   Kojima M, 2002, PATHOL RES PRACT, V198, P833, DOI 10.1078/0344-0338-00344
   Kubota S, 2013, THYROID, V23, P269, DOI 10.1089/thy.2012.0459
   Lazarus John H., 1996, P577
   Lee HJ, 2015, J AUTOIMMUN, V64, P82, DOI 10.1016/j.jaut.2015.07.009
   Lee YJ, 2016, J ULTRAS MED, V35, P1653, DOI 10.7863/ultra.15.09049
   Mizukoshi T, 2001, INTERNAL MED, V40, P292, DOI 10.2169/internalmedicine.40.292
   Nishihara E, 2008, INTERNAL MED, V47, P725, DOI 10.2169/internalmedicine.47.0740
   Pan FS, 2015, J ULTRAS MED, V34, P689, DOI 10.7863/ultra.34.4.689
   ROTENBERG Z, 1986, ARCH INTERN MED, V146, P105, DOI 10.1001/archinte.146.1.105
   Sato J, 2017, ENDOCRINE, V55, P218, DOI 10.1007/s12020-016-1122-3
   Sencar ME, 2020, ARCH ENDOCRIN METAB, V64, P306, DOI 10.20945/2359-3997000000253
   Sencar ME, 2019, SCI REP-UK, V9, DOI 10.1038/s41598-019-53475-w
   Sproston NR, 2018, FRONT IMMUNOL, V9, DOI 10.3389/fimmu.2018.00754
   Stasiak M, 2021, REV ENDOCR METAB DIS, V22, P1027, DOI 10.1007/s11154-021-09648-y
   Stasiak M, 2020, GENES-BASEL, V11, DOI 10.3390/genes11111282
   Stasiak M, 2020, J CLIN MED, V9, DOI 10.3390/jcm9020534
   Stasiak M, 2019, INT J MOL SCI, V20, DOI 10.3390/ijms20051089
   Szczepanek-Parulska E, 2012, ENDOKRYNOL POL, V63, P138
   TAMAI H, 1991, J CLIN ENDOCR METAB, V73, P245, DOI 10.1210/jcem-73-2-245
   Tsai CH, 2010, SURGERY, V147, P461, DOI 10.1016/j.surg.2008.09.007
   VOLPE R, 1993, THYROID, V3, P253, DOI 10.1089/thy.1993.3.253
NR 35
TC 1
Z9 1
U1 0
U2 0
PU SBEM-SOC BRASIL ENDOCRINOLOGIA & METABOLOGIA
PI RIO DE JANEIRO, RJ
PA RUA HUMAITA, 85 CJ 501, RIO DE JANEIRO, RJ, 22261-000, BRAZIL
SN 2359-3997
EI 2359-4292
J9 ARCH ENDOCRIN METAB
JI Arch. Endocrinol. Metab.
PD MAY-JUN
PY 2022
VL 66
IS 3
BP 286
EP 294
DI 10.20945/2359-3997000000473
PG 9
WC Endocrinology & Metabolism
WE Science Citation Index Expanded (SCI-EXPANDED)
SC Endocrinology & Metabolism
GA 5F3TW
UT WOS:000866242400003
PM 35551678
OA gold
DA 2022-12-31
ER

PT J
AU Fatourechi, V
   Aniszewski, JP
   Fatourechi, GZE
   Atkinson, EJ
   Jacobsen, SJ
AF Fatourechi, V
   Aniszewski, JP
   Fatourechi, GZE
   Atkinson, EJ
   Jacobsen, SJ
TI Clinical features and outcome of subacute thyroiditis in an incidence
   cohort: Olmsted County, Minnesota, study
SO JOURNAL OF CLINICAL ENDOCRINOLOGY & METABOLISM
LA English
DT Article
ID SUB-ACUTE THYROIDITIS; GRAVES-DISEASE; HYPOTHYROIDISM; THYROTOXICOSIS;
   RECURRENCE; ANTIBODIES; DEQUERVAIN; MANAGEMENT
AB Subacute thyroiditis ( SAT), or granulomatous thyroiditis, is an inflammatory thyroid condition associated with pain and systemic symptoms. Few community studies are available. We studied the 160 patients with SAT in Olmsted County, Minnesota, seen between January 1, 1960, and December 30, 1997. Subjects were identified through the medical diagnostic index of the Rochester Epidemiology Project. The overall age- and sex-adjusted incidence from 1960 through 1997 was 4.9 cases per 100,000/ yr. In the most recent 28-yr period ( 1970 1997), 94 patients were identified. In this group, pain was the presenting symptom in 96%. SAT recurred in 4% of the patients 6 - 21 yr after the initial episode. Corticosteroid therapy was given to 36%. Early-onset hypothyroidism occurred both in patients receiving corticosteroid therapy (29%) and in those not receiving corticosteroid therapy (37%). At latest follow-up, significantly more patients who had received corticosteroid therapy had a diagnosis of hypothyroidism than the group without corticosteroid therapy (25% vs. 10%, P < 0.05; overall rate of hypothyroidism, 15%). Early transient hypothyroidism is common in SAT. Permanent hypothyroidism is less common, and only 15% of the patients are receiving T-4 therapy after 28 yr of follow-up. Symptomatic relief is achieved with corticosteroid therapy, but such therapy does not prevent early- and late-onset thyroid dysfunction.
C1 Mayo Clin & Mayo Fdn, Div Endocrinol Diabet Metab Nutr & Internal Med, Rochester, MN 55905 USA.
   Mayo Clin & Mayo Fdn, Div Biostat, Rochester, MN 55905 USA.
   Mayo Clin & Mayo Fdn, Div Epidemiol, Rochester, MN 55905 USA.
C3 Mayo Clinic; Mayo Clinic; Mayo Clinic
RP Fatourechi, V (Corresponding author)，Mayo Clin & Mayo Fdn, Div Endocrinol Diabet Metab Nutr & Internal Med, 200 1st St SW, Rochester, MN 55905 USA.
OI Jacobsen, Steven/0000-0002-8174-8533
FU NATIONAL INSTITUTE OF ARTHRITIS AND MUSCULOSKELETAL AND SKIN DISEASES
   [R01AR030582] Funding Source: NIH RePORTER; NIAMS NIH HHS [AR-30582]
   Funding Source: Medline
CR BAUMAN A, 1983, NEW YORK STATE J MED, V83, P987
   Bergstralh EJ., 1992, CALCULATING INCIDENC
   BROUQUI P, 1991, ANN INTERN MED, V114, P1063, DOI 10.7326/0003-4819-114-12-1063_2
   Cordray JP, 2001, ANN MED INTERNE, V152, P84
   DEBRUIN TWA, 1990, J CLIN ENDOCR METAB, V70, P396, DOI 10.1210/jcem-70-2-396
   DUNINCK TM, 2002, ENDOCR PRACT, V8, P255
   FUKATA S, 1992, ACTA ENDOCRINOL-COP, V126, P495, DOI 10.1530/acta.0.1260495
   FURSZYFER J, 1970, MAYO CLIN PROC, V45, P396
   GOZARIU L, 1986, EXP CLIN ENDOCRINOL, V87, P48, DOI 10.1055/s-0029-1210522
   HWANG SC, 1989, YI XUE ZA ZHI TAIPEI, V43, P113
   Iitaka M, 1998, CLIN ENDOCRINOL, V48, P445, DOI 10.1046/j.1365-2265.1998.00416.x
   Iitaka M, 2001, ENDOCR J, V48, P139, DOI 10.1507/endocrj.48.139
   Iitaka M, 1996, J CLIN ENDOCR METAB, V81, P466, DOI 10.1210/jc.81.2.466
   INTENZO CM, 1993, CLIN NUCL MED, V18, P302, DOI 10.1097/00003072-199304000-00007
   JAYARAM G, 1987, ACTA CYTOL, V31, P687
   KITCHENER MI, 1989, CLIN NUCL MED, V14, P439, DOI 10.1097/00003072-198906000-00010
   LIO S, 1984, ACTA ENDOCRINOL-COP, V106, P67, DOI 10.1530/acta.0.1060067
   MARTINO E, 1987, J ENDOCRINOL INVEST, V10, P321, DOI 10.1007/BF03348138
   McCullagh P., 1989, GEN LINEAR MODELS, V(2nd), DOI [10.1007/978-1-4899-3242-6, https://doi.org/10.1007/978-1-4899-3242-6, DOI 10.1007/978-1-4899-3242-6]
   Melton LJ, 1996, MAYO CLIN PROC, V71, P266, DOI 10.4065/71.3.266
   Mizukoshi T, 2001, INTERNAL MED, V40, P292, DOI 10.2169/internalmedicine.40.292
   Nakamura S, 1996, ENDOCR J, V43, P185, DOI 10.1507/endocrj.43.185
   NORDYKE RA, 1991, WESTERN J MED, V155, P61
   OKSA H, 1989, J ENDOCRINOL INVEST, V12, P495, DOI 10.1007/BF03350743
   Ross DS, 1998, ENDOCRIN METAB CLIN, V27, P169, DOI 10.1016/S0889-8529(05)70305-4
   SATOH M, 1975, ACTA PATHOL JAPON, V25, P499
   SINGER PA, 1991, MED CLIN N AM, V75, P61, DOI 10.1016/S0025-7125(16)30472-2
   Slatosky J, 2000, AM FAM PHYSICIAN, V61, P1047
   TAUVERON I, 1991, REV MED INTERNE, V12, P396, DOI 10.1016/S0248-8663(05)80855-0
   TIKKANEN MJ, 1982, ACTA ENDOCRINOL-COP, V101, P348, DOI 10.1530/acta.0.1010348
   VOLPE R, 1993, THYROID, V3, P253, DOI 10.1089/thy.1993.3.253
   VOLPE R, 1967, J CLIN ENDOCR METAB, V27, P1275, DOI 10.1210/jcem-27-9-1275
   Volpe R, 1981, Prog Clin Biol Res, V74, P115
   VOLPE R, 1979, CLIN ENDOCRINOL META, V8, P81, DOI 10.1016/S0300-595X(79)80011-0
   Walfish P G, 1997, Curr Ther Endocrinol Metab, V6, P117
   WARTOFSKY L, 1987, AM J MED, V83, P761, DOI 10.1016/0002-9343(87)90910-7
   WERNER SC, 1979, ARCH INTERN MED, V139, P1313, DOI 10.1001/archinte.139.11.1313
   YAMAMOTO M, 1988, ENDOCRINOL JAPON, V35, P833
NR 39
TC 194
Z9 221
U1 0
U2 12
PU ENDOCRINE SOC
PI WASHINGTON
PA 2055 L ST NW, SUITE 600, WASHINGTON, DC 20036 USA
SN 0021-972X
EI 1945-7197
J9 J CLIN ENDOCR METAB
JI J. Clin. Endocrinol. Metab.
PD MAY 1
PY 2003
VL 88
IS 5
BP 2100
EP 2105
DI 10.1210/jc.2002-021799
PG 6
WC Endocrinology & Metabolism
WE Science Citation Index Expanded (SCI-EXPANDED)
SC Endocrinology & Metabolism
GA 673TD
UT WOS:000182595500028
PM 12727961
OA Bronze
DA 2022-12-31
ER

PT J
AU Chao, CS
   Lin, SY
   Sheu, WHH
AF Chao, CS
   Lin, SY
   Sheu, WHH
TI Graves' disease presented as painful goiter
SO HORMONE RESEARCH
LA English
DT Article
DE painful Graves' disease; thyrotropin receptor antibody; erythrocyte
   sedimentation rate
ID SUBACUTE THYROIDITIS; THYROTOXICOSIS; HYPOTHYROIDISM; HYPERTHYROIDISM
AB Pain in the thyroid gland is rarely present in Graves' disease. We describe a 32-year-old female hyperthyroid Graves' disease patient with an initial manifestation of painful goiter. On physical examination, the thyroid gland was diffusely enlarged and tender. The laboratory examinations showed high serum thyroid hormone and low thyrotropin values. Serum inflammatory markers, including C-reactive protein and erythrocyte sedimentation rate, were elevated. Thyroid ultrasound revealed multiple focal hypoechoic areas. All these findings gave an initial impression of an acute inflammatory and destructive process in the thyroid gland. However, subsequent thyroid scintigraphy demonstrated a diffuse radioactive iodide uptake pattern with positive serum thyrotropin receptor antibodies. Fine-needle aspiration cytology showed only the presence of lymphocytes. She was diagnosed as having Graves' disease and was treated with propylthiouracil, and prednisolone was given for neck pain. Within a few days, the thyroid tenderness dramatically improved, and the erythrocyte sedimentation rate progressively normalized. However, follow-up thyroid function tests still showed high serum thyroid hormone levels. The possible etiologies of a painful thyroid gland in Graves' disease will be discussed. Copyright (C) 2002 S. Karger AG, Basel.
C1 Taichung Vet Gen Hosp, Dept Internal Med, Div Endocrinol & Metab, Taichung, Taiwan.
C3 Taichung Veterans General Hospital
RP Lin, SY (Corresponding author)，Taichung Vet Gen Hosp, Dept Internal Med, Div Endocrinol & Metab, 160,Sect 3,Chung Gang Rd, Taichung, Taiwan.
CR BARNALENA L, 1996, THYROID, V6, P345
   DRUCKER DJ, 1990, J CLIN ENDOCR METAB, V71, P1663, DOI 10.1210/jcem-71-6-1663
   Farwell AP, 1996, OTOLARYNG CLIN N AM, V29, P541
   FISHER DA, 1987, PEDIATR CLIN N AM, V34, P907
   FUKATA S, 1993, ARCH INTERN MED, V153, P2157, DOI 10.1001/archinte.153.18.2157
   HAMBURGER JI, 1979, ANN INTERN MED, V91, P406, DOI 10.7326/0003-4819-91-3-406
   Hiromatsu Y, 1999, THYROID, V9, P1189, DOI 10.1089/thy.1999.9.1189
   MIASKIEWICZ SL, 1987, ANN INTERN MED, V107, P118, DOI 10.7326/0003-4819-107-1-118_3
   MITANI Y, 1992, HORM RES, V37, P196, DOI 10.1159/000182309
   NAKAMURA S, 1992, ENDOCRINOL JAPON, V39, P469
   Nakamura S, 1997, ENDOCR J, V44, P611, DOI 10.1507/endocrj.44.611
   NOFAL MM, 1966, J AMER MED ASSOC, V197, P605, DOI 10.1001/jama.197.8.605
   SHIGEMASA C, 1990, ARCH INTERN MED, V150, P1105, DOI 10.1001/archinte.150.5.1105
   SHIGEMASA C, 1991, HORM RES, V35, P208, DOI 10.1159/000181904
   SHIGEMASA C, 1991, HORM RES, V36, P9, DOI 10.1159/000182098
   SHIGEMASA C, 1990, J CLIN ENDOCR METAB, V70, P385, DOI 10.1210/jcem-70-2-385
   TAKASU N, 1990, CLIN ENDOCRINOL, V33, P687, DOI 10.1111/j.1365-2265.1990.tb03906.x
   WATTS NB, 1988, AM J MED SCI, V296, P126, DOI 10.1097/00000441-198808000-00011
   WERNER SC, 1979, ARCH INTERN MED, V139, P1313, DOI 10.1001/archinte.139.11.1313
NR 19
TC 3
Z9 5
U1 0
U2 0
PU KARGER
PI BASEL
PA ALLSCHWILERSTRASSE 10, CH-4009 BASEL, SWITZERLAND
SN 0301-0163
J9 HORM RES
JI Horm. Res.
PY 2002
VL 57
IS 1-2
BP 53
EP 56
DI 10.1159/000057948
PG 4
WC Endocrinology & Metabolism
WE Science Citation Index Expanded (SCI-EXPANDED)
SC Endocrinology & Metabolism
GA 551LH
UT WOS:000175562800010
PM 12006721
DA 2022-12-31
ER

PT J
AU Ucan, B
   Delibasi, T
   Cakal, E
   Arslan, MS
   Bozkurt, NC
   Demirci, T
   Ozbek, M
   Sahin, M
AF Ucan, Bekir
   Delibasi, Tuncay
   Cakal, Erman
   Arslan, Muyesser Sayki
   Bozkurt, Nujen Colak
   Demirci, Taner
   Ozbek, Mustafa
   Sahin, Mustafa
TI Papillary thyroid cancer case masked by subacute thyroiditis
SO ARQUIVOS BRASILEIROS DE ENDOCRINOLOGIA E METABOLOGIA
LA English
DT Article
ID GRANULOMATOUS THYROIDITIS; DIFFERENTIAL-DIAGNOSIS; CARCINOMA
AB Subacute thyroiditis (SAT) association with thyroid carcinoma has been rarely reported in the literature. We present a patient with SAT and papillary thyroid cancer that was suspected by ultrasonographic evaluation (US) following SAT treatment. A fifty-four-year old female patient referred to our department due to tachycardia, jitteriness and pain in cervical region for the past one month. SAT diagnosis was established by physical examination, laboratory and ultrasonographic findings. After treatment, control thyroid US revealed regression of the hypoechogenic regions seen in both lobes, and a previously unreported hypoechogenic lesion with microcalcification focus that had irregular borders and was not clearly separated from the surrounding parenchyma located in the posterior aspect of the lobe (Elasto score: 4, Strain index: 7.08). Fine needle aspiration biopsy was taken from this nodule; cytology was assessed to be compatible with papillary thyroid carcinoma. Postsurgical pathology evaluation showed a papillary microcarcinoma. SAT may produce ultrasound changes that obscure the coexistence of papillary carcinoma. We recommend that patients with SAT have ultrasonography after they recover. Hypoechogenic regions bigger than 1 cm that are present in the follow-up post-therapy US should be assessed by biopsy.
C1 [Ucan, Bekir; Delibasi, Tuncay; Cakal, Erman; Arslan, Muyesser Sayki; Bozkurt, Nujen Colak; Demirci, Taner; Ozbek, Mustafa] Diskapi Yildirim Beyazit Training & Res Hosp, Dept Endocrinol & Metab, Ankara, Turkey.
   [Sahin, Mustafa] Ankara Univ, Sch Med, Dept Endocrinol & Metab, TR-06100 Ankara, Turkey.
C3 Diskapi Yildirim Beyazit Training & Research Hospital; Ankara University
RP Ucan, B (Corresponding author)，Diskapi Yildirim Beyazit Training & Res Hosp, Dept Endocrinol & Metab, Ankara, Turkey.
EM uzm.dr.bekir@hotmail.com.tr
RI Bozkurt, Nujen Colak/B-5085-2012; Sahin, Mustafa/AAH-3394-2019;
   Delibasi, Tuncay/ABE-5351-2021
OI Bozkurt, Nujen Colak/0000-0002-2011-5601; Sahin,
   Mustafa/0000-0002-4718-0083; Delibasi, Tuncay/0000-0002-5780-8209
CR BENKER G, 1988, ACTA ENDOCRINOL-COP, V117, P435, DOI 10.1530/acta.0.1170435
   Choi Young Sik, 2013, J Med Case Rep, V7, P3, DOI 10.1186/1752-1947-7-3
[truncated: 2,288,011 more chars]
