# Supplementary material for: Emerging trends and hot spots in subacute thyroiditis research from 2001 to 2022: A bibliometric analysis
Source: Front Endocrinol (Lausanne). 2023 Mar 17;14:1144465. doi: 10.3389/fendo.2023.1144465 (PMC10064097; doi:10.3389/fendo.2023.1144465)
Supplement: Supplementary file 1 [file Presentation_1.zip › input/download_501-568.txt]

FN Clarivate Analytics Web of Science
VR 1.0
PT J
AU Kamijo, K
   Murayama, H
   Uzu, T
   Togashi, K
   Kahaly, GJ
AF Kamijo, Keiichi
   Murayama, Hiroshi
   Uzu, Takahiro
   Togashi, Kazuyoshi
   Kahaly, George J.
TI A Novel Bioreporter Assay for Thyrotropin Receptor Antibodies Using a
   Chimeric Thyrotropin Receptor (Mc4) Is More Useful in Differentiation of
   Graves' Disease from Painless Thyroiditis Than Conventional
   Thyrotropin-Stimulating Antibody Assay Using Porcine Thyroid Cells
SO THYROID
LA English
DT Article
ID TSH RECEPTOR; CLINICAL-SIGNIFICANCE; WILD-TYPE
AB Background: Graves' disease (GD) is caused by thyrotropin (TSH) receptor antibodies (TSHRAbs) that bind to TSHR and activate thyrocytes. The measurement of TSHRAbs therefore has been used to assist in the diagnosis and management of GD.
   Methods: In this study, we evaluated the clinical significance of a newly developed bioreporter assay for the detection of TSHRAbs (Thyretain (TM)). The Thyretain bioreporter assay utilizes a chimeric receptor (Mc4), in which residues 262-335 of TSHR are replaced with a rat lutropin-choriogonadtropin receptor segment. This bioreporter is designed to specifically detect stimulating TSHRAbs (Mc4-TSHRAbs).
   Results: The Mc4-TSHRAb level of sera obtained from 110 normal healthy controls, 103, 99, and 50 patients with untreated GD, painless Hashimoto's thyroiditis (PT), and subacute thyroiditis (SAT) were 27.3% +/- 11.3%, 327.8% +/- 105.9%, 48.9% +/- 48.5%, and 24.9% +/- 13.4%, respectively. Compared with the Mc4-TSHRAb levels of patients with PT and SAT, and normal healthy controls, the Mc4-TSHRAb levels of untreated GD patients were significantly higher (p< 0.01). The sensitivity and specificity of the Thyretain bioreporter assay for GD and PT were 95.1% and 96.0%, respectively, at the optimal cut-off value of 128%. Measurement of TSHRAbs with a bioassay that uses porcine thyroid cells (TSH-stimulating antibody [TSAb]) showed a positive correlation (r = 0.472, p< 0.001) with the Thyretain assay for untreated GD, and strong positive correlation (r = 0.821, p< 0.001) for the entire untreated GD, PT, and SAT population. The positive rate of Mc4-TSHRAbs for GD was significantly higher than that of TSAb (95.1% vs. 89.3%, p< 0.05) and the negative rate of PT by Mc4-TSHRAbs was also significantly higher than that of TSAb (96.0% vs. 86.9%, p< 0.01). As a result, Mc4-TSHRAbs showed statistically better (p< 0.01) diagnostic accuracy in differentiating GD from PT than TSAb.
   Conclusions: These data suggest that the Thyretain bioreporter assay with a chimeric TSHR (Mc4) is more useful in the differential diagnosis of GD from PT than the bioassay with wild-type TSHR on porcine thyroid cells.
C1 [Kamijo, Keiichi] Kamijo Thyroid Clin, Chuo Ku, Sapporo, Hokkaido 0600042, Japan.
   [Kamijo, Keiichi] Kamijo Thyroid Res Inst, Sapporo, Hokkaido, Japan.
   [Murayama, Hiroshi; Uzu, Takahiro; Togashi, Kazuyoshi] Yamasa Corp, Chiba, Japan.
   [Kahaly, George J.] Johannes Gutenberg Univ Mainz, Dept Med 1, Med Ctr, D-6500 Mainz, Germany.
C3 Johannes Gutenberg University of Mainz
RP Kamijo, K (Corresponding author)，Kamijo Thyroid Clin, Chuo Ku, 14-3-1 Ohdori Nishi, Sapporo, Hokkaido 0600042, Japan.
EM katt@cocoa.ocn.ne.jp
FU Yamasa Corporation
FX Kamijo Thyroid Research Institute has received research grants from
   Yamasa Corporation. H. M., T. U., and K. T. are employed by Yamasa
   Corporation. Yamasa Corporation consulted for Diagnostic Hybrids, Inc.
   G. J. K. has served as an unpaid advisor for research and manuscript
   preparation.
CR ADAMS DD, 1987, THYROID AUTOIMMUNITY, P1
   Akamizu T, 2001, THYROID, V11, P1123, DOI 10.1089/10507250152740966
   AKAMIZU T, 1995, EUR J ENDOCRINOL, V132, P62, DOI 10.1530/eje.0.1320062
   Cho BY, 2002, J KOREAN MED SCI, V17, P293, DOI 10.3346/jkms.2002.17.3.293
   Grasso YZ, 1999, THYROID, V9, P531, DOI 10.1089/thy.1999.9.531
   Kamijo K, 1999, ENDOCR J, V46, P397, DOI 10.1507/endocrj.46.397
   Kohn L D, 1992, Int Rev Immunol, V9, P135, DOI 10.3109/08830189209061788
   Kohn LD, 2003, AUTOIMMUNITY, V36, P331, DOI 10.1080/08916930310001604199
   Kohn LD., 1995, THYROID IMMUNITY, P115
   McIntosh RS, 1997, CLIN SCI, V92, P529, DOI 10.1042/cs0920529
   RAKOVER Y, 1990, ACTA ENDOCRINOL-COP, V123, P118, DOI 10.1530/acta.0.1230118
   Smith BR, 2007, THYROID, V17, P923, DOI 10.1089/thy.2007.0239
   TAHARA K, 1991, BIOCHEM BIOPH RES CO, V179, P70, DOI 10.1016/0006-291X(91)91335-A
   Watanabe Y, 1997, THYROID, V7, P13, DOI 10.1089/thy.1997.7.13
NR 14
TC 30
Z9 35
U1 0
U2 1
PU MARY ANN LIEBERT, INC
PI NEW ROCHELLE
PA 140 HUGUENOT STREET, 3RD FL, NEW ROCHELLE, NY 10801 USA
SN 1050-7256
EI 1557-9077
J9 THYROID
JI Thyroid
PD AUG
PY 2010
VL 20
IS 8
BP 851
EP 856
DI 10.1089/thy.2010.0059
PG 6
WC Endocrinology & Metabolism
WE Science Citation Index Expanded (SCI-EXPANDED)
SC Endocrinology & Metabolism
GA 634KF
UT WOS:000280579000004
PM 20615137
DA 2022-12-31
ER

PT J
AU Dhillon, KS
   Cohan, P
   Kelly, DF
   Darwin, CH
   Iyer, KV
   Chopra, IJ
AF Dhillon, KS
   Cohan, P
   Kelly, DF
   Darwin, CH
   Iyer, KV
   Chopra, IJ
TI Treatment of hyperthyroidism associated with thyrotropin-secreting
   pituitary adenomas with iopanoic acid
SO JOURNAL OF CLINICAL ENDOCRINOLOGY & METABOLISM
LA English
DT Article
ID ORAL CHOLECYSTOGRAPHIC AGENTS; NEONATAL GRAVES-DISEASE; SODIUM IPODATE;
   PREOPERATIVE PREPARATION; INDUCED THYROTOXICOSIS; SUBACUTE THYROIDITIS;
   SOMATOSTATIN ANALOG; FOLLOW-UP; MANAGEMENT; THERAPY
AB TSH-secreting tumors comprise less than 2% of all pituitary adenomas. All patients present with hyperthyroidism with a detectable TSH level, and a majority have macroadenomas. Oral cholecystographic agents (e. g. iopanoic acid) potently inhibit the activation of T-4 to the more potent T-3. They have been used successfully to treat primary thyroidal hyperthyroidism and thyroxine overdose. However, they have not been employed in the treatment of central hyperthyroidism. We report, herein, the first two patients with thyrotropinomas, in whom iopanoic acid (Telepaque) has been used perioperatively to safely and rapidly achieve euthyroidism. In case 1, free T-3 index improved from a value of 634 to 175 (normal range 78-162) after 3 d of therapy with iopanoic acid. In case 2, free T-3 by dialysis improved from 697 pg/dl (10.7 pmol/liter) to 195 pg/dl (3.0 pmol/liter) (normal range 210-440 pg/dl; 3.2-6.7 pmol/liter) after 7 d of therapy with iopanoic acid.
C1 Univ Calif Los Angeles, Sch Med, Dept Med, Div Endocrinol, Los Angeles, CA 90024 USA.
   Univ Calif Los Angeles, Sch Med, Gonda Diabet Ctr, Los Angeles, CA 90024 USA.
   Univ Calif Los Angeles, Sch Med, Dept Surg, Div Neurosurg, Los Angeles, CA 90024 USA.
   Univ Calif Los Angeles, Los Angeles Pituitary Tumor & Neuroendocrine Prog, Los Angeles, CA 90024 USA.
   Hoag Mem Hosp, Newport Beach, CA 92658 USA.
C3 University of California System; University of California Los Angeles;
   University of California Los Angeles Medical Center; David Geffen School
   of Medicine at UCLA; University of California System; University of
   California Los Angeles; University of California Los Angeles Medical
   Center; David Geffen School of Medicine at UCLA; University of
   California System; University of California Los Angeles; University of
   California Los Angeles Medical Center; David Geffen School of Medicine
   at UCLA; University of California System; University of California Los
   Angeles
RP Chopra, IJ (Corresponding author)，200 UCLA Med Plaza,Suite 530, Los Angeles, CA 90095 USA.
EM pcohan@mednet.ucla.edu
CR Arem R, 1996, ARCH INTERN MED, V156, P1752, DOI 10.1001/archinte.156.15.1752
   BAEZA A, 1991, CLIN ENDOCRINOL, V35, P439, DOI 10.1111/j.1365-2265.1991.tb03562.x
   BeckPeccoz P, 1996, ENDOCR REV, V17, P610, DOI 10.1210/er.17.6.610
   BECKPECCOZ P, 1989, J CLIN ENDOCR METAB, V68, P208, DOI 10.1210/jcem-68-1-208
   BECKPECCOZ P, 1996, PITUITARY ADENOMAS B, P139
   Bogazzi F, 2002, J ENDOCRINOL INVEST, V25, P176, DOI 10.1007/BF03343984
   Braga M, 2001, J CLIN ENDOCR METAB, V86, P1853, DOI 10.1210/jc.86.5.1853
   Brown RS, 1998, J PEDIATR-US, V132, P903, DOI 10.1016/S0022-3476(98)70332-4
   CHANSON P, 1993, ANN INTERN MED, V119, P236, DOI 10.7326/0003-4819-119-3-199308010-00010
   Chopra I J, 1978, Recent Prog Horm Res, V34, P521
   Chopra IJ, 2001, J CLIN ENDOCR METAB, V86, P4707, DOI 10.1210/jc.86.10.4707
   CHOPRA IJ, 1995, J CLIN ENDOCR METAB, V80, P2178, DOI 10.1210/jc.80.7.2178
   COMI RJ, 1987, NEW ENGL J MED, V317, P12, DOI 10.1056/NEJM198707023170103
   ERMANS AM, 1986, FRONTIERS THYROIDOLO, P1137
   GESUNDHEIT N, 1989, ANN INTERN MED, V111, P827, DOI 10.7326/0003-4819-111-10-827
   Gourgiotis L, 2001, Pituitary, V4, P135
   JOSHI R, 1993, CLIN PEDIATR, V32, P181, DOI 10.1177/000992289303200314
   KAPLAN MM, 1978, J CLIN INVEST, V61, P459, DOI 10.1172/JCI108957
   KARPMAN BA, 1987, J CLIN ENDOCR METAB, V64, P119, DOI 10.1210/jcem-64-1-119
   MAGLINTE DDT, 1991, RADIOLOGY, V178, P49, DOI 10.1148/radiology.178.1.1984325
   Martinez DS, 2003, PANMINERVA MED, V45, P53
   MCCUTCHEON IE, 1990, J NEUROSURG, V73, P674, DOI 10.3171/jns.1990.73.5.0674
   PEREZ JA, 1991, REV MED CHILE, V119, P1123
   SHEN DC, 1985, J CLIN ENDOCR METAB, V61, P723, DOI 10.1210/jcem-61-4-723
   SMALLRIDGE RC, 1987, ENDOCRIN METAB CLIN, V16, P765, DOI 10.1016/S0889-8529(18)30473-0
   TRANSUE D, 1992, J PEDIATR-US, V121, P472, DOI 10.1016/S0022-3476(05)81807-4
   WU SY, 1982, J CLIN ENDOCR METAB, V54, P630, DOI 10.1210/jcem-54-3-630
NR 27
TC 15
Z9 18
U1 0
U2 2
PU ENDOCRINE SOC
PI WASHINGTON
PA 2055 L ST NW, SUITE 600, WASHINGTON, DC 20036 USA
SN 0021-972X
EI 1945-7197
J9 J CLIN ENDOCR METAB
JI J. Clin. Endocrinol. Metab.
PD FEB 1
PY 2004
VL 89
IS 2
BP 708
EP 711
DI 10.1210/jc.2003-031629
PG 4
WC Endocrinology & Metabolism
WE Science Citation Index Expanded (SCI-EXPANDED)
SC Endocrinology & Metabolism
GA 771AT
UT WOS:000188763900040
PM 14764785
OA Bronze
DA 2022-12-31
ER

PT J
AU Tonacchera, M
   Agretti, P
   De Marco, G
   Perri, A
   Pinchera, A
   Vitti, P
   Chiovato, L
AF Tonacchera, M
   Agretti, P
   De Marco, G
   Perri, A
   Pinchera, A
   Vitti, P
   Chiovato, L
TI Thyroid resistance to TSH complicated by autoimmune thyroiditis
SO JOURNAL OF CLINICAL ENDOCRINOLOGY & METABOLISM
LA English
DT Article
ID THYROTROPIN-RECEPTOR GENE; CONGENITAL HYPOTHYROIDISM; INACTIVATING
   MUTATION; THYROGLOBULIN; HYPOPLASIA; FAMILIES; DISEASE
AB In this report we describe a 47-yr-old woman who was referred to our department for elevated serum TSH associated with normal free thyroid hormone levels, suggesting subclinical hypothyroidism. When first seen she was clinically euthyroid, and her thyroid gland was normal in size both at palpation and by ultrasound. The ultrasound of the thyroid showed a normoechogenic pattern. Serum thyroid hormone levels were confirmed to be within the normal range, whereas the serum TSH concentration was moderately elevated (13.4 muU/ml). Tests for antithyroperoxidase, antithyroglobulin, and anti-TSH receptor antibodies gave negative results. The only son of the proband, a clinically euthyroid 23-yr-old man, had a slightly elevated serum TSH concentration (5.2 muU/ml) with normal free thyroid hormone levels. The entire coding regions of the TSH receptor gene were sequenced in the proband, the son, and the father of the son. Genetic analysis in the proband showed a homozygous inactivating mutation of the TSH receptor. The mutation consisted of the substitution of an alanine in place of proline at position 162 in the extracellular portion of the receptor. The son was heterozygous for Pro(162)Ala. Only the wild-type sequence was found in the father. Both the proband and her son were considered to have compensated TSH resistance and were not treated. After 2 yr of follow-up, new thyroid tests were performed in the proband and showed a marked increase in the serum TSH concentration (61 muU/ml) compared with the initially observed value; serum free T(4) and T(3) levels were in the low normal range. At that time, tests for antithyroglobulin and antithyroperoxidase antibodies gave positive results, and thyroid echography showed a gland of normal size, but with a diffuse hypoechogenic pattern. In conclusion, we describe the first case of compensated TSH resistance evolving to mild hypothyroidism due to the appearance of a chronic autoimmune thyroiditis.
C1 Univ Pisa, Dipartimento Endocrinol & Metab Ortopedia & Traum, I-56124 Pisa, Italy.
C3 University of Pisa
RP Tonacchera, M (Corresponding author)，Univ Pisa, Dipartimento Endocrinol, Via Paradisa 2, I-56124 Pisa, Italy.
EM mtonacchera@hotmail.com
RI agretti, patrizia/AAC-5774-2022; Tonacchera, Massimo/K-8523-2016;
   Chiovato, Luca/K-6617-2016; Perri, Anna/AAC-9203-2020; chiovato,
   luca/AAC-9003-2019
OI Chiovato, Luca/0000-0001-7457-7353; Perri, Anna/0000-0002-2852-0919;
   Tonacchera, Massimo/0000-0001-5431-5823; agretti,
   patrizia/0000-0002-3504-5204
CR Abramowicz MJ, 1997, J CLIN INVEST, V99, P3018, DOI 10.1172/JCI119497
   Biebermann H, 1997, J CLIN ENDOCR METAB, V82, P3471, DOI 10.1210/jc.82.10.3471
   CHIOVATO L, 1994, J ENDOCRINOL INVEST, V17, P809, DOI 10.1007/BF03347782
   CliftonBligh RJ, 1997, J CLIN ENDOCR METAB, V82, P1094, DOI 10.1210/jc.82.4.1094
   Costagliola S, 1999, THYROID, V9, P995, DOI 10.1089/thy.1999.9.995
   deRoux N, 1996, J CLIN ENDOCR METAB, V81, P4229, DOI 10.1210/jc.81.12.4229
   deRoux N, 1996, MOL CELL ENDOCRINOL, V117, P253, DOI 10.1016/0303-7207(95)03753-5
   Gagne N, 1998, J CLIN ENDOCR METAB, V83, P1771, DOI 10.1210/jc.83.5.1771
   MARCOCCI C, 1991, J CLIN ENDOCR METAB, V72, P209, DOI 10.1210/jcem-72-1-209
   Russo D, 1997, J ENDOCRINOL INVEST, V20, P36, DOI 10.1007/BF03347971
   Russo D, 2000, J CLIN ENDOCR METAB, V85, P4238, DOI 10.1210/jc.85.11.4238
   SUNTHORNTHEPVARAKUL T, 1995, NEW ENGL J MED, V332, P155, DOI 10.1056/NEJM199501193320305
   TAKAMATSU J, 1993, J CLIN ENDOCR METAB, V77, P1569, DOI 10.1210/jc.77.6.1569
   Tiosano D, 1999, THYROID, V9, P887, DOI 10.1089/thy.1999.9.887
   Tonacchera M, 1996, J CLIN ENDOCR METAB, V81, P547, DOI 10.1210/jc.81.2.547
   Tonacchera M, 1996, CLIN ENDOCRINOL, V44, P621, DOI 10.1046/j.1365-2265.1996.746567.x
   Tonacchera M, 2000, J CLIN ENDOCR METAB, V85, P1001, DOI 10.1210/jc.85.3.1001
   Xie J, 1997, J CLIN ENDOCR METAB, V82, P3933, DOI 10.1210/jc.82.12.3933
   Yokoyama M, 1996, J ENDOCRINOL INVEST, V19, P236, DOI 10.1007/BF03349874
NR 19
TC 31
Z9 32
U1 0
U2 0
PU ENDOCRINE SOC
PI CHEVY CHASE
PA 8401 CONNECTICUT AVE, SUITE 900, CHEVY CHASE, MD 20815-5817 USA
SN 0021-972X
J9 J CLIN ENDOCR METAB
JI J. Clin. Endocrinol. Metab.
PD SEP
PY 2001
VL 86
IS 9
BP 4543
EP 4546
DI 10.1210/jc.86.9.4543
PG 4
WC Endocrinology & Metabolism
WE Science Citation Index Expanded (SCI-EXPANDED)
SC Endocrinology & Metabolism
GA 471WL
UT WOS:000170951600077
PM 11549705
OA hybrid
DA 2022-12-31
ER

PT J
AU Giannoula, E
   Vrachimis, A
   Giovanella, L
   Chatzipavlidou, V
   Iakovou, I
AF Giannoula, Evanthia
   Vrachimis, Alexis
   Giovanella, Luca
   Chatzipavlidou, Vasiliki
   Iakovou, Ioannis
TI Nuclear thyroidology in pandemic times: The paradigm shift of COVID-19
SO HELLENIC JOURNAL OF NUCLEAR MEDICINE
LA English
DT Article
ID DRUG-INDUCED AGRANULOCYTOSIS; CLINICAL CHARACTERISTICS; SUBACUTE
   THYROIDITIS; DIAGNOSIS; OUTCOMES
AB Since its outbreak in Wuhan, China the SARS-CoV-2 has become a public health emergency of international concern, impacting all areas of daily life, including medical care. Although not in the front line nuclear medicine practice should adjust their standard operating procedures. The adaptations and the flexibility that nuclear thyroidology, among other fields of nuclear medicine, should show during the pandemic, must focus not only in minimizing the risk of infection to staff, patients, and family members, but also in controlling the transmission of the virus while continuing to provide health care services which do not jeopardize patients' prognosis and quality of life. Favorable prognosis and indolent symptoms of most cases of thyroid diseases, allows postponements and rescheduling as well as alternative procedures, provided that they are cautiously considered for each case individually. The objective of the current paper is to provide guidance on how diagnostic and therapeutic management of patients with thyroid diseases can be safely and effectively adjusted during pandemic, in nuclear medicine settings.
C1 [Giannoula, Evanthia; Iakovou, Ioannis] Univ Hosp AHEPA, Acad Dept Nucl Med, Sch Med, Thessaloniki 54621, Greece.
   [Vrachimis, Alexis] Univ Hosp European Univ, German Oncol Ctr, Nucl Med Dept, Limassol, Cyprus.
   [Giovanella, Luca] Oncol Inst Southern Switzerland, Nucl Med Dept, Bellinzona, Switzerland.
   [Chatzipavlidou, Vasiliki] Theagenio Canc Hosp, Nucl Med & PET CT Dept, Thessaloniki, Greece.
C3 Aristotle University of Thessaloniki; Ahepa University Hospital;
   Institute of Oncology Research (IOR)
RP Iakovou, I (Corresponding author)，Univ Hosp AHEPA, Acad Dept Nucl Med, Sch Med, Thessaloniki 54621, Greece.
EM iiakovou@auth.gr
RI Giovanella, Luca/AAH-8540-2019; IAKOVOU, IOANNIS/AAM-3518-2021
OI IAKOVOU, IOANNIS/0000-0003-2101-3954
CR Aggarwal N, 2016, CLIN ENDOCRINOL, V85, P949, DOI 10.1111/cen.13133
   Ancker OV, 2020, INT J MOL SCI, V21, DOI 10.3390/ijms21010010
   Andres E., 2020, MEDICINES, V7, P3
   Bartlett DL, 2020, ANN SURG ONCOL, V27, P1717, DOI 10.1245/s10434-020-08461-2
   Boelaert K, 2020, EUR J ENDOCRINOL
   Brancatella A, 2020, J CLIN ENDOCR METAB, V105, P2367, DOI 10.1210/clinem/dgaa276
   British Thyroid Foundation (BTF) and Thyroid Cancer Forum-UK (TCF-UK), BTA SFE STAT REG ISS
   British Thyroid Foundation (BTF) & Thyroid Cancer Forum-UK (TCF-UK), BTA SFE ADV PAT THYR
   Dean DS, 2008, BEST PRACT RES CL EN, V22, P901, DOI 10.1016/j.beem.2008.09.019
   Desai A, 2020, JCO GLOB ONCOL, V6, P557, DOI 10.1200/GO.20.00097
   Desailloud R, 2009, VIROL J, V6, DOI 10.1186/1743-422X-6-5
   Emmi G, 2020, AUTOIMMUN REV, V19, DOI 10.1016/j.autrev.2020.102575
   European Centre for Disease Prevention and Control, 2020, SKY POST
   Espinoza PG, 2010, CLIN NUCL MED, V35, P862, DOI 10.1097/RLU.0b013e3181f49adc
   Grasselli G, 2020, JAMA-J AM MED ASSOC, V323, P1545, DOI 10.1001/jama.2020.4031
   Guan W, 2020, NEW ENGL J MED, V382, P1708, DOI 10.1056/NEJMoa2002032
   Huang HL, 2020, NUCL MED COMMUN, V41, P297, DOI 10.1097/MNM.0000000000001183
   Iakovou I, 2020, J CLIN MED, V9, DOI 10.3390/jcm9020384
   Lei Shaoqing, 2020, EClinicalMedicine, V21, P100331, DOI 10.1016/j.eclinm.2020.100331
   Li M., 2020, CLIN THYROIDOL, V32, P156, DOI [10.1089/ct.2020;32.156-158, DOI 10.1089/CT.2020;32.156-158]
   Maier TM, 2015, J NUCL MED, V56, P190, DOI 10.2967/jnumed.114.150284
   Mostafaei S, 2020, PATHOL RES PRACT, V216, DOI 10.1016/j.prp.2020.152855
   Nakamura H, 2013, J CLIN ENDOCR METAB, V98, P4776, DOI 10.1210/jc.2013-2569
   National Public Health Organization, 2020, DAIL EP SURV REP NEW
   NHS, CAR PEOPL HIGH CLIN
   Nishihara E, 2008, INTERNAL MED, V47, P725, DOI 10.2169/internalmedicine.47.0740
   Nishiura H, 2020, INT J INFECT DIS, V94, P154, DOI 10.1016/j.ijid.2020.03.020
   Onder G, 2020, JAMA-J AM MED ASSOC, V323, P1775, DOI 10.1001/jama.2020.4683
   Paez D, 2020, EUR J NUCL MED MOL I, V47, P1615, DOI 10.1007/s00259-020-04825-8
   Public Health England, GUID SHIELD PROT PEO
   RICHARDSON S, 2020, JAMA-J AM MED ASSOC, V323, P2052, DOI [10.1001/jama.2020.6775, DOI 10.1001/JAMA.2020.6775]
   Romesser PB, 2016, RADIOTHER ONCOL, V118, P286, DOI 10.1016/j.radonc.2015.12.008
   Sato J, 2017, ENDOCRINE, V55, P218, DOI 10.1007/s12020-016-1122-3
   Spitzweg C, 2017, INTERNIST, V58, P1011, DOI 10.1007/s00108-017-0306-0
   Stahel PF, 2020, PATIENT SAF SURG, V14, DOI 10.1186/s13037-020-00235-9
   Stamatiou DP, 2016, ONCOL LETT, V11, P1635, DOI 10.3892/ol.2016.4144
   Tsirouki T, 2016, CLIN OPHTHALMOL, V10, P2277, DOI 10.2147/OPTH.S118555
   Vicente N, 2017, DRUGS R&D, V17, P91, DOI 10.1007/s40268-017-0172-1
   VOLPE R, 1986, MOL BIOL MED, V3, P25
   Vrachimis A, 2020, EUR J ENDOCRINOL
   Yu J, 2020, JAMA ONCOL, V6, P1108, DOI 10.1001/jamaoncol.2020.0980
NR 41
TC 3
Z9 4
U1 0
U2 1
PU HELLENIC SOC NUCLEAR MEDICINE
PI THESSALONIKI
PA 51 HERMU ST, THESSALONIKI, 546 23, GREECE
SN 1790-5427
J9 HELL J NUCL MED
JI Hell. J. Nucl. Med.
PD AUG
PY 2020
VL 23
SU S
BP 41
EP 50
PG 10
WC Radiology, Nuclear Medicine & Medical Imaging
WE Science Citation Index Expanded (SCI-EXPANDED)
SC Radiology, Nuclear Medicine & Medical Imaging
GA NZ0CW
UT WOS:000576758100008
DA 2022-12-31
ER

PT J
AU Tan, KM
   Lennon, VA
   Klein, CJ
   Boeve, BF
   Pittock, SJ
AF Tan, K. M.
   Lennon, V. A.
   Klein, C. J.
   Boeve, B. F.
   Pittock, S. J.
TI Clinical spectrum of voltage-gated potassium channel autoimmunity
SO NEUROLOGY
LA English
DT Article
ID LIMBIC ENCEPHALITIS; ACQUIRED NEUROMYOTONIA; K+ CHANNELS;
   MORVANS-SYNDROME; LUNG-CANCER; ANTIBODIES; AUTOANTIBODIES; THYMOMA;
   HYPEREXCITABILITY; NOMENCLATURE
AB Objective: To document neurologic, oncologic, and serologic associations of patients in whom voltage-gated potassium channel (VGKC) autoantibodies were detected in the course of serologic evaluation for neuronal, glial, and muscle autoantibodies.
   Methods: Indirect immunofluorescence screening of sera from 130,000 patients performed on a service basis for markers of paraneoplastic neurologic autoimmunity identified 80 patients whose IgG bound to the synapse-rich molecular layer of mouse cerebellar cortex in a pattern consistent with VGKC immunoreactivity. Antibody specificity was confirmed in all cases by immunoprecipitation of detergent-solubilized brain synaptic proteins complexed with I-125-alphadendrotoxin.
   Results: Clinical information was available for 72 patients: 51% women, median age at symptom onset 65 years, and median follow-up period 14 months. Neurologic manifestations were acute to subacute in onset in 71% and multifocal in 46%; 71% had cognitive impairment, 58% seizures, 33% dysautonomia, 29% myoclonus, 26% dyssomnia, 25% peripheral nerve dysfunction, 21% extrapyramidal dysfunction, and 19% brainstem/cranial nerve dysfunction. Creutzfeldt-Jakob disease was a common misdiagnosis (14%). Neoplasms encountered (confirmed histologically in 33%) included 18 carcinomas, 5 adenomas, 1 thymoma, and 3 hematologic malignancies. Hyponatremia was documented in 36%, other organ-specific autoantibodies in 49%, and a co-existing autoimmune disorder in 33% (including thyroiditis 21%, type 1 diabetes mellitus 11%). Benefit was reported for 34 of 38 patients (89%) receiving immunotherapy and was marked in 50%.
   Conclusions: The spectrum of neurologic manifestations and neoplasms associated with voltage-gated potassium channel (VGKC) autoimmunity is broader than previously recognized. Evaluation for VGKC antibodies is recommended in the comprehensive autoimmune serologic testing of subacute idiopathic neurologic disorders.
C1 [Tan, K. M.; Lennon, V. A.; Klein, C. J.; Boeve, B. F.; Pittock, S. J.] Mayo Clin, Neuroimmunol Lab, Coll Med, Dept Neurol, Rochester, MN 55905 USA.
   [Tan, K. M.; Lennon, V. A.; Pittock, S. J.] Mayo Clin, Dept Lab Med & Pathol, Coll Med, Rochester, MN 55905 USA.
   [Lennon, V. A.] Mayo Clin, Dept Immunol, Coll Med, Rochester, MN 55905 USA.
C3 Mayo Clinic; Mayo Clinic; Mayo Clinic
RP Pittock, SJ (Corresponding author)，Mayo Clin, Neuroimmunol Lab, Coll Med, Dept Neurol, Hilton 3-78F,200 1st St SW, Rochester, MN 55905 USA.
EM pittock.sean@mayo.edu
OI Klein, Christopher/0000-0002-4012-8856
CR Barber PA, 2000, NEUROLOGY, V54, P771, DOI 10.1212/WNL.54.3.771
   Buckley C, 2001, ANN NEUROL, V50, P73, DOI 10.1002/ana.1097
   CIKES N, 1988, MAYO CLIN PROC, V63, P474, DOI 10.1016/S0025-6196(12)65645-6
   Cross SA, 2003, ANN NEUROL, V54, P38, DOI 10.1002/ana.10587
   Griesmann G.E., 2002, MANUAL CLIN LAB IMMU, V6, P1005
   Gutman GA, 2005, PHARMACOL REV, V57, P473, DOI 10.1124/pr.57.4.10
   Gutmann L, 2001, NEUROLOGY, V57, P1707, DOI 10.1212/WNL.57.9.1707
   Hart IK, 1997, ANN NEUROL, V41, P238, DOI 10.1002/ana.410410215
   Hayat GR, 2000, J NEUROL SCI, V181, P38, DOI 10.1016/S0022-510X(00)00407-X
   Kleopa KA, 2006, BRAIN, V129, P1570, DOI 10.1093/brain/awl084
   Knowles CH, 2002, SCAND J GASTROENTERO, V37, P166, DOI 10.1080/003655202753416821
   LENNON VA, 1994, NEUROLOGY, V44, P2412, DOI 10.1212/WNL.44.12.2412
   LENNON VA, 1995, NEW ENGL J MED, V332, P1467, DOI 10.1056/NEJM199506013322203
   Liguori R, 2001, BRAIN, V124, P2417, DOI 10.1093/brain/124.12.2417
   Lucchinetti CF, 1998, NEUROLOGY, V50, P652, DOI 10.1212/WNL.50.3.652
   Majoie HJM, 2006, EPILEPSY RES, V71, P135, DOI 10.1016/j.eplepsyres.2006.06.003
   McKnight K, 2005, NEUROLOGY, V65, P1730, DOI 10.1212/01.wnl.0000187129.66353.13
   Nagado T, 1999, BRAIN, V122, P2057, DOI 10.1093/brain/122.11.2057
   Newsom-Davis J, 2003, ANN NY ACAD SCI, V998, P202, DOI 10.1196/annals.1254.022
   Pittock SJ, 2006, CURR OPIN NEUROL, V19, P362, DOI 10.1097/01.wco.0000236615.59215.d3
   Pittock SJ, 2005, ANN NEUROL, V58, P96, DOI 10.1002/ana.20529
   Pozo-Rosich P, 2003, ANN NEUROL, V54, P530, DOI 10.1002/ana.10713
   SHILLITO P, 1995, ANN NEUROL, V38, P714, DOI 10.1002/ana.410380505
   SINHA S, 1991, LANCET, V338, P75, DOI 10.1016/0140-6736(91)90073-X
   Thieben MJ, 2004, NEUROLOGY, V62, P1177, DOI 10.1212/01.WNL.0000122648.19196.02
   Tomimitsu H, 2004, ANN NEUROL, V56, P440, DOI 10.1002/ana.20221
   Vernino S, 2000, ANN NEUROL, V47, P297, DOI 10.1002/1531-8249(200003)47:3<297::AID-ANA4>3.3.CO;2-W
   Vernino S, 2004, CLIN CANCER RES, V10, P7270, DOI 10.1158/1078-0432.CCR-04-0735
   Vernino S, 2002, MUSCLE NERVE, V26, P702, DOI 10.1002/mus.10266
   VERNINO S, 2002, MANUAL CLIN LAB IMMU, P1013
   Viallard JF, 2005, EUR NEUROL, V53, P60, DOI 10.1159/000084300
   Vincent A, 2004, BRAIN, V127, P701, DOI 10.1093/brain/awh077
   Walikonis JE, 1998, MAYO CLIN PROC, V73, P1161, DOI 10.4065/73.12.1161
   Yellen G, 2002, NATURE, V419, P35, DOI 10.1038/nature00978
   Yu ZY, 2001, ANN NEUROL, V49, P146
NR 35
TC 208
Z9 218
U1 0
U2 10
PU LIPPINCOTT WILLIAMS & WILKINS
PI PHILADELPHIA
PA 530 WALNUT ST, PHILADELPHIA, PA 19106-3621 USA
SN 0028-3878
J9 NEUROLOGY
JI Neurology
PD MAY 13
PY 2008
VL 70
IS 20
BP 1883
EP 1890
DI 10.1212/01.wnl.0000312275.04260.a0
PG 8
WC Clinical Neurology
WE Science Citation Index Expanded (SCI-EXPANDED)
SC Neurosciences & Neurology
GA 312YC
UT WOS:000256707300004
PM 18474843
DA 2022-12-31
ER

PT J
AU Allen, N
   Desai, N
   Song, C
   Yu, J
   Prasad, U
   Francis, G
AF Allen, N.
   Desai, N.
   Song, C.
   Yu, J.
   Prasad, U.
   Francis, G.
TI Clinical features may help to identify children and adolescents with
   greatest risk for thyroid nodules
SO JOURNAL OF ENDOCRINOLOGICAL INVESTIGATION
LA English
DT Article
DE Thyroid; Thyroid nodules; Differentiated thyroid cancer; Pediatrics
ID CHRONIC LYMPHOCYTIC THYROIDITIS; SERUM THYROTROPIN CONCENTRATION;
   CANCER; CHILDHOOD; SURVIVORS; MANAGEMENT; MUTATIONS; CARCINOMA; DISEASE;
   ASSOCIATION
AB Background Thyroid nodules (TN) are detected in a small number of asymptomatic children and adolescents but are more frequently malignant (22-26%) than in adults leading some clinicians to perform thyroid ultrasound (US) for all children with goiter or autoimmune thyroiditis (AIT). Our study was designed to determine if suspicious clinical features predict the presence of TN in children with goiter or AIT so that US could be performed on those at highest risk. Methods This was a retrospective review of 223 children and adolescents with goiter or AIT evaluated at a single institution. US was not performed on all patients. It is our practice to define glands that are large, firm, or nodular to palpation as "suspicious". Suspicious glands were interrogated by US and if TN was confirmed, this was further evaluated by fine-needle aspiration followed by surgery if indicated. Results The median age was 12.9 years with 74.4% female. TN were confirmed by US in 16.6% of all patients but only 4.8% of those with AIT. By univariate analysis, TN were more common in those with family history of TN or differentiated thyroid carcinoma (DTC), thyroid asymmetry, and lower thyrotropin (TSH) levels. Differentiated thyroid carcinoma (DTC) was identified in 10.8% of TN and 1.8% of all patients. Firmness was significantly more common in patients with DTC (p = 0.0013). Conclusion TN were less common in those with AIT than reported in previous studies, suggesting that clinical features might fail to identify the majority of TN in patients with AIT. However, patients with asymmetric thyroid and a family history of TN or DTC have greatest risk for TN.
C1 [Allen, N.] Virginia Commonwealth Univ, Dept Pediat, Richmond, VA USA.
   [Desai, N.; Song, C.] Virginia Commonwealth Univ, Med Coll Virginia, Richmond, VA 23298 USA.
   [Yu, J.] Virginia Commonwealth Univ, Dept Biostat, Richmond, VA USA.
   [Prasad, U.] Virginia Commonwealth Univ, Dept Radiol, Richmond, VA USA.
   [Francis, G.] Univ Texas Hlth Sci Ctr San Antonio, Dept Pediat, Div Pediat Endocrinol, 7301 Floyd Curl Dr, San Antonio, TX 78229 USA.
C3 Virginia Commonwealth University; Virginia Commonwealth University;
   Virginia Commonwealth University; Virginia Commonwealth University;
   University of Texas System; University of Texas Health San Antonio
RP Francis, G (Corresponding author)，Univ Texas Hlth Sci Ctr San Antonio, Dept Pediat, Div Pediat Endocrinol, 7301 Floyd Curl Dr, San Antonio, TX 78229 USA.
EM nallen1221@gmail.com; francisg@uthscsa.edu
OI Allen, Natalie/0000-0002-5515-1469
CR [Anonymous], HORM RES PAEDIAT
   Bas VN, 2012, J PEDIATR ENDOCR MET, V25, P633, DOI 10.1515/jpem-2012-0132
   Bertherat J, 2009, J CLIN ENDOCR METAB, V94, P2085, DOI 10.1210/jc.2008-2333
   Boelaert K, 2006, J CLIN ENDOCR METAB, V91, P4295, DOI 10.1210/jc.2006-0527
   Caldwell KL, 2011, THYROID, V21, P419, DOI 10.1089/thy.2010.0077
   Carnell NE, 1998, THYROID, V8, P647, DOI 10.1089/thy.1998.8.647
   Cibas ES, 2017, THYROID, V27, P1341, DOI 10.1089/thy.2017.0500
   Clement SC, 2018, CANCER TREAT REV, V63, P28, DOI 10.1016/j.ctrv.2017.11.005
   Corrias A, 2008, ARCH PEDIAT ADOL MED, V162, P526, DOI 10.1001/archpedi.162.6.526
   Cunha LL, 2012, CLIN ENDOCRINOL, V77, P918, DOI 10.1111/j.1365-2265.2012.04482.x
   de Kock L, 2014, J CLIN ENDOCR METAB, V99, pE1072, DOI 10.1210/jc.2013-4206
   Delange F, 1997, B WORLD HEALTH ORGAN, V75, P95
   Dobrinja C, 2016, INT J SURG, V28, pS70, DOI 10.1016/j.ijsu.2015.12.059
   Eszlinger M, 2014, MOL CELL ENDOCRINOL, V393, P39, DOI 10.1016/j.mce.2014.05.023
   Francis GL, 2015, THYROID, V25, P716, DOI 10.1089/thy.2014.0460
   Gupta A, 2014, J PEDIATR-US, V164, P658, DOI 10.1016/j.jpeds.2013.10.090
   Iliadou PK, 2015, EUR J ENDOCRINOL, V173, P827, DOI 10.1530/EJE-14-1046
   Imaizumi M, 2015, JAMA INTERN MED, V175, P228, DOI 10.1001/jamainternmed.2014.6692
   Janus D, 2019, J ENDOCRINOL INVEST, V42, P261, DOI 10.1007/s40618-018-0909-x
   Jatana KR, 2015, OTOLARYNG CLIN N AM, V48, P47, DOI 10.1016/j.otc.2014.09.005
   Kambalapalli M, 2015, THYROID, V25, P176, DOI 10.1089/thy.2014.0161
   Lauper JM, 2013, PLOS ONE, V8, DOI 10.1371/journal.pone.0059709
   Lee SJ, 2016, PEDIATR RADIOL, V46, P104, DOI 10.1007/s00247-015-3435-4
   McLeod DSA, 2012, J CLIN ENDOCR METAB, V97, P2682, DOI 10.1210/jc.2012-1083
   Meadows AT, 2009, J CLIN ONCOL, V27, P2356, DOI 10.1200/JCO.2008.21.1920
   Mussa A, 2013, J PEDIATR-US, V163, P1465, DOI 10.1016/j.jpeds.2013.07.003
   Niedziela M, 2004, PEDIATR BLOOD CANCER, V42, P84, DOI 10.1002/pbc.10421
   Niedziela M, 2016, ENDOKRYNOL POL, V67, P628, DOI 10.5603/EP.2016.0072
   Nikiforov YE, 1999, ONCOGENE, V18, P6330, DOI 10.1038/sj.onc.1203019
   Radetti G, 2019, J ENDOCR SOC, V3, P607, DOI 10.1210/js.2018-00287
   Rinaldi S, 2014, JNCI-J NATL CANCER I, V106, DOI 10.1093/jnci/dju097
   Rosario PW, 2012, THYROID, V22, P805, DOI 10.1089/thy.2011.0349
   Rotondi M, 2014, EUR J ENDOCRINOL, V171, P31, DOI 10.1530/EJE-14-0147
   Septer S, 2013, HERED CANCER CLIN PR, V11, DOI 10.1186/1897-4287-11-13
   Shimura H, 2018, J CLIN ENDOCR METAB, V103, P861, DOI 10.1210/jc.2017-01603
   Sklar C, 2000, J CLIN ENDOCR METAB, V85, P3227, DOI 10.1210/jc.85.9.3227
   Smith JR, 2011, J CLIN ENDOCR METAB, V96, P34, DOI 10.1210/jc.2010-1315
NR 37
TC 1
Z9 1
U1 0
U2 1
PU SPRINGER
PI NEW YORK
PA ONE NEW YORK PLAZA, SUITE 4600, NEW YORK, NY, UNITED STATES
SN 0391-4097
EI 1720-8386
J9 J ENDOCRINOL INVEST
JI J. Endocrinol. Invest.
PD JUL
PY 2020
VL 43
IS 7
BP 925
EP 934
DI 10.1007/s40618-019-01176-6
PG 10
WC Endocrinology & Metabolism
WE Science Citation Index Expanded (SCI-EXPANDED)
SC Endocrinology & Metabolism
GA LZ2FA
UT WOS:000541042800006
PM 31927747
DA 2022-12-31
ER

PT J
AU Diez, JJ
AF Diez, JJ
TI Hypothyroidism in patients older than 55 years: An analysis of the
   etiology and assessment of the effectiveness of therapy
SO JOURNALS OF GERONTOLOGY SERIES A-BIOLOGICAL SCIENCES AND MEDICAL
   SCIENCES
LA English
DT Article
ID THYROID-DYSFUNCTION; PREVALENCE; DISEASE; COMMUNITY; THYROXINE;
   DIAGNOSIS; SPECTRUM; IODINE; AGE
AB Background. Several epidemiological studies on the prevalence of hypothyroidism in the elderly have been reported; however, extensive series of elderly patients with thyroid dysfunction have not been Studied. Our aim has been to assess the relative frequency of the diverse causes of hypothyroidism in a group of patients older than 55 years and the adequacy of control of thyroid function attained by levothyroxine therapy.
   Methods. We performed a descriptive, observational, cross-sectional Study in the setting of a hospital endocrinology clinic. Front a total of 158 1 patients older than 55 who were complaining of a thyroid disorder, we studied a group of 655 patients with hypothyroidism. There were 559 women (85.3%. age 65.01 +/- 7.90 years) and 96 men (14.7%, 65.36 +/- 8.39 years). In every patient, we collected etiology. presence of goiter, time of evolution from diagnosis and front therapy prescription, previous and present treatments, current thyroid functional Status (free thyroxine and thyrotropin concentration), adequacy of disease control, and thyroid autoimmune Status.
   Results. The causes of hypothyroidism were as follows: autoimmune thyroiditis, 308 (47.0%): postoperative hypothyroidism, 175 (26.7%); therapy for previous thyrotoxicosis. 63 (9.6%) thyrotropin deficiency, 15 (2.3%): iodine excess, 6 (0.9%); subacute thyroiditis, 2 (0.3%) and unknown etiology, 86 (13.1%) patients. Most patients with autoimmune thyroiditis were positive for thyroid peroxidase antibodies at the time of the study (94.4%). Mean (+/- SD) age at diagnosis was 61.8 +/- 9.4 years in men and 59.8 +/- 9.7 years in women. Median (range) duration of hypothyroidism was 17 (0-18) years in men and 3 (0-45) years in women (p < .05). Adequacy of therapy was studied in 385 patients treated with replacement doses of levothyroxine. Two hundred and sixty (67.5%) of these subjects attained good control, whereas 125 (32.5%) showed inadequate control of the disease at the time Of the Study. A model of logistic regression showed that adequacy of therapy was dependent on the duration of therapy, but independent of age, gender, degree of hypothyroidism, etiology, autoimmune status, age at diagnosis, and dose of levothyroxine. A 2-year follow-up study performed in 56 newly diagnosed patients showed that in adequate control of hypothyroidism was attained in 35 (62.5%) patients at 6 months, in 46 (82.1%) patients at I year, and in 49 (87.5%) at 2 years of therapy with levothyroxine.
   Conclusions. Autoimmune thyroiditis and postoperative hypothyroidism are the main causes of thyroid hypofunction in patients older than 55 years. The time from starting therapy is the main determinant of the adequacy of control of thyroid hypofunction in this population. With effective therapy and appropriate monitoring, more than 80% of the patients showed adequate control within I year Of follow-up.
C1 Hosp La Paz, Dept Endocrinol, Madrid, Spain.
C3 Hospital Universitario La Paz
RP Diez, JJ (Corresponding author)，Travesia Tellez 8,4R, Madrid 28007, Spain.
EM mibarsd@infomed.es
RI Diez, Juan J./W-1803-2017
OI Diez, Juan J./0000-0002-2017-0694
CR Aghini-Lombardi F, 1999, J CLIN ENDOCR METAB, V84, P561, DOI 10.1210/jc.84.2.561
   ARONOW WS, 1995, CLIN GERIATR MED, V11, P219, DOI 10.1016/S0749-0690(18)30292-1
   BAGCHI N, 1990, ARCH INTERN MED, V150, P785, DOI 10.1001/archinte.150.4.785
   BROCHMANN H, 1988, ACTA ENDOCRINOL-COP, V117, P7, DOI 10.1530/acta.0.1170007
   CAMPBELL AJ, 1981, AGE AGEING, V10, P47, DOI 10.1093/ageing/10.1.47
   Chuang CC, 1998, GERONTOLOGY, V44, P162, DOI 10.1159/000022002
   Diez JJ, 1998, MED CLIN-BARCELONA, V111, P742
   FINUCANE P, 1995, DRUG AGING, V6, P268, DOI 10.2165/00002512-199506040-00002
   Flatau E, 2000, EUR J EPIDEMIOL, V16, P43, DOI 10.1023/A:1007688113450
   GAMBERT SR, 1995, CLIN GERIATR MED, V11, P181, DOI 10.1016/S0749-0690(18)30290-8
   GRIFFIN JE, 1990, AM J MED SCI, V299, P334, DOI 10.1097/00000441-199005000-00009
   HURLEY JR, 1983, MED CLIN N AM, V67, P497, DOI 10.1016/S0025-7125(16)31217-2
   Knudsen N, 2000, EUR J ENDOCRINOL, V143, P485, DOI 10.1530/eje.0.1430485
   LEVY EG, 1991, MED CLIN N AM, V75, P151, DOI 10.1016/S0025-7125(16)30476-X
   MANCIET G, 1995, AGE AGEING, V24, P235, DOI 10.1093/ageing/24.3.235
   PARLE JV, 1991, CLIN ENDOCRINOL, V34, P77
   RINIKER M, 1981, CLIN ENDOCRINOL, V14, P69, DOI 10.1111/j.1365-2265.1981.tb00366.x
   ROBUSCHI G, 1987, ENDOCR REV, V8, P142, DOI 10.1210/edrv-8-2-142
   ROSENBAUM RL, 1982, ANN INTERN MED, V96, P53, DOI 10.7326/0003-4819-96-1-53
   SAWIN CT, 1979, JAMA-J AM MED ASSOC, V242, P247, DOI 10.1001/jama.242.3.247
   SAWIN CT, 1989, JAMA-J AM MED ASSOC, V261, P2653, DOI 10.1001/jama.261.18.2653
   SAWIN CT, 1984, ANN INTERN MED, V100, P641, DOI 10.7326/0003-4819-100-5-641
   SAWIN CT, 1985, ARCH INTERN MED, V145, P1386, DOI 10.1001/archinte.145.8.1386
   SAWIN CT, 1985, AM J MED, V79, P591, DOI 10.1016/0002-9343(85)90056-7
   Seck T, 1997, MED KLIN, V92, P642, DOI 10.1007/BF03044819
   SIMONS RJ, 1990, ARCH INTERN MED, V150, P1249, DOI 10.1001/archinte.150.6.1249
   STUCK LM, 1991, POSTGRAD MED, V90, P141
   TIBALDI J, 1985, AM J MED, V79, P241, DOI 10.1016/0002-9343(85)90015-4
   TUNBRIDGE WMG, 1977, CLIN ENDOCRINOL, V7, P481, DOI 10.1111/j.1365-2265.1977.tb01340.x
   WOEBER KA, 1991, MED CLIN N AM, V75, P169, DOI 10.1016/S0025-7125(16)30477-1
NR 30
TC 47
Z9 54
U1 0
U2 0
PU OXFORD UNIV PRESS INC
PI CARY
PA JOURNALS DEPT, 2001 EVANS RD, CARY, NC 27513 USA
SN 1079-5006
EI 1758-535X
J9 J GERONTOL A-BIOL
JI J. Gerontol. Ser. A-Biol. Sci. Med. Sci.
PD MAY
PY 2002
VL 57
IS 5
BP M315
EP M320
DI 10.1093/gerona/57.5.M315
PG 6
WC Geriatrics & Gerontology; Gerontology
WE Science Citation Index Expanded (SCI-EXPANDED); Social Science Citation Index (SSCI)
SC Geriatrics & Gerontology
GA 548XT
UT WOS:000175415700013
PM 11983726
OA Bronze
DA 2022-12-31
ER

PT J
AU Marano, AL
   Clarke, JM
   Morse, MA
   Shah, A
   Barrow, W
   Selim, MA
   Hall, RP
   Cardones, AR
AF Marano, A. L.
   Clarke, J. M.
   Morse, M. A.
   Shah, A.
   Barrow, W.
   Selim, M. A.
   Hall, R. P., III
   Cardones, A. R.
TI Subacute cutaneous lupus erythematosus and dermatomyositis associated
   with anti-programmed cell death 1 therapy
SO BRITISH JOURNAL OF DERMATOLOGY
LA English
DT Article
ID GENE POLYMORPHISMS; ADVERSE EVENTS; IMMUNOTHERAPY; MELANOMA; PDCD1
AB Programmed cell death 1 (PD-1) blockade has rapidly emerged as an effective therapy for a wide variety of metastatic malignancies. It has been associated with multiple immune-related adverse effects, including cutaneous eruptions. We describe two patients with clinical and histological findings that were consistent with subacute cutaneous lupus erythematosus (SCLE) after receiving PD-1 inhibitor therapy for metastatic lung cancer. We successfully treated our first patient with systemic and topical steroids, photoprotection and hydroxychloroquine. However, he subsequently developed dermatomyositis after continuing PD-1 inhibitor therapy. Our second patient presented with a protracted course of a cutaneous eruption in spite of discontinuation of anti-PD-1 therapy and treatment with systemic corticosteroids and infliximab. This patient's SCLE resolved after the addition of topical steroids and photoprotection and discontinuation of anti-tumour necrosis factor therapy. She and her oncology team decided to pursue non-PD-1 inhibitor treatment for lung cancer owing to a lack of tumour response. We add SCLE and dermatomyositis to the growing list of autoimmune complications of PD-1 blockade. Our cases raise a number of questions, particularly in relation to the viability of continuing anti-PD-1 therapy after developing SCLE and the role of immunosuppressive therapy in patients with PD-1 inhibitor-associated connective tissue disease. What's already known about this topic?
   Programmed cell death 1 (PD-1) blockade, which is rapidly emerging as a therapy for a wide variety of metastatic malignancies, has been associated with multiple immune-related adverse effects. These include systemic autoimmune diseases such as colitis and thyroiditis in addition to numerous cutaneous adverse events. Cutaneous side-effects of PD-1 inhibitors most commonly reported in clinical trials include lichenoid reactions, eczematous dermatitis and vitiligo. What does this study add?
   We report two cases of PD-1 inhibitor-associated subacute cutaneous lupus erythematosus (SCLE), with one patient progressing to dermatomyositis with continued PD-1 inhibitor treatment. In addition to being a novel cutaneous adverse event, we also demonstrate the possibility of development of multiple autoimmune diseases in one patient, which is different from classic drug-related SCLE. We discuss the treatment challenges for patients with autoimmune skin disease receiving PD-1 inhibitor therapy.
C1 [Marano, A. L.; Selim, M. A.; Hall, R. P., III; Cardones, A. R.] Duke Univ, Med Ctr, Dept Dermatol, Durham, NC 27705 USA.
   [Clarke, J. M.; Morse, M. A.; Shah, A.] Duke Univ, Med Ctr, Dept Med, Durham, NC 27705 USA.
   [Clarke, J. M.; Morse, M. A.; Cardones, A. R.] Duke Univ, Med Ctr, Duke Canc Inst, Durham, NC 27705 USA.
   [Shah, A.] Duke Univ, Med Ctr, Div Rheumatol, Durham, NC 27705 USA.
   [Selim, M. A.] Duke Univ, Med Ctr, Dept Pathol, Durham, NC 27705 USA.
   [Hall, R. P., III] Duke Univ, Med Ctr, Dept Immunol, Durham, NC 27705 USA.
   [Barrow, W.] Ameripath Inc, Palm Beach Gardens, FL USA.
C3 Duke University; Duke University; Duke University; Duke University; Duke
   University; Duke University
RP Cardones, AR (Corresponding author)，Duke Univ, Med Ctr, Dept Dermatol, Durham, NC 27705 USA.; Cardones, AR (Corresponding author)，Duke Univ, Med Ctr, Duke Canc Inst, Durham, NC 27705 USA.
EM adela.cardones@duke.edu
OI Marano, Anne/0000-0003-0110-0831
CR Chen JH, 2017, AM J SURG PATHOL, V41, P643, DOI 10.1097/PAS.0000000000000829
   Chua KH, 2015, INT J MOL SCI, V16, P9794, DOI 10.3390/ijms16059794
   Fiorentino D, 2011, J AM ACAD DERMATOL, V65, P25, DOI 10.1016/j.jaad.2010.09.016
   Friedman CF, 2016, JAMA ONCOL, V2, P1346, DOI 10.1001/jamaoncol.2016.1051
   Gotot J, 2012, P NATL ACAD SCI USA, V109, P10468, DOI 10.1073/pnas.1201131109
   Hwang SJE, 2016, J AM ACAD DERMATOL, V74, P455, DOI 10.1016/j.jaad.2015.10.029
   Marzano AV, 2011, BRIT J DERMATOL, V165, P335, DOI 10.1111/j.1365-2133.2011.10397.x
   Marzano AV, 2009, LUPUS, V18, P935, DOI 10.1177/0961203309106176
   Nishimura H, 1999, IMMUNITY, V11, P141, DOI 10.1016/S1074-7613(00)80089-8
   Patel S, 2016, ONCOTARGET, V7, P59087, DOI 10.18632/oncotarget.10824
   Vaz JLP, 2016, CLIN RHEUMATOL, V35, P325, DOI 10.1007/s10067-015-3140-6
   Prokunina L, 2002, NAT GENET, V32, P666, DOI 10.1038/ng1020
   Sanlorenzo M, 2015, JAMA DERMATOL, V151, P1206, DOI 10.1001/jamadermatol.2015.1916
   Teulings HE, 2015, J CLIN ONCOL, V33, P773, DOI 10.1200/JCO.2014.57.4756
   Wang SC, 2006, J CLIN IMMUNOL, V26, P506, DOI 10.1007/s10875-006-9048-9
NR 15
TC 15
Z9 18
U1 1
U2 3
PU WILEY
PI HOBOKEN
PA 111 RIVER ST, HOBOKEN 07030-5774, NJ USA
SN 0007-0963
EI 1365-2133
J9 BRIT J DERMATOL
JI Br. J. Dermatol.
PD SEP
PY 2019
VL 181
IS 3
BP 580
EP 583
DI 10.1111/bjd.17245
PG 4
WC Dermatology
WE Science Citation Index Expanded (SCI-EXPANDED)
SC Dermatology
GA IU7AM
UT WOS:000483736800036
PM 30244487
DA 2022-12-31
ER

PT J
AU Fu, H
   Cheng, L
   Jin, YC
   Chen, LB
AF Fu, Hao
   Cheng, Lin
   Jin, Yuchen
   Chen, Libo
TI Thyrotoxicosis with concomitant thyroid cancer
SO ENDOCRINE-RELATED CANCER
LA English
DT Review
DE thyroid cancer; thyrotoxicosis; hyperthyroidism
ID AMIODARONE-INDUCED THYROTOXICOSIS; SECRETING PITUITARY-ADENOMAS;
   METASTATIC FOLLICULAR CARCINOMA; IODINATED CONTRAST-MEDIA; HURTHLE
   CELL-CARCINOMA; SUBACUTE THYROIDITIS; GRAVES-DISEASE; ASSOCIATION
   GUIDELINES; PAPILLARY CARCINOMA; DIFFERENTIAL-DIAGNOSIS
AB Thyrotoxicosis with concomitant thyroid cancer is rare and poorly recognized, which may result in delayed diagnosis, inappropriate treatment and even poor prognosis. To provide a comprehensive guidance for clinicians, the etiology, pathogenesis, diagnosis and treatment of this challenging setting were systematically reviewed. According to literatures available, the etiologies of thyrotoxicosis with concomitant thyroid cancer were categorized into Graves' disease with concurrent differentiated thyroid cancer (DTC) or medullary thyroid cancer, Marine-Lenhart Syndrome with coexisting DTC, Plummer's disease with concomitant DTC, amiodarone-induced thyrotoxicosis with concomitant DTC, central hyperthyroidism with coexisting DTC, hyperfunctioning metastases of DTC and others. The underlying causal mechanisms linking thyrotoxicosis and thyroid cancer were elucidated. Medical history, biochemical assessments, radioiodine uptake, anatomic and metabolic imaging and ultrasonography-guided fine-needle aspiration combined with pathological examinations were found to be critical for precise diagnosis. Surgery remains a mainstay in both tumor elimination and control of thyrotoxicosis, while anti-thyroid drugs, beta-blockers, I-131, glucocorticoids, plasmapheresis, somatostatin analogs, dopamine agonists, radiation therapy, chemotherapy and tyrosine kinase inhibitors should also be appropriately utilized as needed.
C1 [Fu, Hao; Cheng, Lin; Jin, Yuchen; Chen, Libo] Shanghai Jiao Tong Univ, Dept Nucl Med, Affiliated Peoples Hosp 6, Shanghai, Peoples R China.
C3 Shanghai Jiao Tong University
RP Chen, LB (Corresponding author)，Shanghai Jiao Tong Univ, Dept Nucl Med, Affiliated Peoples Hosp 6, Shanghai, Peoples R China.
EM lbchen@sjtu.edu.cn
RI QIAN, LIU/S-1353-2019; Jin, Yuchen/G-8721-2016
OI Jin, Yuchen/0000-0001-9781-8682
FU National Natural Science Foundation of China [81671711]; Shanghai Key
   Discipline of Medical Imaging [2017ZZ02005]
FX This study was sponsored by the National Natural Science Foundation of
   China (grant number 81671711) and the Shanghai Key Discipline of Medical
   Imaging (grant number 2017ZZ02005).
CR Ahmed S, 2011, CLIN ENDOCRINOL, V75, P388, DOI 10.1111/j.1365-2265.2011.04087.x
   Akaishi J, 2011, THYROID, V21, P1183, DOI 10.1089/thy.2010.0332
   Alzahrani AS, 2012, ENDOCR PRACT, V18, P567, DOI 10.4158/EP11170.RA
   Amlashi FG, 2016, ENDOCRINE, V52, P427, DOI 10.1007/s12020-016-0863-3
   Bacuzzi A, 2017, GLAND SURG, V6, P546, DOI 10.21037/gs.2017.07.01
   Barakate MS, 2002, ANZ J SURG, V72, P321, DOI 10.1046/j.1445-2197.2002.02400.x
   BARTALENA L, 1994, J CLIN ENDOCR METAB, V78, P423, DOI 10.1210/jc.78.2.423
   Bartalena L, 2018, EUR THYROID J, V7, P55, DOI 10.1159/000486957
   Basharat Rabia, 2011, Patholog Res Int, V2011, P754041, DOI 10.4061/2011/754041
   Beck-Peccoz P, 2009, BEST PRACT RES CL EN, V23, P597, DOI 10.1016/j.beem.2009.05.006
   Bianco AC, 2002, ENDOCR REV, V23, P38, DOI 10.1210/er.23.1.38
   Biyi A, 2016, J NUCL MED TECHNOL, V44, P253, DOI 10.2967/jnmt.116.174573
   Bogazzi F, 2001, THYROID, V11, P511, DOI 10.1089/105072501300176471
   Bogazzi F, 2012, J ENDOCRINOL INVEST, V35, P340, DOI 10.3275/8298
   Bogazzi F, 2010, J CLIN ENDOCR METAB, V95, P2529, DOI 10.1210/jc.2010-0180
   Bommireddipalli S, 2010, CLIN NUCL MED, V35, P770, DOI 10.1097/RLU.0b013e3181e4dc7f
   Brierley J, 1996, THYROID, V6, P305, DOI 10.1089/thy.1996.6.305
   Calissendorff J, 2017, ENDOCRINE, V58, P467, DOI 10.1007/s12020-017-1461-8
   CALLEPASCUAL AL, 1991, J ENDOCRINOL INVEST, V14, P499, DOI 10.1007/BF03346852
   Carle A, 2013, EUR J ENDOCRINOL, V169, P537, DOI 10.1530/EJE-13-0533
   Cattaneo F, 2000, EUR J ENDOCRINOL, V143, P823, DOI 10.1530/eje.0.1430823
   Caturegli P, 2014, AUTOIMMUN REV, V13, P391, DOI 10.1016/j.autrev.2014.01.007
   CERLETTY JM, 1979, JAMA-J AM MED ASSOC, V242, P269, DOI 10.1001/jama.242.3.269
   Chan BK, 2003, J ULTRAS MED, V22, P1083, DOI 10.7863/jum.2003.22.10.1083
   Daroszewski J, 2018, ENDOKRYNOL POL, V69, P28, DOI 10.5603/EP.a2018.0010
   DELOSSANTOS ET, 1989, ARCH INTERN MED, V149, P526, DOI 10.1001/archinte.149.3.526
   DIOSDADO MA, 1991, J ENDOCRINOL INVEST, V14, P663, DOI 10.1007/BF03347890
   DULGEROFF AJ, 1992, J CLIN ENDOCR METAB, V75, P1071, DOI 10.1210/jc.75.4.1071
   Elnaggar MN, 2018, EXP CLIN ENDOCR DIAB, V126, P333, DOI 10.1055/a-0577-7574
   Farrell E, 2017, HEAD NECK-J SCI SPEC, V39, P122, DOI 10.1002/hed.24544
   Fatourechi V, 2003, J CLIN ENDOCR METAB, V88, P2100, DOI 10.1210/jc.2002-021799
   FILETTI S, 1988, NEW ENGL J MED, V318, P753, DOI 10.1056/NEJM198803243181206
   Fiore E, 2012, J CLIN ENDOCR METAB, V97, P1134, DOI 10.1210/jc.2011-2735
   Franklyn JA, 2007, NAT CLIN PRACT ENDOC, V3, P662, DOI 10.1038/ncpendmet0592
   Geliebter A, 2017, J ENDOCR SOC, V1, P1440, DOI 10.1210/js.2017-00296
   Gilbert J, 2017, CLIN MED, V17, P274, DOI 10.7861/clinmedicine.17-3-274
   Goichot B, 2018, ANN ENDOCRINOL-PARIS, V79, P608, DOI 10.1016/j.ando.2018.08.002
   Guglielmi R, 1999, THYROID, V9, P173, DOI 10.1089/thy.1999.9.173
   Gul N, 2018, RADIOL ONCOL, V52, P257, DOI 10.2478/raon-2018-0027
   Gulec SA, 1998, J NUCL MED, V39, P243
   Habra MA, 2004, THYROID, V14, P391, DOI 10.1089/105072504774193249
   Hahm JR, 2001, THYROID, V11, P73, DOI 10.1089/10507250150500694
   Haq M, 2007, Br J Radiol, V80, pe38, DOI 10.1259/bjr/52032397
   Haugen BR, 2016, THYROID, V26, P1, DOI 10.1089/thy.2015.0020
   Hegedus L, 2016, ENDOCRINOLOGY ADULT
   Heymann Robert S, 2005, Endocr Pract, V11, P281
   Hiromatsu Y, 1999, THYROID, V9, P1189, DOI 10.1089/thy.1999.9.1189
   Houghton SG, 2004, WORLD J SURG, V28, P1083, DOI 10.1007/s00268-004-7599-6
   Inaba H, 2012, MED PRIN PRACT, V21, P190, DOI 10.1159/000333697
   Jhaveri K, 2003, AM J NEURORADIOL, V24, P143
   Kaderli RM, 2016, EXP CLIN ENDOCR DIAB, V124, P45, DOI 10.1055/s-0035-1565094
   Kang AS, 2002, SURGERY, V132, P916, DOI 10.1067/msy.2002.128691
   Karamanakos SN, 2010, HORM-INT J ENDOCRINO, V9, P318, DOI 10.14310/horm.2002.1283
   Kiatpanabhikul P, 2017, J CLIN NEUROSCI, V41, P78, DOI 10.1016/j.jocn.2017.02.050
   Kim C, 2017, ACTA RADIOL, V58, P414, DOI 10.1177/0284185116656491
   Kishida M, 2000, ENDOCR J, V47, P731, DOI 10.1507/endocrj.47.731
   Krohn K, 2005, ENDOCR REV, V26, P504, DOI 10.1210/er.2004-0005
   Kumar V, 2005, ENDOCR PATHOL, V16, P245, DOI 10.1385/EP:16:3:245
   Kunawudhi A, 2016, INDIAN J NUCL MED, V31, P210, DOI 10.4103/0972-3919.183616
   Kurita S, 2008, INTERNAL MED, V47, P1065, DOI 10.2169/internalmedicine.47.1091
   Lombardi M, 2018, CLIN CASE REP, V6, P2299, DOI 10.1002/ccr3.1769
   Lorberboym M, 1996, J NUCL MED, V37, P1532
   Losa M, 1997, EUR J NUCL MED, V24, P728
   Luotola K, 1998, APMIS, V106, P500, DOI 10.1111/j.1699-0463.1998.tb01378.x
   Mackie GC, 2005, THYROID, V15, P1337, DOI 10.1089/thy.2005.15.1337
   Malaguarnera R, 2012, J ONCOL, V2012, DOI 10.1155/2012/635614
   Mannavola D, 2005, CLIN ENDOCRINOL, V62, P176, DOI 10.1111/j.1365-2265.2004.02192.x
   Maqdasy S, 2019, ANN ENDOCRINOL-PARIS, V80, P54, DOI 10.1016/j.ando.2018.05.001
   Marine D, 1911, ARCH INTERN MED, V8, P0265
   Mazzaferri E L, 2000, Endocr Pract, V6, P221
   MAZZAFERRI EL, 1977, MEDICINE, V56, P171, DOI 10.1097/00005792-197705000-00001
   MAZZAFERRI EL, 1990, J CLIN ENDOCR METAB, V70, P826
   Miyauchi A, 2008, J CLIN ENDOCR METAB, V93, P2239, DOI 10.1210/jc.2007-2282
   Narayana SK, 2011, THER ADV ENDOCRINOL, V2, P115, DOI 10.1177/2042018811398516
   Naswa N, 2012, JPN J RADIOL, V30, P783, DOI 10.1007/s11604-012-0117-0
   Ness-Abramof R, 2007, PITUITARY, V10, P307, DOI 10.1007/s11102-007-0020-3
   Ngalob Queenie Guinto, 2013, BMJ Case Rep, V2013, DOI 10.1136/bcr-2013-008909
   Nishihara E, 2008, THYROID, V18, P1221, DOI 10.1089/thy.2008.0096
   Nishihara E, 2010, THYROID, V20, P569, DOI 10.1089/thy.2009.0460
   Noh JY, 1997, ENDOCR J, V44, P855, DOI 10.1507/endocrj.44.855
   Panzer C, 2004, J CLIN ENDOCR METAB, V89, P2142, DOI 10.1210/jc.2003-031981
   PAPAPETROU PD, 1975, LANCET, V1, P361
   Paragliola RM, 2011, THYROID, V21, P793, DOI 10.1089/thy.2010.0233
   Pazaitou-Panayiotou K, 2012, HORM METAB RES, V44, P255, DOI 10.1055/s-0031-1299741
   Pellegriti G, 1998, J CLIN ENDOCR METAB, V83, P2805, DOI 10.1210/jc.83.8.2805
   Pellegriti G, 2013, J CLIN ENDOCR METAB, V98, P1014, DOI 10.1210/jc.2012-2843
   Perticone F, 2015, THYROID, V25, P417, DOI 10.1089/thy.2014.0222
   Phillips JS, 2007, J LARYNGOL OTOL, V121, P695, DOI 10.1017/S0022215106005330
   Pierie JPEN, 2002, ANN SURG ONCOL, V9, P57, DOI 10.1245/aso.2002.9.1.57
   Piga M, 2008, EUR J ENDOCRINOL, V159, P423, DOI 10.1530/EJE-08-0348
   Porterfield JR, 2008, WORLD J SURG, V32, P1278, DOI 10.1007/s00268-008-9566-0
   Preece J, 2014, SURGERY, V156, P1153, DOI 10.1016/j.surg.2014.04.025
   Qiu ZL, 2015, THYROID, V25, P229, DOI 10.1089/thy.2014.0233
   Rees David Owen, 2015, BMJ Case Rep, V2015, DOI 10.1136/bcr-2014-207091
   Rosario F, 2005, CLIN NUCL MED, V30, P79
   Ross DS, 2016, THYROID, V26, P1343, DOI 10.1089/thy.2016.0229
   Ruggeri RM, 2013, THYROID, V23, P239, DOI 10.1089/thy.2012.0279
   Russo D, 1999, THYROID, V9, P13, DOI 10.1089/thy.1999.9.13
   Russo D, 1997, J CLIN ENDOCR METAB, V82, P735, DOI 10.1210/jc.82.3.735
   Saad A, 2004, ARCH PATHOL LAB MED, V128, P807
   Salvatori M, 1998, J NUCL MED, V39, P1202
   Scherer T, 2013, BMC ENDOCR DISORD, V13, DOI 10.1186/1472-6823-13-16
   Danilovic DLS, 2015, THYROID, V25, P1262, DOI 10.1089/thy.2015.0167
   SEIDLIN SM, 1946, JAMA-J AM MED ASSOC, V132, P838, DOI 10.1001/jama.1946.02870490016004
   Sharma A, 2017, J PEDIATR ENDOCR MET, V30, P1237, DOI 10.1515/jpem-2017-0223
   SHIGEMASA C, 1987, J CLIN ENDOCR METAB, V65, P359, DOI 10.1210/jcem-65-2-359
   Smallridge RC, 2012, THYROID, V22, P1104, DOI 10.1089/thy.2012.0302
   Smith JJ, 2013, ANN SURG ONCOL, V20, P1336, DOI 10.1245/s10434-012-2725-4
   Solomon B, 2012, J CLIN ONCOL, V30, P119, DOI 10.1200/JCO.2011.37.8638
   Sosa JA, 2014, THYROID, V24, P232, DOI 10.1089/thy.2013.0078
   Stocker D J, 2003, Minerva Endocrinol, V28, P205
   Su VYF, 2013, CANCER-AM CANCER SOC, V119, P1699, DOI 10.1002/cncr.27881
   Sudheer Ahamed Ps, 2009, Sultan Qaboos Univ Med J, V9, P319
   Sugitani I, 2012, WORLD J SURG, V36, P1247, DOI 10.1007/s00268-012-1437-z
   Sundaraiya S, 2009, ENDOCR PRACT, V15, P458, DOI 10.4158/EP08300.CRR
   Sundaresh V, 2017, THYROID, V27, P497, DOI 10.1089/thy.2016.0343
   Suzuki S, 2011, ENDOCRINE, V40, P366, DOI 10.1007/s12020-011-9538-2
   Tahara M, 2017, FRONT ONCOL, V7, DOI 10.3389/fonc.2017.00025
   Takano T, 2006, THYROID, V16, P615, DOI 10.1089/thy.2006.16.615
   Tan J, 2009, CLIN NUCL MED, V34, P615, DOI 10.1097/RLU.0b013e3181b06b2d
   Thomas L, 2014, ONCOLOGIST, V19, P251, DOI 10.1634/theoncologist.2013-0362
   Tjornstrand A, 2017, EUR J ENDOCRINOL, V177, pR183, DOI 10.1530/EJE-16-1029
   Tonnelier A, 2017, EUR THYROID J, V6, P108, DOI 10.1159/000453578
   Ucan B, 2014, ARQ BRAS ENDOCRINOL, V58, P851, DOI 10.1590/0004-2730000003222
   Uludag M, 2016, CASE REP SURG, V2016, DOI 10.1155/2016/8740405
   Valenti TML, 1999, J ENDOCRINOL INVEST, V22, P701, DOI 10.1007/BF03343633
   Valentini RB, 2016, ARCH ENDOCRIN METAB, V60, P178, DOI 10.1590/2359-3997000000104
   van der Molen AJ, 2004, EUR RADIOL, V14, P902, DOI 10.1007/s00330-004-2238-z
   Vinagre Joao, 2014, Front Mol Biosci, V1, P10, DOI 10.3389/fmolb.2014.00010
   Weber KJ, 2006, AM J SURG, V191, P400, DOI 10.1016/j.amjsurg.2005.10.043
   Wiersinga WM, 2010, HEART FAIL REV, V15, P121, DOI 10.1007/s10741-008-9131-9
   Williams M, 2002, THYROID, V12, P523, DOI 10.1089/105072502760143926
   Wong CP, 2003, CLIN NUCL MED, V28, P803, DOI 10.1097/01.rlu.0000089667.15648.e9
   Yamada S, 2014, J NEUROSURG, V121, P1462, DOI 10.3171/2014.7.JNS1471
   Yang J, 2017, MEDICINE, V96, DOI 10.1097/MD.0000000000008912
   Yano Y, 2007, EUR J ENDOCRINOL, V157, P325, DOI 10.1530/EJE-07-0136
   YEN TC, 1994, EUR J NUCL MED, V21, P980
   Yiu KH, 2009, J CLIN ENDOCR METAB, V94, P109, DOI 10.1210/jc.2008-1907
   Zhu L, 2016, ENDOCRINOL DIAB META, DOI 10.1530/EDM-16-0039
   2005, CLIN ENDOCRINOL, V62, P672, DOI DOI 10.1111/J.1365-2265.2005.02277.X
NR 142
TC 3
Z9 4
U1 1
U2 6
PU BIOSCIENTIFICA LTD
PI BRISTOL
PA EURO HOUSE, 22 APEX COURT WOODLANDS, BRADLEY STOKE, BRISTOL BS32 4JT,
   ENGLAND
SN 1351-0088
EI 1479-6821
J9 ENDOCR-RELAT CANCER
JI Endocr.-Relat. Cancer
PD JUL
PY 2019
VL 26
IS 7
BP R395
EP R413
DI 10.1530/ERC-19-0129
PG 19
WC Oncology; Endocrinology & Metabolism
WE Science Citation Index Expanded (SCI-EXPANDED)
SC Oncology; Endocrinology & Metabolism
GA HY4US
UT WOS:000468124000002
PM 31026810
OA Bronze
DA 2022-12-31
ER

PT J
AU Hazem, M
   Al Jabr, IK
   AlYahya, AA
   Hassanein, AG
   Algahlan, HAE
AF Hazem, Mohammed
   Al Jabr, Ibrahim Khalid
   AlYahya, Abdulwahab A.
   Hassanein, Ahmed Gaber
   Algahlan, Hisham A. Elghany
TI Reliability of shear wave elastography in the evaluation of diffuse
   thyroid diseases in children and adolescents
SO EUROPEAN JOURNAL OF RADIOLOGY
LA English
DT Article
DE Diffuse thyroid diseases; Hashimoto's thyroiditis; Grave's diseases;
   Shear wave elastography; Ultrasonography
ID ULTRASOUND ELASTOGRAPHY; QUANTITATIVE ASSESSMENT; NODULES; GLAND;
   GUIDELINES; ELASTICITY; DIAGNOSIS; SUBACUTE; BENIGN
AB Purpose: Thyroid diseases are common yet serious in children that lead to many metabolic and growth disorders; the most common among these are diffuse thyroid diseases (DTD). This study aimed to evaluate the reliability of shear wave elastography (SWE) to differentiate and diagnose DTD from normal thyroid tissue.
   Method: This prospective study included normal participants and patients with DTD. The subjects were assessed by clinical evaluation, laboratory investigation, conventional ultrasound, and Doppler examination, followed by SWE assessments. Statistical analysis was performed using the t-test and one-way ANOVA test, as appropriate. Receiver operating characteristic (ROC) curves were used to determine the best cutoff values to differentiate healthy participants from those with DTD and to differentiate between different types of DTD.
   Results: The study included 74 patients with DTD and 20 healthy participants. The mean SWE values were 10.9 +/- 1.78, 12.8 +/- 2.1, 15.31 +/- 2.95, and 17.26 +/- 4.2 kPa for the normal participants and for patients with simple goiter, Hashimoto's thyroiditis (HT), or Grave's disease (GD), respectively. Statistically significant differences were noted between the mean SWE of the normal participants and that of patients with DTD, as well as between the mean SWE of patients with different types of DTD (P < 0.05). The best SWE cutoff values to differentiate a normal thyroid from DTD, HT from GD, HT from simple goiter, and GD from simple goiter were 12.8, 17.8, 13.4, and 13.9 kPa, respectively.
   Conclusions: SWE is a reliable diagnostic tool for differentiating normal thyroid tissue from DTD, as well as for differentiating between different types of DTD.
C1 [Hazem, Mohammed; Al Jabr, Ibrahim Khalid; AlYahya, Abdulwahab A.] King Faisal Univ, Dept Surg, Coll Med, POB 400, Al Hasa 31982, Saudi Arabia.
   [Hazem, Mohammed; Algahlan, Hisham A. Elghany] Sohag Univ, Sohag Fac Med, Dept Radiol, Sohag, Egypt.
   [AlYahya, Abdulwahab A.] King Faisal Univ, Polyclin Ctr, Radiol Dept, POB 400, Al Hasa 31982, Saudi Arabia.
   [Hassanein, Ahmed Gaber] Sohag Univ, Sohag Fac Med, Surg Dept, Maxillofacial Surg Unit, Sohag, Egypt.
   [Hassanein, Ahmed Gaber] Albaha Univ, Med Ctr, Albaha, Saudi Arabia.
   [Algahlan, Hisham A. Elghany] Sohag Univ Hosp, Sohag, Egypt.
C3 King Faisal University; Egyptian Knowledge Bank (EKB); Sohag University;
   King Faisal University; Egyptian Knowledge Bank (EKB); Sohag University;
   Al Baha University; Egyptian Knowledge Bank (EKB); Sohag University
RP Al Jabr, IK (Corresponding author)，King Faisal Univ, Dept Surg, Coll Med, POB 400, Al Hasa 31982, Saudi Arabia.
EM mabdulghony@kfu.edu.sa; ialjabr@kfu.edu.sa
RI Hazem, Mohammed/GRO-1163-2022; jabr, ibrahim al/G-4886-2016; Hassanein,
   Ahmed Gaber/I-6524-2015
OI Hazem, Mohammed/0000-0003-1138-9413; jabr, ibrahim
   al/0000-0001-9493-2797; Hassanein, Ahmed Gaber/0000-0002-7447-6680
FU King Faisal University [206144]
FX Acknowledgement The authors acknowledge the Deanship of Scientific
   Research at King Faisal University for the financial support under
   Nasher Track 2020 (Grant No. 206144) .
CR Andrioli M, 2014, ENDOCRINE, V46, P455, DOI 10.1007/s12020-014-0178-1
   Arda K, 2011, AM J ROENTGENOL, V197, P532, DOI 10.2214/AJR.10.5449
   Becker K.L., 2002, PRINCIPLES PRACTICE, V3rd, P82
   Bhatia KSS, 2012, EUR RADIOL, V22, P2397, DOI 10.1007/s00330-012-2495-1
   Bilgici MC, 2018, J MED ULTRASON, V45, P75, DOI 10.1007/s10396-017-0788-3
   Brown R.S., 2005, BROOKS PEDIAT CLIN E, Vfifth, P218
   Brown RS, 2013, J CLIN RES PEDIATR E, V5, P45, DOI [10.4274/jcrpe.855, 10.4274/Jcrpe.855]
   Cantisani V, 2014, EUR J RADIOL, V83, P420, DOI 10.1016/j.ejrad.2013.05.008
   Cappelli C, 2014, ACTA RADIOL, V55, P429, DOI 10.1177/0284185113498721
   Caturegli P, 2013, THYROID, V23, P142, DOI 10.1089/thy.2012.0554
   Cosgrove D, 2017, ULTRASOUND MED BIOL, V43, P4, DOI 10.1016/j.ultrasmedbio.2016.06.022
   Dudea SM, 2015, MED ULTRASON, V17, P74, DOI 10.11152/mu.2013.2066.171.smd
   Francis GL, 2015, THYROID, V25, P716, DOI 10.1089/thy.2014.0460
   Gregory A, 2018, ACAD RADIOL, V25, P1388, DOI 10.1016/j.acra.2018.02.025
   Hanley P, 2016, JAMA PEDIATR, V170, P1008, DOI 10.1001/jamapediatrics.2016.0486
   Hefeda MM, 2019, J CLIN IMAG SCI, V9, DOI 10.25259/JCIS-22-2019
   Iddah M A, 2013, ISRN Endocrinol, V2013, P509764, DOI 10.1155/2013/509764
   Kandemirli SG, 2018, J MED ULTRASON, V45, P417, DOI 10.1007/s10396-018-0859-0
   Kim I, 2014, YONSEI MED J, V55, P247, DOI 10.3349/ymj.2014.55.1.247
   Liu J, 2017, INT J ENDOCRINOL, V2017, DOI 10.1155/2017/3813540
   Liu JX, 2018, CLIN IMAG, V49, P187, DOI 10.1016/j.clinimag.2018.03.019
   Magri F, 2012, CLIN ENDOCRINOL, V76, P137, DOI 10.1111/j.1365-2265.2011.04170.x
   Palabiyik FB, 2019, J CLIN RES PEDIATR E, V11, P132, DOI 10.4274/jcrpe.galenos.2018.2018.0137
   Perez-Montiel MD, 2008, HUM PATHOL, V39, P1080, DOI 10.1016/j.humpath.2007.12.001
   Pishdad P, 2017, J Biomed Phys Eng, V7, P21
   Ruchala M, 2014, ENDOKRYNOL POL, V65, P520, DOI 10.5603/EP.2014.0071
   Ruchala M, 2012, EUR J ENDOCRINOL, V166, P425, DOI 10.1530/EJE-11-0736
   Sebag F, 2010, J CLIN ENDOCR METAB, V95, P5281, DOI 10.1210/jc.2010-0766
   Sholosh B, 2011, RADIOL CLIN N AM, V49, P391, DOI 10.1016/j.rcl.2011.02.002
   Slapa RZ, 2012, J THROID RES, V2012, DOI 10.1155/2012/657147
   Sporea I, 2011, ULTRASCHALL MED, V32, P281, DOI 10.1055/s-0029-1246048
   Sporea I, 2012, WORLD J RADIOL, V4, P174, DOI 10.4329/wjr.v4.i4.174
   Sun JS, 2014, J ULTRAS MED, V33, P495, DOI 10.7863/ultra.33.3.495
   Vanderpump MPJ, 2011, BRIT MED BULL, V99, P39, DOI 10.1093/bmb/ldr030
   Vlad M, 2015, WIEN KLIN WOCHENSCHR, V127, P330, DOI 10.1007/s00508-015-0754-2
   Yucel S, 2018, J ULTRAS MED, V37, P1143, DOI 10.1002/jum.14459
NR 36
TC 3
Z9 3
U1 0
U2 7
PU ELSEVIER IRELAND LTD
PI CLARE
PA ELSEVIER HOUSE, BROOKVALE PLAZA, EAST PARK SHANNON, CO, CLARE, 00000,
   IRELAND
SN 0720-048X
EI 1872-7727
J9 EUR J RADIOL
JI Eur. J. Radiol.
PD OCT
PY 2021
VL 143
AR 109942
DI 10.1016/j.ejrad.2021.109942
EA AUG 2021
PG 9
WC Radiology, Nuclear Medicine & Medical Imaging
WE Science Citation Index Expanded (SCI-EXPANDED)
SC Radiology, Nuclear Medicine & Medical Imaging
GA US8NC
UT WOS:000697681500009
PM 34479126
OA hybrid
DA 2022-12-31
ER

PT J
AU Mourez, T
   Dina, J
AF Mourez, Thomas
   Dina, Julia
TI Mumps virus: a comprehensive review
SO VIROLOGIE
LA English
DT Review
DE mumps virus; paramyxoviridae; parotitis; vaccination
ID UNITED-STATES; SUBACUTE THYROIDITIS; COMPARATIVE EFFICACY; INCREASING
   INCIDENCE; ASEPTIC-MENINGITIS; RUBELLA VACCINE; IGM ANTIBODIES;
   HEARING-LOSS; JERYL-LYNN; INNER-EAR
AB Once very common in children, mumps virus infection is now much rarer thanks to vaccination, recommended in the majority of countries in the world. This virus of the family Paramyxoviridae has a marked tropism for glandular tissues which explains the great diversity of pathologies related to this virus, including parotitis, orchitis or meningitis. Due to the lower circulation of the virus, the proportion of infected adults increases. A surveillance system for mumps virus infections at the national and international levels is organized, particularly at the molecular level. In France, it is provided by the national reference center for Measles, Mumps and Rubella. Although it has led to a significant reduction in the number of cases, the long-term effectiveness of mumps vaccination is questionable. The nature of the vaccine strains and the lack of regular stimulation of populations by circulating wild viruses may explain, in part, the decrease in immunity over time. Thus, the vaccination recommandations could evolve in the future to reach eradication in a medium or long term.
C1 [Mourez, Thomas] Normandie Univ, UniRouen, EA2656, CHU Rouen,Lab Virol, 1 Rue Germont, F-76031 Rouen, France.
   [Dina, Julia] Normandie Univ, UniCaen, EA2656, CHU Caen,Lab Virol,Ctr Natl Reference Rougeole, Ave Georges Clemenceau, F-14033 Caen, France.
C3 CHU de Rouen; CHU de Caen NORMANDIE; Universite de Caen Normandie
RP Mourez, T (Corresponding author)，Normandie Univ, UniRouen, EA2656, CHU Rouen,Lab Virol, 1 Rue Germont, F-76031 Rouen, France.
EM thomas.mourez@chu-rouen.fr
RI Mourez, Thomas/AAM-7186-2021
OI Mourez, Thomas/0000-0001-6173-2908
CR Aiello FB, 2002, TRANSPL INT, V15, P523, DOI 10.1111/j.1432-2277.2002.tb00212.x
   Alirezaie B, 2008, J MED VIROL, V80, P702, DOI 10.1002/jmv.21087
   ANDERSON OW, 1977, J PEDIATR-US, V91, P687, DOI 10.1016/S0022-3476(77)80544-1
   [Anonymous], 2007, Wkly Epidemiol Rec, V82, P51
   [Anonymous], EURO SURVEILL
   AZIMI PH, 1969, J AMER MED ASSOC, V207, P509, DOI 10.1001/jama.207.3.509
   Bang HO, 1943, ACTA MED SCAND, V113, P487
   Barskey AE, 2009, VACCINE, V27, P6186, DOI 10.1016/j.vaccine.2009.06.109
   BARTAK V, 1973, J REPROD FERTIL, V32, P491
   BENITO RJ, 1987, J INFECT DIS, V155, P156, DOI 10.1093/infdis/155.1.156
   Betakova T, 2013, ACTA VIROL, V57, P91, DOI 10.4149/av_2013_02_91
   Bockelman C, 2018, J EMERG MED, V54, P207, DOI 10.1016/j.jemermed.2017.08.037
   Bonnet MC, 2006, VACCINE, V24, P7037, DOI 10.1016/j.vaccine.2006.06.049
   Botelho-Nevers E, 2013, EUROSURVEILLANCE, V18, P32
   Boxall N, 2005, EURO SURVEILL, V13
   BRUYN HENRY B., 1957, CALIFORNIA MED, V86, P153
   Carbone KM, 2007, MUMPS VIRUS FIELDS V, V1, P1528
   Chanal J, 2010, DERMATOLOGY, V221, P292, DOI 10.1159/000319857
   Cohen BE, 2014, TRENDS HEAR, V18, DOI 10.1177/2331216514541361
   Cordeiro E, 2015, ACTA MEDICA PORT, V28, P435, DOI 10.20344/amp.5756
   Cox R, 2015, FRONT MICROBIOL, V6, DOI 10.3389/fmicb.2015.00459
   Davis NF, 2010, BJU INT, V105, P1060, DOI 10.1111/j.1464-410X.2009.09148.x
   Dayan GH, 2008, NEW ENGL J MED, V358, P1580, DOI 10.1056/NEJMoa0706589
   Dejucq N, 2001, MICROBIOL MOL BIOL R, V65, P208, DOI 10.1128/MMBR.65.2.208-231.2001
   Desailloud R, 2009, VIROL J, V6, DOI 10.1186/1743-422X-6-5
   Donaghy M, 2006, J CLIN VIROL, V35, P121, DOI 10.1016/j.jcv.2005.09.009
   Drexler JF, 2012, NAT COMMUN, V3, DOI 10.1038/ncomms1796
   ELANGO N, 1988, J GEN VIROL, V69, P2893, DOI 10.1099/0022-1317-69-11-2893
   ENNIS FA, 1968, J PEDIATR-US, V72, P536, DOI 10.1016/S0022-3476(68)80347-6
   EVERBERG G, 1957, Acta Otolaryngol, V48, P397
   EYLAN E, 1957, LANCET, V1, P1062
   Fontana JM, 2008, IMMUNOL REV, V225, P46, DOI 10.1111/j.1600-065X.2008.00669.x
   GALL EA, 1947, AM J PATHOL, V23, P637
   GERSTEL L, 2006, EUROSURVEILLANCE, V11
   Gobet A, 2014, J INFECTION, V68, P101, DOI 10.1016/j.jinf.2013.09.004
   Gouma S, 2016, VACCINE, V34, P4166, DOI 10.1016/j.vaccine.2016.06.063
   Gouma S, 2016, VACCINE, V34, P1868, DOI 10.1016/j.vaccine.2016.02.070
   Gupta RK, 2005, BMJ-BRIT MED J, V330, P1132, DOI 10.1136/bmj.330.7500.1132
   HALL R, 1987, ARCH DIS CHILD, V62, P189, DOI 10.1136/adc.62.2.189
   HAPPEL JS, 1965, BRIT MED J, V2, P1041, DOI 10.1136/bmj.2.5469.1041
   Hashimoto H, 2009, PEDIATR INFECT DIS J, V28, P173, DOI 10.1097/INF.0b013e31818a8ca8
   HENLE G, 1948, J EXP MED, V88, P223, DOI 10.1084/jem.88.2.223
   Hippocrate, 2012, WKLY EPIDEMIOL REC, V87, P217
   Hviid A, 2008, LANCET, V371, P932, DOI 10.1016/S0140-6736(08)60419-5
   Irani DN, 2008, NEUROL CLIN, V26, P635, DOI 10.1016/j.ncl.2008.03.003
   Ishida M, 2006, LARYNGOSCOPE, V116, P2221, DOI 10.1097/01.mlg.0000246189.38777.2c
   Jin L, 2015, REV MED VIROL, V25, P85, DOI 10.1002/rmv.1819
   Johnson CD, 1934, J EXP MED, V59, P1, DOI 10.1084/jem.59.1.1
   Johnson CD, 1935, AM J HYG, V21, P46, DOI 10.1093/oxfordjournals.aje.a118119
   JOHNSTONE JA, 1972, ARCH DIS CHILD, V47, P647, DOI 10.1136/adc.47.254.647
   Kaaijk P, 2008, Euro Surveill, V13
   Kanra G, 2002, PEDIATR INFECT DIS J, V21, P1167, DOI 10.1097/00006454-200212000-00018
   KOSKINIEMI M, 1983, ACTA PAEDIATR SCAND, V72, P603, DOI 10.1111/j.1651-2227.1983.tb09778.x
   Kowalzik F, 2018, VACCINE, V36, P5402, DOI 10.1016/j.vaccine.2017.07.051
   Krause CH, 2007, J CLIN VIROL, V38, P153, DOI 10.1016/j.jcv.2006.10.010
   Krause CH, 2006, J CLIN VIROL, V37, P184, DOI 10.1016/j.jcv.2006.07.009
   Kubota M, 2016, P NATL ACAD SCI USA, V113, P11579, DOI 10.1073/pnas.1608383113
   Kutty PK, 2014, PEDIATR INFECT DIS J, V33, P121, DOI 10.1097/INF.0000000000000020
   Kutty PK, 2010, CLIN INFECT DIS, V50, P1619, DOI 10.1086/652770
   LeBaron CW, 2009, J INFECT DIS, V200, P888, DOI 10.1086/605410
   Liang Y, 2014, HUM VACC IMMUNOTHER, V10, P1382, DOI 10.4161/hv.28334
   Lievano F, 2012, VACCINE, V30, P6918, DOI 10.1016/j.vaccine.2012.08.057
   Maglione MA, 2014, PEDIATRICS, V134, P325, DOI 10.1542/peds.2014-1079
   McKenna MJ, 1997, ANN NY ACAD SCI, V830, P291, DOI 10.1111/j.1749-6632.1997.tb51899.x
   MORRISON JC, 1975, FERTIL STERIL, V26, P655
   MURRAY HGS, 1960, BRIT MED J, V1, P1850, DOI 10.1136/bmj.1.5189.1850
   Nelson GE, 2013, PEDIATR INFECT DIS J, V32, P374, DOI 10.1097/INF.0b013e318279f593
   NICOLAISCHOLTEN ME, 1980, MED MICROBIOL IMMUN, V168, P81, DOI 10.1007/BF02121756
   Nishihara E, 2008, INTERNAL MED, V47, P725, DOI 10.2169/internalmedicine.47.0740
   ODISSEEV H, 1994, VACCINE, V12, P1251, DOI 10.1016/S0264-410X(94)80047-4
   Ong G, 2005, J INFECTION, V51, P294, DOI 10.1016/j.jinf.2004.10.001
   Ornoy A, 2006, REPROD TOXICOL, V21, P446, DOI 10.1016/j.reprotox.2005.12.007
   Parenti DM, 1996, PANCREAS, V13, P356, DOI 10.1097/00006676-199611000-00005
   Park SH, 2015, INFECT CHEMOTHER, V47, P1, DOI 10.3947/ic.2015.47.1.1
   Peltola H, 2008, LANCET INFECT DIS, V8, P796, DOI 10.1016/S1473-3099(08)70282-2
   PRENER A, 1992, CANCER CAUSE CONTROL, V3, P265, DOI 10.1007/BF00124260
   Pujol R., VOYAGE CTR AUDITION
   Ramachandran A, 2010, J VIROL, V84, P11152, DOI 10.1128/JVI.01375-10
   Roberts C, 2009, EUROSURVEILLANCE, V14
   Rubin SA, 2011, VACCINE, V29, P2850, DOI 10.1016/j.vaccine.2011.02.005
   Rubin S, 2015, J PATHOL, V235, P242, DOI 10.1002/path.4445
   Sane J, 2014, EMERG INFECT DIS, V20, P643, DOI 10.3201/eid2004.131681
   Santak M, 2015, J GEN VIROL, V96, P982, DOI 10.1099/vir.0.000059
   Schlegel M, 1999, BRIT MED J, V319, P352, DOI 10.1136/bmj.319.7206.352
   Schmid D, 2008, Euro Surveill, V13
   Senanayake SN, 2008, MED J AUSTRALIA, V189, P456, DOI 10.5694/j.1326-5377.2008.tb02121.x
   TAPARELLI F, 1988, J INFECTION, V17, P255, DOI 10.1016/S0163-4453(88)96618-2
   Ternavasio-de La Vega HG, 2010, MEDICINE, V89, P96, DOI 10.1097/MD.0b013e3181d63191
   TRAVIS LW, 1977, OTOLARYNG CLIN N AM, V10, P329
   Tsubota M, 2008, ACTA OTO-LARYNGOL, V128, P644, DOI 10.1080/00016480701646305
   Vallet B, 2016, BEH, P1
   Wang Q, 2016, MOL CELL ENDOCRINOL, V436, P183, DOI 10.1016/j.mce.2016.07.033
   WELLER TH, 1949, AM J PATHOL, V25, P1105
   WESTMORE GA, 1979, BRIT MED J, V1, P14, DOI 10.1136/bmj.1.6155.14
   Whyte D, 2009, EURO SURVEILL, V14
   WOLINSKY JS, 1976, J INFECT DIS, V133, P260, DOI 10.1093/infdis/133.3.260
   Yoshida N, 2008, J MED VIROL, V80, P517, DOI 10.1002/jmv.21106
   YOUNG ML, 1967, PEDIATRICS, V40, P798
NR 98
TC 1
Z9 1
U1 5
U2 11
PU JOHN LIBBEY EUROTEXT LTD
PI MONTROUGE
PA 127 AVE DE LA REPUBLIQUE, 92120 MONTROUGE, FRANCE
SN 1267-8694
J9 VIROLOGIE
JI Virologie
PD JUL-AUG
PY 2018
VL 22
IS 4
BP E14
EP E28
DI 10.1684/vir.2018.0745
PG 15
WC Virology
WE Science Citation Index Expanded (SCI-EXPANDED)
SC Virology
GA GP8PH
UT WOS:000441173500001
PM 33111676
DA 2022-12-31
ER

PT J
AU Schott, M
   Hermsen, D
   Broecker-Preuss, M
   Casati, M
   Mas, JC
   Eckstein, A
   Gassner, D
   Golla, R
   Graeber, C
   van Helden, J
   Inomata, K
   Jarausch, J
   Kratzsch, J
   Miyazaki, N
   Moreno, MAN
   Murakami, T
   Roth, HJ
   Stock, W
   Noh, JY
   Scherbaum, WA
   Mann, K
AF Schott, Matthias
   Hermsen, Derik
   Broecker-Preuss, Martina
   Casati, Marco
   Camara Mas, Jordi
   Eckstein, Anja
   Gassner, Dieter
   Golla, Ruth
   Graeber, Claudia
   van Helden, Josef
   Inomata, Keiko
   Jarausch, Jochen
   Kratzsch, Juergen
   Miyazaki, Naoko
   Navarro Moreno, Miguel Angel
   Murakami, Tsukasa
   Roth, Heinz Juergen
   Stock, Werner
   Noh, Jaeduk Yoshimura
   Scherbaum, Werner A.
   Mann, Klaus
TI Clinical value of the first automated TSH receptor autoantibody assay
   for the diagnosis of Graves' disease (GD): an international multicentre
   trial
SO CLINICAL ENDOCRINOLOGY
LA English
DT Article
ID THYROID-STIMULATING ANTIBODY; THYROTROPIN-RECEPTOR; 2ND-GENERATION
   ASSAY; ANTITHYROID DRUGS; RELAPSE; PREDICTION; PORCINE; ELISA;
   HYPERTHYROIDISM; THYROTOXICOSIS
AB P>Background
   Most recently, a new rapid and fully automated electrochemiluminescence immunoassay for the determination of TSH receptor autoantibodies (TRAb) based on the ability of TRAb to inhibit the binding of a human thyroid-stimulating monoclonal antibody (M22) has been established.
   Objective
   To evaluate this assay system in clinical routine based on an international multicentre trial and to compare the results with other established TRAb assays.
   Patients and measurements
   Totally 508 Graves' disease (GD), 142 autoimmune thyroiditis, 107 subacute thyroiditis, 109 nonautoimmune nodular goitre, 23 thyroid cancer patients and 446 normal controls were retrospectively evaluated.
   Results
   ROC plot analysis revealed an area under curve of 0 center dot 99 (95% CI: 0 center dot 99-1 center dot 0) indicating a high assay sensitivity and specificity. The highest sensitivity (99%) and specificity (99%) was seen at a cut-off level of 1 center dot 75 IU/l. Here, the calculated positive predictive value was 95%, whereas the negative predictive value was 100%. Applying the ROC plot-derived cut-off of 1 center dot 75 IU/l we found a sensitivity for TRAb positivity within the group of newly diagnosed GD patients of 97% which is in accordance to the sum of different nonautomated porcine TSH receptor-based assays with a sensitivity of 94% indicating an excellent analytical performance of the new assay format. Detailed comparison of the automated and the sum of manual assays revealed a near identical specificity.
   Conclusion
   Our results demonstrate that this new assay system has a high sensitivity for detecting GD and specificity for discriminating from other thyroid diseases. This assay may represent the future technology for rapid fully automated TRAb detection.
C1 [Schott, Matthias; Graeber, Claudia; Scherbaum, Werner A.] Univ Hosp Duesseldorf, Dept Endocrinol Diabet & Rheumatol, D-40225 Dusseldorf, Germany.
   [Hermsen, Derik] Univ Hosp Duesseldorf, Cent Inst Clin Chem & Lab Med, D-40225 Dusseldorf, Germany.
   [Broecker-Preuss, Martina; Mann, Klaus] Univ Hosp Essen, Div Lab Res, Dept Endocrinol, Essen, Germany.
   [Casati, Marco] San Gerardo Hosp, Dept Clin Pathol, Monza, Italy.
   [Camara Mas, Jordi; Navarro Moreno, Miguel Angel] Hosp Univ Bellvitge, Barcelona, Spain.
   [Eckstein, Anja] Univ Hosp Essen, Dept Ophthalmol, Essen, Germany.
   [Gassner, Dieter; Golla, Ruth; Jarausch, Jochen; Stock, Werner] Roche Diagnost, Penzberg, Germany.
   [van Helden, Josef] Med Ctr Lab Med, Monchengladbach, Germany.
   [Kratzsch, Juergen] Univ Hosp Leipzig, Inst Lab Med Clin Chem & Mol Diagnost, Leipzig, Germany.
   [Miyazaki, Naoko; Noh, Jaeduk Yoshimura] Ito Hosp, Tokyo, Japan.
   [Roth, Heinz Juergen] Limbach Lab, Heidelberg, Germany.
C3 University of Duisburg Essen; San Gerardo Hospital; Institut
   d'Investigacio Biomedica de Bellvitge (IDIBELL); Bellvitge University
   Hospital; University of Barcelona; University of Duisburg Essen; Roche
   Holding; Leipzig University
RP Schott, M (Corresponding author)，Univ Hosp Duesseldorf, Dept Endocrinol Diabet & Rheumatol, Moorenstr 5, D-40225 Dusseldorf, Germany.
EM matthias.schott@med.uni-duesseldorf.de
RI Anja, Eckstein/L-6304-2016; van Helden, Josef/K-2232-2019
OI Casati, Marco/0000-0002-4968-1455; Camara, Jordi/0000-0002-0817-0931
CR Bolton J, 1999, CLIN CHEM, V45, P2285
   Cappelli C, 2007, ENDOCR J, V54, P713, DOI 10.1507/endocrj.K06-069
   Carella C, 2006, THYROID, V16, P295, DOI 10.1089/thy.2006.16.295
   Costagliola S, 1999, J CLIN ENDOCR METAB, V84, P90, DOI 10.1210/jc.84.1.90
   Eckstein AK, 2006, J CLIN ENDOCR METAB, V91, P3464, DOI 10.1210/jc.2005-2813
   Gassner D, 2007, CLIN CHEM, V53, pA145
   GERHARDT W, 1986, SCAND J CLIN LAB INV, V46, P1
   Giovanella L, 2001, CLIN CHEM LAB MED, V39, P25, DOI 10.1515/CCLM.2001.007
   Hermsen D, 2008, EXP CLIN ENDOCR DIAB, V116, pS59, DOI 10.1055/s-2008-1081491
   JARAUSCH J, 2008, CLIN CHEM C, V58
   Kamijo K, 2003, ENDOCR J, V50, P113, DOI 10.1507/endocrj.50.113
   Kamijo K, 2007, ENDOCR J, V54, P619, DOI 10.1507/endocrj.K06-196
   Liu C, 2008, HORM METAB RES, V40, P479, DOI 10.1055/s-2008-1077051
   Massart C, 2001, CLIN CHIM ACTA, V304, P39, DOI 10.1016/S0009-8981(00)00385-5
   Maugendre D, 2001, CLIN ENDOCRINOL, V54, P89, DOI 10.1046/j.1365-2265.2001.01197.x
   MORGENTHALER NG, 1999, CURR OPIN ENDOCRINOL, V6, P251
   Okamoto Y, 2006, ENDOCR J, V53, P467, DOI 10.1507/endocrj.K05-121
   PASSING H, 1983, J CLIN CHEM CLIN BIO, V21, P709
   Pedersen IB, 2001, CLIN ENDOCRINOL, V55, P381, DOI 10.1046/j.1365-2265.2001.01347.x
   Quadbeck B, 2005, THYROID, V15, P1047, DOI 10.1089/thy.2005.15.1047
   Rapoport B, 2007, THYROID, V17, P911, DOI 10.1089/thy.2007.0170
   Sanders J, 2002, THYROID, V12, P1043, DOI 10.1089/105072502321085135
   Schott M, 2000, HORM METAB RES, V32, P429, DOI 10.1055/s-2007-978666
   Schott M, 2007, HORM METAB RES, V39, P56, DOI 10.1055/s-2007-957347
   Schott M, 2005, TRENDS ENDOCRIN MET, V16, P243, DOI 10.1016/j.tem.2005.05.009
   Schott M, 2004, HORM METAB RES, V36, P92, DOI 10.1055/s-2004-814217
   Smith BR, 2007, THYROID, V17, P923, DOI 10.1089/thy.2007.0239
   Smith BR, 2004, THYROID, V14, P830, DOI 10.1089/1050725042451248
   Weetman AP, 2000, NEW ENGL J MED, V343, P1236, DOI 10.1056/NEJM200010263431707
   Zimmermann-Belsing T, 2002, EUR J ENDOCRINOL, V146, P173, DOI 10.1530/eje.0.1460173
   Zophel K, 2008, CLIN LAB, V54, P1
   ZWEIG MH, 1993, CLIN CHEM, V39, P561
NR 32
TC 54
Z9 57
U1 0
U2 13
PU WILEY
PI HOBOKEN
PA 111 RIVER ST, HOBOKEN 07030-5774, NJ USA
SN 0300-0664
EI 1365-2265
J9 CLIN ENDOCRINOL
JI Clin. Endocrinol.
PD OCT
PY 2009
VL 71
IS 4
BP 566
EP 573
DI 10.1111/j.1365-2265.2008.03512.x
PG 8
WC Endocrinology & Metabolism
WE Science Citation Index Expanded (SCI-EXPANDED)
SC Endocrinology & Metabolism
GA 492RJ
UT WOS:000269676600017
PM 19170704
DA 2022-12-31
ER

PT J
AU Fooks, AR
   Johnson, N
   Muller, T
   Vos, A
   Mansfield, K
   Hicks, D
   Nunez, A
   Freuling, C
   Neubert, L
   Kaipf, I
   Denzinger, A
   Franka, R
   Rupprecht, CE
AF Fooks, A. R.
   Johnson, N.
   Mueller, T.
   Vos, A.
   Mansfield, K.
   Hicks, D.
   Nunez, A.
   Freuling, C.
   Neubert, L.
   Kaipf, I.
   Denzinger, A.
   Franka, R.
   Rupprecht, C. E.
TI Detection of High Levels of European Bat Lyssavirus Type-1 Viral RNA in
   the Thyroid Gland of Experimentally-Infected Eptesicus fuscus Bats
SO ZOONOSES AND PUBLIC HEALTH
LA English
DT Article
DE Rabies; lyssavirus; European bat lyssavirus; bat; pathogenesis; virus;
   thyroid gland
ID NERVOUS-SYSTEM; PCR ASSAY; RABIES; EPIDEMIOLOGY; EVOLUTION; DYNAMICS
AB P>Two common bat lyssavirus species have been identified in many European countries: European bat lyssavirus type-1 and -2 (EBLV-1 and EBLV-2). Only limited knowledge on the susceptibility of the natural EBLV-hosts, insectivorous bats, to lyssavirus infection is available. Our study was undertaken to evaluate the susceptibility and pathology associated with an EBLV-1 infection in Eptesicus fuscus following different routes of virus inoculation including intracranial (n = 6), intramuscular (n = 14), oral (n = 7) and intranasal (n = 7). Blood and saliva samples were collected from all bats on a monthly basis. Four bats inoculated intracranially developed rabies with a mean of 11 days to death, whilst seven bats inoculated intramuscularly developed rabies, with an extended incubation period prior to death. We did not observe any mortality in the oral (p.o.) or intranasal (i.n.) groups and both groups had detectable levels of virus neutralizing antibodies (data not shown). Virus shedding was demonstrated in the saliva by virus isolation and the detection of viral RNA in ill bats, particularly immediately prior to the development of disease. In addition, the presence of virus and viral RNA was detected in the thyroid gland in bats challenged experimentally with EBLV-1, which exceeded that detected in all other extra-neural tissue. The significance of detecting EBLV-1 in the thyroid gland of rabid bats is not well understood. We speculate that the infection of the thyroid gland may cause subacute thyroiditis, a transient form of thyroiditis causing hyperthyroidism, resulting in changes in adrenocortical activity that could lead to hormonal dysfunction, thereby distinguishing the clinical presentation of rabies in the rabid host.
C1 [Fooks, A. R.; Johnson, N.; Mansfield, K.; Hicks, D.; Nunez, A.] Vet Labs Agcy, Rabies & Wildlife Zoonoses Grp, Weybridge KT15 3NB, Surrey, England.
   [Mueller, T.; Freuling, C.] Friedrich Loeffler Inst, Inst Epidemiol, Wusterhausen, Germany.
   [Vos, A.; Neubert, L.] IDT Biol GmbH, Dessau Rosslau, Germany.
   [Kaipf, I.; Denzinger, A.] Univ Tubingen, Dept Anim Physiol, Inst Zool, D-7400 Tubingen, Germany.
   [Franka, R.; Rupprecht, C. E.] Ctr Dis Control & Prevent, Atlanta, GA USA.
C3 Veterinary Laboratories Agency; Friedrich Loeffler Institute; IDT
   Biologika; Eberhard Karls University of Tubingen; Centers for Disease
   Control & Prevention - USA
RP Fooks, AR (Corresponding author)，Vet Labs Agcy, Rabies & Wildlife Zoonoses Grp, Weybridge KT15 3NB, Surrey, England.
EM t.fooks@vla.defra.gsi.gov.uk
RI Castel, Alejandro Núñez/C-2560-2011; Rupprecht, Charles/AAI-1544-2020;
   Mansfield, Karen L/D-8399-2011; Fooks, Anthony R/F-5418-2010; Johnson,
   Nicholas/B-4654-2011; Hicks, Daniel J/C-6700-2011
OI Johnson, Nicholas/0000-0002-6106-9373; Nunez,
   Alejandro/0000-0001-5926-7541
FU UK Department for Environment, Food and Rural Affairs [SE0524]
FX The authors acknowledge the staff at IDT-Biologika and FLI for their
   excellent technical support for this study and also thank Dr Kristy
   Murray, University of Texas School of Public Health, Houston, USA for
   helpful comments in the interpretation of data. This work was supported
   by a grant from the UK Department for Environment, Food and Rural
   Affairs (Defra grant No. SE0524).
CR Amengual B, 1997, J GEN VIROL, V78, P2319, DOI 10.1099/0022-1317-78-9-2319
   Amengual B, 2007, PLOS ONE, V2, DOI 10.1371/journal.pone.0000566
   Calisher CH, 2006, CLIN MICROBIOL REV, V19, P531, DOI 10.1128/CMR.00017-06
   Davis PL, 2005, J VIROL, V79, P10487, DOI 10.1128/JVI.79.16.10487-10497.2005
   DEBBIE JG, 1970, J WILD DIS, V6, P609
   Echevarria JE, 2001, J CLIN MICROBIOL, V39, P3678, DOI 10.1128/JCM.39.10.3678-3683.2001
   EYLAN E, 1957, LANCET, V1, P1062
   Fooks Anthony, 2004, Expert Rev Vaccines, V3, P333
   Fooks AR, 2004, VET REC, V155, P606
   Fooks AR, 2003, EPIDEMIOL INFECT, V131, P1029, DOI 10.1017/S0950268803001481
   Franka R, 2008, J GEN VIROL, V89, P1998, DOI 10.1099/vir.0.83688-0
   Harris SL, 2006, BIOL CONSERV, V131, P193, DOI 10.1016/j.biocon.2006.04.006
   Heaton PR, 1997, J CLIN MICROBIOL, V35, P2762, DOI 10.1128/JCM.35.11.2762-2766.1997
   HICKS DJ, 2008, J COMP PATH IN PRESS
   Holm SS, 2004, CLIN BIOCHEM, V37, P85, DOI 10.1016/j.clinbiochem.2003.09.009
   Hughes GJ, 2006, ARCH VIROL, V151, P2021, DOI 10.1007/s00705-005-0785-0
   Jackson FR, 2008, J WILDLIFE DIS, V44, P612, DOI 10.7589/0090-3558-44.3.612
   Johnson N, 2008, DEV BIOLOGICALS, V131, P65
   Johnson N, 2006, EMERG INFECT DIS, V12, P1142, DOI 10.3201/eid1207.060287
   KLAVINSKIS LS, 1988, ENDOCRINOLOGY, V122, P567, DOI 10.1210/endo-122-2-567
   Kuzmin IV, 2008, DEV BIOLOGICALS, V131, P327
   Kuzmin IV, 2006, DEV BIOLOGICALS, V125, P273
   Lafon M, 2005, LANCET, V366, P876, DOI 10.1016/S0140-6736(05)67297-2
   Mansfield KL, 2008, J NEUROVIROL, V14, P218, DOI 10.1080/13550280802008297
   Marston DA, 2007, J GEN VIROL, V88, P1302, DOI 10.1099/vir.0.82692-0
   Messenger SL, 2002, CLIN INFECT DIS, V35, P738, DOI 10.1086/342387
   Muller T, 2007, ARCH VIROL, V152, P273, DOI 10.1007/s00705-006-0853-5
   Muller T, 2004, J VET MED B, V51, P49, DOI 10.1111/j.1439-0450.2003.00725.x
   Shankar V, 2004, J WILDLIFE DIS, V40, P403, DOI 10.7589/0090-3558-40.3.403
   TORRESANJEL MJ, 1988, REV INFECT DIS, V10, pS710
   TSHIKUKA JG, 1992, ANN NY ACAD SCI, V653, P274, DOI 10.1111/j.1749-6632.1992.tb19656.x
   van der Poel WHM, 2006, VECTOR-BORNE ZOONOT, V6, P315, DOI 10.1089/vbz.2006.6.315
   Vos A, 2007, ACTA CHIROPTEROL, V9, P283, DOI 10.3161/1733-5329(2007)9[283:EBLAEE]2.0.CO;2
   Wakeley PR, 2005, J CLIN MICROBIOL, V43, P2786, DOI 10.1128/JCM.43.6.2786-2792.2005
   Warrell MJ, 2004, LANCET, V363, P959, DOI 10.1016/S0140-6736(04)15792-9
   Yamazaki K, 2007, ENDOCRINOLOGY, V148, P3226, DOI 10.1210/en.2006-1638
NR 36
TC 11
Z9 11
U1 0
U2 0
PU WILEY
PI HOBOKEN
PA 111 RIVER ST, HOBOKEN 07030-5774, NJ USA
SN 1863-1959
EI 1863-2378
J9 ZOONOSES PUBLIC HLTH
JI Zoonoses Public Health
PD AUG
PY 2009
VL 56
IS 6-7
BP 270
EP 277
DI 10.1111/j.1863-2378.2008.01203.x
PG 8
WC Public, Environmental & Occupational Health; Infectious Diseases;
   Veterinary Sciences
WE Science Citation Index Expanded (SCI-EXPANDED)
SC Public, Environmental & Occupational Health; Infectious Diseases;
   Veterinary Sciences
GA 469GH
UT WOS:000267883500004
PM 19497087
DA 2022-12-31
ER

PT J
AU Sabuncuoglu, MZ
   Sabuncuoglu, A
   Sozen, I
   Benzin, MF
   Cakir, T
   Cetin, R
AF Sabuncuoglu, Mehmet Zafer
   Sabuncuoglu, Aylin
   Sozen, Isa
   Benzin, Mehmet Fatih
   Cakir, Tugrul
   Cetin, Recep
TI Minimally invasive surgery using mini anterior incision for thyroid
   diseases: a prospective cohort study
SO INTERNATIONAL JOURNAL OF CLINICAL AND EXPERIMENTAL MEDICINE
LA English
DT Article
DE Minimal invasive thyroid surgery; anterior mini insicion; thyriodectomy;
   thyroid disease
ID VIDEO-ASSISTED THYROIDECTOMY; ENDOSCOPIC THYROIDECTOMY; SURGICAL
   APPROACH; BREAST APPROACH; PARATHYROIDECTOMY; LOBECTOMY; EXPERIENCE;
   AXILLARY
AB Aim: Minimally invasive surgical techniques have attracted interest in all surgical specialties since 1980. The thyroidectomy technique requires meticulous surgical dissection, absolute hemostasis, en bloc tumor resection and adequate visualization of the operative field, all of which can be accomplished with minimally invasive techniques. Methods: The study group comprised all patients undergoing MITS from its introduction in 2010 until July 2012. All data were prospectively recorded in the Elbistan Hospital and Suleyman Demirel University in Turkey. This study was designed to demonstrate our experience with mini-incision-technique in thyroidectomy. Results: Over the 2-year period, 37 patients underwent bilateral MITS procedures. The procedure made with a small (2.5 cm) anterior incision made above the isthmus. The final diagnoses were benign multinodular goitre (37%), follicular adenoma (28%) incidental carcinoma (11%), Hashimoto's thyroiditis (15%), Hurtle cell adenoma (5%), subacute thyroiditis (3%), residual thyroid-non carcinoma (2%), simple cyst (1%), diffuse hyperplasia (1%) and other (1%). Of the carcinomas, 80% were papillary thyroid cancer, 13% were follicular, and the remaining 7% were Hurtle cell carcinomas. We dont need to extend our incision in any cases. Two patients had temporary recurrent laryngeal nevre paresis and one patient had temporary hypocalcemia. Conclusions: It is not easy to demonstrate the advantages of MIT over conventional and video-assisted surgery. The main complications, such as nerve injury, hypoparathyroidism, or hemorrhage, are the same as in other surgical approaches. MIT has demonstrated advantages over conventional open approaches for both hemi-and total thyroidectomy and the benefits do not depend on the open or video-assisted approach. The anterior mini-incision approach can be performed with an operative time and postoperative complication profile equivalent to conventional thyroidectomy while providing excellent cosmesis with a 2 cm scar in both total thyroidectomy and lobectomies.
C1 [Sabuncuoglu, Mehmet Zafer; Benzin, Mehmet Fatih] Suleyman Demirel Univ, Fac Med, Dept Gen Surg, TR-32200 Isparta, Turkey.
   [Sabuncuoglu, Aylin] Isparta State Hosp, Anesthesia & Crit Care Unit, Isparta, Turkey.
   [Sozen, Isa] Ankara Numune Educat & Res Hosp, Dept Gen Surg, Ankara, Turkey.
   [Cakir, Tugrul] Antalya Educ & Res Hosp, Dept Gen Surg, Antalya, Turkey.
   [Cetin, Recep] Izmir Bozyaka Educ & Res Hosp, Dept Gen Surg, Izmir, Turkey.
C3 Suleyman Demirel University; Isparta State Hospital; Ankara Numune
   Training & Research Hospital; Akdeniz University; Antalya Training &
   Research Hospital; Izmir Bozyaka Training & Research Hospital
RP Sabuncuoglu, MZ (Corresponding author)，Suleyman Demirel Univ, Fac Med, Dept Gen Surg, TR-32200 Isparta, Turkey.
EM drmehmetzaf-er@yahoo.com
RI Çakır, Tuğrul/AAD-1906-2019
CR Axente DD, 2013, LANGENBECK ARCH SURG, V398, P887, DOI 10.1007/s00423-013-1085-2
   Bellantone R, 2002, ARCH SURG-CHICAGO, V137, P301, DOI 10.1001/archsurg.137.3.301
   Bellantone R, 1999, AM J SURG, V177, P342, DOI 10.1016/S0002-9610(99)00054-9
   Brunaud L, 2003, ARCH SURG-CHICAGO, V138, P1140, DOI 10.1001/archsurg.138.10.1140
   Cavicchi O, 2006, OTOLARYNG HEAD NECK, V135, P744, DOI 10.1016/j.otohns.2006.06.1246
   Ferzli GS, 2001, J AM COLL SURGEONS, V192, P665, DOI 10.1016/S1072-7515(01)00831-6
   Gosnell JE, 2004, ANZ J SURG, V74, P330, DOI 10.1111/j.1445-1433.2004.02982.x
   Gottlieb A, 1997, ANESTH ANALG, V84, P1154, DOI 10.1097/00000539-199705000-00040
   Henry JF, 2006, BRIT J SURG, V93, P1, DOI 10.1002/bjs.5199
   Ikeda Y, 2000, J AM COLL SURGEONS, V191, P336, DOI 10.1016/S1072-7515(00)00342-2
   Ikeda Y, 2002, BIOMED PHARMACOTHER, V56, p72S
   Kang SW, 2009, SURGERY, V146, P1048, DOI 10.1016/j.surg.2009.09.007
   Lee MC, 2014, HEAD NECK-J SCI SPEC, V36, P702, DOI 10.1002/hed.23349
   Linos DA., 2010, INT PRINCIPLES LAPAR, P531
   Lombardi CP, 2008, WORLD J SURG, V32, P693, DOI 10.1007/s00268-007-9443-2
   Miccoli P, 2007, Minerva Chir, V62, P335
   Miccoli P, 2002, WORLD J SURG, V26, P972, DOI 10.1007/s00268-002-6627-7
   Miccoli P, 2001, SURGERY, V130, P1039, DOI 10.1067/msy.2001.118264
   Miccoli P, 1999, J ENDOCRINOL INVEST, V22, P849, DOI 10.1007/BF03343657
   Miyano G, 2008, J PEDIATR SURG, V43, P299, DOI 10.1016/j.jpedsurg.2007.10.018
   Palazzo FF, 2006, SURG ENDOSC, V20, P339, DOI 10.1007/s00464-005-0385-1
   Palazzo FF, 2005, LANGENBECK ARCH SURG, V390, P230, DOI 10.1007/s00423-005-0549-4
   Park YL, 2003, SURG LAPARO ENDO PER, V13, P20, DOI 10.1097/00129689-200302000-00005
   Ruggieri M, 2007, Minerva Chir, V62, P309
   Sackett WR, 2002, ANZ J SURG, V72, P777, DOI 10.1046/j.1445-2197.2002.02558.x
   Stalberg P, 2007, SURG-J R COLL SURG E, V5, P301, DOI 10.1016/S1479-666X(07)80029-1
   Takami H, 2002, ANZ J SURG, V72, P841, DOI 10.1046/j.1445-2197.2002.02559.x
   Terris DJ, 2006, LARYNGOSCOPE, V116, P1745, DOI 10.1097/01.mlg.0000233243.28872.26
   Terris DJ, 2006, LARYNGOSCOPE, V116, P350, DOI 10.1097/01.mlg.0000191462.58630.e4
NR 29
TC 6
Z9 8
U1 0
U2 4
PU E-CENTURY PUBLISHING CORP
PI MADISON
PA 40 WHITE OAKS LN, MADISON, WI 53711 USA
SN 1940-5901
J9 INT J CLIN EXP MED
JI Int. J. Clin. Exp. Med.
PY 2014
VL 7
IS 10
BP 3404
EP 3409
PG 6
WC Medicine, Research & Experimental
WE Science Citation Index Expanded (SCI-EXPANDED)
SC Research & Experimental Medicine
GA AT7MK
UT WOS:000345121100033
PM 25419375
DA 2022-12-31
ER

PT J
AU Khalili, N
   Hashemipour, M
   Keshteli, AH
   Siavash, M
   Amini, M
AF Khalili, N.
   Hashemipour, M.
   Keshteli, A. H.
   Siavash, M.
   Amini, M.
TI The role of thyroid autoantibodies in the etiology of endemic goiter in
   schoolchildren of Isfahan, Iran
SO JOURNAL OF ENDOCRINOLOGICAL INVESTIGATION
LA English
DT Article
DE Autoimmune thyroid disease; goiter; iodine deficiency; Iran
ID AUTOIMMUNE-THYROIDITIS; IODINE DEFICIENCY; HIGH PREVALENCE; IODIZED
   SALT; CHILDREN; AREA; ELIMINATION; ANTIBODIES
AB Background: Eleven years after the initiation of universal salt iodization program in Iran, the prevalence of goiter is still high in some areas. Aim: To investigate the role of thyroid autoimmunity in the etiology of residual goiter in schoolchildren of Isfahan, Iran. Material and methods: In a cross-sectional study, 2331 schoolchildren were selected by multi-stage random cluster sampling. Thyroid size was estimated in each child by inspection and palpation. Urinary iodine concentration (UIC), serum anti-thyroperoxidase antibody (anti-TPO Ab), and anti-thyroglobulin antibody (Anti-Tg Ab) were measured. Results: Overall, 32.9% of children had goiter. The median UIC was 1955.5 mu g/dl. There was significant difference in prevalence of positive anti-TPO Ab in goitrous (grade 2) and non-goitrous children (9.7 vs 3.7%, p=0.02). Goitrous children had higher prevalence of positive anti-Tg Ab than non-goitrous ones (15.1 vs 3.1%, p<0.001). Conclusions: According to the present study, goiter is still a public health problem in this region. This study suggests that thyroid autoimmunity is among the contributors of goiter persistence after elimination of iodine deficiency in Isfahan. (J. Endocrinol. Invest. 32: 899-902, 2009) (C) 2009, Editrice Kurtis
C1 [Khalili, N.; Hashemipour, M.; Keshteli, A. H.; Siavash, M.; Amini, M.] Isfahan Univ Med Sci, Isfahan Endocrine & Metab Res Ctr, Sch Med, Esfahan, Iran.
   [Keshteli, A. H.] Isfahan Univ Med Sci, Med Students Res Ctr, Sch Med, Esfahan, Iran.
C3 Isfahan University Medical Science; Isfahan University Medical Science
RP Hashemipour, M (Corresponding author)，Isfahan Univ Med Sci, Isfahan Endocrine & Metab Res Ctr, Sch Med, Seddigheh Tahereh Res Complex,Khorram St, Esfahan, Iran.
EM hashemipour@med.mui.ac.ir
RI Amini, Massoud/C-5340-2013; Boroujeni, Noushin Khalili/E-6454-2012;
   Golshahi, Jafar/C-7236-2018; Keshteli, Ammar Hassanzadeh/K-7473-2012;
   Siavash, Mansour/C-7285-2018; Mehrkash, Mehryar/D-5317-2018
OI Boroujeni, Noushin Khalili/0000-0002-5129-100X; Hassanzadeh Keshteli,
   Ammar/0000-0001-7375-6210; hh, mahin/0000-0002-7484-5386; Amini,
   Massoud/0000-0003-4134-0960; Siavash, Mansour/0000-0003-0590-6410;
   Mehrkash, Mehryar/0000-0001-6418-5743
FU Bureau for Research, Isfahan University of Medical Sciences
FX This study was funded by the Bureau for Research, Isfahan University of
   Medical Sciences. We are thankful to students and their parents, the
   authorities of the provincial and local education offices, and all the
   staff working with the project.
CR Aminorroaya A, 2008, East Mediterr Health J, V14, P325
   Aminorroaya A, 2001, Endocr Pract, V7, P95
   AZIZI F, 1990, EMR HLTH SERV J, V8, P23
   Bazrafshan HR, 2005, J ENDOCRINOL INVEST, V28, P727, DOI 10.1007/BF03347556
   Doufas AG, 1999, EUR J ENDOCRINOL, V140, P505, DOI 10.1530/eje.0.1400505
   Gao TS, 2004, CHINESE MED J-PEKING, V117, P1518
   Hashemipour M, 2007, ASIA PAC J CLIN NUTR, V16, P403
   Hashemipour M, 2009, INT J FOOD SCI NUTR, V60, P19, DOI 10.1080/09637480802304473
   Heydarian P, 2007, J ENDOCRINOL INVEST, V30, P404, DOI 10.1007/BF03346318
   Kabelitz M, 2003, EUR J ENDOCRINOL, V148, P301, DOI 10.1530/eje.0.1480301
   Keshteli AH, 2009, BIOL TRACE ELEM RES, V129, P70, DOI 10.1007/s12011-008-8296-3
   Loviselli A, 2001, THYROID, V11, P849, DOI 10.1089/105072501316973109
   LUBOSHITZKY R, 1995, J PEDIATR ENDOCR MET, V8, P123
   Markou K B, 2003, J Endocrinol Invest, V26, P43
   Mazziotti G, 2003, AM J MED, V115, P412, DOI 10.1016/S0002-9343(03)00429-7
   Mazziotti G, 2003, EUR J ENDOCRINOL, V149, P103, DOI 10.1530/eje.0.1490103
   Milakovic M, 2001, J INTERN MED, V250, P208, DOI 10.1046/j.1365-2796.2001.00878.x
   Pino S, 1996, CLIN CHEM, V42, P239
   Premawardhana LDKE, 2003, THYROID, V13, P1187, DOI 10.1089/10507250360731622
   Prummel MF, 2005, BEST PRACT RES CL EN, V19, P1, DOI 10.1016/j.beem.2004.11.003
   Rezvanfar MR, 2007, J ENDOCRINOL INVEST, V30, P274, DOI 10.1007/BF03346293
   Simescu M, 2002, HORM RES, V58, P78, DOI 10.1159/000064657
   Tsatsoulis A, 1999, THYROID, V9, P279, DOI 10.1089/thy.1999.9.279
   Wijeyaratne C N, 2005, Ceylon Med J, V50, P20
   World Health Organization United Nations Children's Fund International Council for Control of Iodine Deficiency Disorders, 2007, ASS IOD DEF DIS MON, V3rd
   Zimmermann MB, 2003, THYROID, V13, P199, DOI 10.1089/105072503321319512
   Zois C, 2003, THYROID, V13, P485, DOI 10.1089/105072503322021151
   ZONENBERG A, 1994, HORM METAB RES, V26, P238, DOI 10.1055/s-2007-1001673
NR 28
TC 5
Z9 5
U1 0
U2 4
PU SPRINGER
PI NEW YORK
PA 233 SPRING ST, NEW YORK, NY 10013 USA
SN 0391-4097
EI 1720-8386
J9 J ENDOCRINOL INVEST
JI J. Endocrinol. Invest.
PD DEC
PY 2009
VL 32
IS 11
BP 899
EP 902
DI 10.1007/BF03345769
PG 4
WC Endocrinology & Metabolism
WE Science Citation Index Expanded (SCI-EXPANDED)
SC Endocrinology & Metabolism
GA 557VF
UT WOS:000274697500007
PM 19494708
DA 2022-12-31
ER

PT J
AU Scappaticcio, L
   Pitoia, F
   Esposito, K
   Piccardo, A
   Trimboli, P
AF Scappaticcio, Lorenzo
   Pitoia, Fabian
   Esposito, Katherine
   Piccardo, Arnoldo
   Trimboli, Pierpaolo
TI Impact of COVID-19 on the thyroid gland: an update
SO REVIEWS IN ENDOCRINE & METABOLIC DISORDERS
LA English
DT Review
DE Thyroid; COVID-19; Hyperthyroidism; Hypothyroidism; Thyroid cancer
ID CRITICALLY-ILL PATIENTS; NONTHYROIDAL ILLNESS; SUBACUTE THYROIDITIS;
   INFECTION; DISEASE; STORM
AB Coronavirus disease 2019 (COVID-19) is the pandemic of the new millennium. COVID-19 can cause both pulmonary and systemic inflammation, potentially determining multi-organ dysfunction. Data on the relationship between COVID-19 and thyroid have been emerging, and rapidly increasing since March 2020. The thyroid gland and the virus infection with its associated inflammatory-immune responses are known to be engaged in complex interplay. SARS-CoV-2 uses ACE2 combined with the transmembrane protease serine 2 (TMPRSS2) as the key molecular complex to infect the host cells. Interestingly, ACE2 and TMPRSS2 expression levels are high in the thyroid gland and more than in the lungs. Our literature search provided greater evidence that the thyroid gland and the entire hypothalamic-pituitary-thyroid (HPT) axis could be relevant targets of damage by SARS-CoV-2. Specifically, COVID-19-related thyroid disorders include thyrotoxicosis, hypothyroidism, as well as nonthyroidal illness syndrome. Moreover, we noticed that treatment plans for thyroid cancer are considerably changing in the direction of more teleconsultations and less diagnostic and therapeutical procedures. The current review includes findings that could be changed soon by new results on the topic, considering the rapidity of worldwide research on COVID-19.
C1 [Scappaticcio, Lorenzo] Univ Campania L Vanvitelli, Univ Hosp Luigi Vanvitelli, Div Endocrinol & Metab Dis, Naples, Italy.
   [Pitoia, Fabian] Univ Buenos Aires, Hosp Clin, Div Endocrinol, Buenos Aires, DF, Argentina.
   [Esposito, Katherine] Univ Campania L Vanvitelli, Dept Adv Med & Surg Sci, Naples, Italy.
   [Esposito, Katherine] Univ Campania L Vanvitelli, Univ Hosp Luigi Vanvitelli, Diabet Unit, Naples, Italy.
   [Piccardo, Arnoldo] Galliera Hosp, Dept Nucl Med, Genoa, Italy.
   [Trimboli, Pierpaolo] Ente Osped Cantonale, Lugano & Mendrisio Reg Hosp, Clin Endocrinol & Diabetol, Bellinzona, Switzerland.
   [Trimboli, Pierpaolo] Univ Svizzera Italiana USI, Fac Biomed Sci, Lugano, Switzerland.
C3 Universita della Campania Vanvitelli; University of Buenos Aires;
   Universita della Campania Vanvitelli; Universita della Campania
   Vanvitelli; Ente Ospedaliero Ospedali Galliera; Universita della
   Svizzera Italiana
RP Trimboli, P (Corresponding author)，Ente Osped Cantonale, Lugano & Mendrisio Reg Hosp, Clin Endocrinol & Diabetol, Bellinzona, Switzerland.; Trimboli, P (Corresponding author)，Univ Svizzera Italiana USI, Fac Biomed Sci, Lugano, Switzerland.
EM pierpaolo.trimboli@eoc.ch
RI Esposito, Katherine/AHE-2564-2022; Maiorino, Maria Ida/AHE-9986-2022;
   Pitoia, Fabian/N-9268-2013
OI Esposito, Katherine/0000-0002-3652-5154; Maiorino, Maria
   Ida/0000-0003-4659-7546; Pitoia, Fabian/0000-0002-2742-7085
FU Universita della Svizzera italiana
FX Open access funding provided by Universita della Svizzera italiana.
CR Ackermann M, 2020, NEW ENGL J MED, V383, P120, DOI 10.1056/NEJMoa2015432
   Akamizu T, 2018, THYROID, V28, P32, DOI 10.1089/thy.2017.0243
   Albano D, 2020, J NUCL MED, V61, P632, DOI 10.2967/jnumed.120.246256
   [Anonymous], 2020, PEDIATR MED RODZ, V16, P9, DOI 10.15557/PiMR.2020.0003
   Kalkan EA, 2020, J ENDOCRINOL INVEST, V43, P1173, DOI 10.1007/s40618-020-01316-3
   Bakkar S, 2020, UPDATES SURG, V72, P867, DOI 10.1007/s13304-020-00833-3
   Bartalena L, 2020, J ENDOCRINOL INVEST, V43, P1149, DOI 10.1007/s40618-020-01293-7
   BARTALENA L, 1995, EUR J ENDOCRINOL, V132, P386, DOI 10.1530/eje.0.1320386
   Bellastella G, 2020, J ENDOCRINOL INVEST, V43, P1169, DOI 10.1007/s40618-020-01311-8
   Boelaert K, 2020, EUR J ENDOCRINOL, V183, pG33, DOI 10.1530/EJE-20-0445
   BRANCATELLA A, 2020, J CLIN ENDOCRINOL ME
   Brancatella A, 2020, J CLIN ENDOCR METAB, V105, P2367, DOI 10.1210/clinem/dgaa276
   Chatterjee S, 2020, MINERVA ENDOCRINOL, V45, P204, DOI 10.23736/S0391-1977.20.03216-2
   Chen M, 2021, THYROID, V31, P8, DOI 10.1089/thy.2020.0363
   Chen T, 2020, BMJ-BRIT MED J, V368, DOI [10.1136/bmj.m1091, 10.1136/bmj.m1295]
   Coperchini F, 2020, CYTOKINE GROWTH F R, V53, P25, DOI 10.1016/j.cytogfr.2020.05.003
   COVID-19 Clinical Res Coalition, 2020, LANCET, V395, P1322, DOI 10.1016/S0140-6736(20)30798-4
   Dai MY, 2020, CANCER DISCOV, V10, P783, DOI 10.1158/2159-8290.CD-20-0422
   Davis PJ, 2020, ENDOCR RES, V45, P210, DOI 10.1080/07435800.2020.1767127
   Davis PJ, 2018, CLIN APPL THROMB-HEM, V24, P1014, DOI 10.1177/1076029618774150
   Davis PJ, 2016, J IMMUNOL RES, V2016, DOI 10.1155/2016/3147671
   Davis PJ, 2016, NAT REV ENDOCRINOL, V12, P111, DOI 10.1038/nrendo.2015.205
   De Vito P, 2011, THYROID, V21, P879, DOI 10.1089/thy.2010.0429
   de Vries EM, 2015, J ENDOCRINOL, V225, pR67, DOI 10.1530/JOE-15-0133
   Desailloud R, 2009, VIROL J, V6, DOI 10.1186/1743-422X-6-5
   Dhakal BP, 2020, HEART LUNG CIRC, V29, P973, DOI 10.1016/j.hlc.2020.05.101
   Dufort EM, 2020, NEW ENGL J MED, V383, P347, DOI 10.1056/NEJMoa2021756
   Dworakowska D, 2020, ENDOCRINE, V68, P471, DOI 10.1007/s12020-020-02364-8
   Falcone R, 2020, FRONT ONCOL, V10, DOI 10.3389/fonc.2020.01128
   Ferrari SM, 2018, REV ENDOCR METAB DIS, V19, P325, DOI 10.1007/s11154-018-9463-2
   Fliers E, 2015, LANCET DIABETES ENDO, V3, P816, DOI 10.1016/S2213-8587(15)00225-9
   Franceschi C, 2019, ENDOCR REV, V40, P1250, DOI 10.1210/er.2018-00170
   Freudenberg LS, 2020, J NUCL MED, V61, P1278, DOI 10.2967/jnumed.120.249821
   Gu J, 2005, J EXP MED, V202, P415, DOI 10.1084/jem.20050828
   Guo Y, 2008, VIRUS RES, V133, P4, DOI 10.1016/j.virusres.2007.01.022
   HAMBURGER JI, 1974, J NUCL MED, V15, P81
   Hanley B, 2020, LANCET MICROBE, V1, pE245, DOI 10.1016/S2666-5247(20)30115-4
   Hariyanto TI, 2020, DIABETES METAB SYND, V14, P1429, DOI 10.1016/j.dsx.2020.07.044
   Hennessey JV, 2020, CLIN THYROIDOL, V32, P154, DOI DOI 10.1089/ct.2020;32.154-155
   Hercbergs A, 2018, J CLIN ENDOCR METAB, V103, P1291, DOI 10.1210/jc.2017-01939
   Hoffmann M, 2020, CELL, V181, P271, DOI 10.1016/j.cell.2020.02.052
   Horby P, 2020, NEW ENGL J MED, DOI [10.1101/2020.06.22.20137273:24, DOI 10.1056/NEJMOA2021436, 10.1101/2020.06.22.20137273, 10.1101/2020.06.22.20137273v1, DOI 10.1101/2020.07.15.20151852]
   Ippolito S, 2020, J ENDOCRINOL INVEST, V43, P1171, DOI 10.1007/s40618-020-01312-7
   Java A, 2020, JCI INSIGHT, V5, DOI 10.1172/jci.insight.140711
   Kerslake R, 2020, INT J MOL MED, V46, P949, DOI 10.3892/ijmm.2020.4646
   Lania A, 2020, EUR J ENDOCRINOL, V183, P381, DOI 10.1530/EJE-20-0335
   Lazartigues E, 2020, ENDOCRINOLOGY, V161, DOI 10.1210/endocr/bqaa108
   Leow MKS, 2005, CLIN ENDOCRINOL, V63, P197, DOI 10.1111/j.1365-2265.2005.02325.x
   Li M., 2020, CLIN THYROIDOL, V32, P156, DOI [10.1089/ct.2020;32.156-158, DOI 10.1089/CT.2020;32.156-158]
   Li MY, 2020, INFECT DIS POVERTY, V9, DOI 10.1186/s40249-020-00662-x
   LI T, 2020, EUR J CLIN MICR 0701
   Lombardi CP, 2020, ENDOCRINE, V68, P485, DOI 10.1007/s12020-020-02357-7
   Marazuela M, 2020, REV ENDOCR METAB DIS, V21, P495, DOI 10.1007/s11154-020-09569-2
   Mateu-Salat M, 2020, J ENDOCRINOL INVEST, V43, P1527, DOI 10.1007/s40618-020-01366-7
   Mattar SAM, 2020, BMJ CASE REP, V13, DOI 10.1136/bcr-2020-237336
   Mazziotti G, 2005, J CLIN ENDOCR METAB, V90, P4138, DOI 10.1210/jc.2005-0093
   Mehanna H, 2020, LANCET ONCOL, V21, P350, DOI 10.1016/S1470-2045(20)30334-X
   Muller I, 2020, LANCET DIABETES ENDO, V8, P739, DOI 10.1016/S2213-8587(20)30266-7
   Nishihara E, 2008, INTERNAL MED, V47, P725, DOI 10.2169/internalmedicine.47.0740
   Pal R, 2020, J ENDOCRINOL INVEST, V43, P1027, DOI 10.1007/s40618-020-01276-8
   Pantos C, 2020, TRIALS, V21, DOI 10.1186/s13063-020-04474-0
   Pearce EN, 2003, NEW ENGL J MED, V348, P2646, DOI 10.1056/NEJMra021194
   Peeters RP, 2005, J CLIN ENDOCR METAB, V90, P4559, DOI 10.1210/jc.2005-0535
   Pellegrino R, 2020, CHEM SENSES, V45, P415, DOI 10.1093/chemse/bjaa031
   Persani L, 2018, EUR THYROID J, V7, P225, DOI 10.1159/000491388
   Ruggeri RM, 2021, HORM-INT J ENDOCRINO, V20, P219, DOI 10.1007/s42000-020-00230-w
   Scappaticcio L, 2020, J ENDOCRINOL INVEST, V43, P219, DOI 10.1007/s40618-019-01105-7
   Shih CH, 2004, ENDOCRINOLOGY, V145, P2804, DOI 10.1210/en.2003-1372
   Sigrist CJA, 2020, ANTIVIR RES, V177, DOI 10.1016/j.antiviral.2020.104759
   Smulever A, 2020, ENDOCRINE, V70, P1, DOI 10.1007/s12020-020-02439-6
   Tang C, 2020, LANCET, V395, P1759, DOI 10.1016/S0140-6736(20)30749-2
   Tee LY, 2021, SINGAP MED J, V62, P265, DOI 10.11622/smedj.2020106
   TOMER Y, 1993, ENDOCR REV, V14, P107, DOI 10.1210/er.14.1.107
   Tsang VHM, 2020, ENDOCR-RELAT CANCER, V27, pR407, DOI 10.1530/ERC-20-0279
   Van den Berghe G, 2014, THYROID, V24, P1456, DOI 10.1089/thy.2014.0201
   Vrachimis A, 2020, EUR J ENDOCRINOL, V183, pG41, DOI 10.1530/EJE-20-0269
   Wang W., 2003, CHIN J ANTITUBERCULO, V25, P232
   Wei L, 2007, HUM PATHOL, V38, P95, DOI 10.1016/j.humpath.2006.06.011
   Wei L, 2010, BIOCHEM CELL BIOL, V88, P723, DOI 10.1139/O10-022
   World Health Organization, COR DIS COVID 19 OUT
   World Health Organization (WHO), 209 WHO
   Yao XH, 2020, CHIN J PATHOL, P49, DOI 10.3760/cma.j.cn112151-20200312-00193
   Zhang D, 2021, J ENDOCRINOL INVEST, V44, P1065, DOI 10.1007/s40618-020-01407-1
   Zhu N, 2020, NEW ENGL J MED, V382, P727, DOI 10.1056/NEJMoa2001017
   Ziegler CGK, 2020, CELL, V181, P1016, DOI 10.1016/j.cell.2020.04.035
NR 85
TC 98
Z9 98
U1 5
U2 15
PU SPRINGER
PI NEW YORK
PA ONE NEW YORK PLAZA, SUITE 4600, NEW YORK, NY, UNITED STATES
SN 1389-9155
EI 1573-2606
J9 REV ENDOCR METAB DIS
JI Rev. Endocr. Metab. Disord.
PD DEC
PY 2021
VL 22
IS 4
BP 803
EP 815
DI 10.1007/s11154-020-09615-z
EA NOV 2020
PG 13
WC Endocrinology & Metabolism
WE Science Citation Index Expanded (SCI-EXPANDED)
SC Endocrinology & Metabolism
GA XZ9SD
UT WOS:000592573600001
PM 33241508
OA Green Published, hybrid
DA 2022-12-31
ER

PT J
AU Minelli, R
   Valli, MA
   Di Secli, C
   Finardi, L
   Chiodera, P
   Bertoni, R
   Ferrari, C
   Barilli, AL
   Coiro, V
   Jotti, GS
   Delsignore, R
AF Minelli, R
   Valli, MA
   Di Secli, C
   Finardi, L
   Chiodera, P
   Bertoni, R
   Ferrari, C
   Barilli, AL
   Coiro, V
   Jotti, GS
   Delsignore, R
TI Is steroid therapy needed in the treatment of destructive thyrotoxicosis
   induced by alpha-interferon in chronic hepatitis C?
SO HORMONE RESEARCH
LA English
DT Article
DE chronic hepatitis C; destructive thyroiditis; steroid therapy
ID AMIODARONE-INDUCED THYROTOXICOSIS; IODINE-INDUCED HYPOTHYROIDISM;
   INCREASED SERUM INTERLEUKIN-6; PREVIOUS EPISODE; THYROID-DYSFUNCTION;
   SUBACUTE THYROIDITIS; EUTHYROID SUBJECTS; BREAST-CANCER; DISEASE;
   AUTOANTIBODIES
AB Objective: Treatment with interferon (IFN) of patients affected by chronic hepatitis C (CH-C) may produce alterations in thyroid function, such as hypothyroidism, Graves'-like hyperthyroidism and destructive thyrotoxicosis (DT). IFN-induced DT is characterized by suppressed serum TSH levels, normal or elevated FT4 and FT3 concentrations, with the presence or absence of thyroid peroxidase antibodies and antithyroglobulin antibodies, the absence of thyroid receptor antibodies and radioactive iodine uptake suppressed or <5%. Design: IFN-induced DT is a mild clinical disease, because thyroid-destructive processes last for a short time and involve a small portion of the gland. At present, the therapeutic approach in DT suggests IFN withdrawal and 1 - 2 months of methylprednisolone treatment. Methods: In consideration of possible untoward side effects of steroid treatment in patients with CH-C, we studied two groups of patients with CH-C who developed DT after treatments with various preparations of recombinant IFN ( with or without ribavirin). Patients sequentially entered the study during a 4-year period, at the time of DT diagnosis, when IFN therapy was discontinued. The first 12 subjects ( group A) were treated with 8 - 16 mg/day methylprednisolone for 30 - 40 days after IFN withdrawal; in the following 15 patients ( group B), IFN withdrawal was not followed by any additional treatment. All patients underwent clinical and laboratory controls of thyroid function at 1, 2, 3 and 6 months after DT diagnosis. Results: The results showed restoration of euthyroidism in both group A and group B patients at 6 months after DT diagnosis, regardless of steroid treatment. Conclusions: The simple withdrawal of IFN therapy in patients with CH-C, who had developed DT, appears to be effective in the treatment of the thyroid disease. This therapeutic approach should be preferred in order to avoid possible undesired side effects of steroid therapy in patients with CH-C. Copyright (C) 2005 S. Karger AG, Basel.
C1 Univ Parma, Cattedra Endocrinol, IT-43100 Parma, Italy.
   Univ Parma, Dipartimento Med Interna & Sci Biomed, IT-43100 Parma, Italy.
   Univ Parma, Dipartimento Salute Pubbl, IT-43100 Parma, Italy.
   Azienda Osped Parma, Div Malattie Infett, Parma, Italy.
C3 University of Parma; University of Parma; University of Parma;
   University of Parma; University Hospital of Parma
RP Minelli, R (Corresponding author)，Univ Parma, Cattedra Endocrinol, Via Gramsci 14, IT-43100 Parma, Italy.
EM roberta.minelli@unipr.it
RI Ferrari, Carlo/D-5663-2017
OI Ferrari, Carlo/0000-0002-5461-6842; Ferrari, Carlo/0000-0002-7843-4963
CR BARTALENA L, 1993, J ENDOCRINOL INVEST, V16, P213, DOI 10.1007/BF03344951
   BARTALENA L, 1994, J CLIN ENDOCR METAB, V79, P1424, DOI 10.1210/jc.79.5.1424
   BARTALENA L, 1994, J CLIN ENDOCR METAB, V78, P423, DOI 10.1210/jc.78.2.423
   Bogazzi F, 1997, THYROID, V7, P541, DOI 10.1089/thy.1997.7.541
   CARELLA C, 1995, HORM RES, V44, P110, DOI 10.1159/000184606
   Carella C, 2004, J CLIN ENDOCR METAB, V89, P3656, DOI 10.1210/jc.2004-0627
   Dalgard O, 2002, J INTERN MED, V251, P400, DOI 10.1046/j.1365-2796.2002.00974.x
   FENTIMAN IS, 1985, LANCET, V1, P1166
   FENTIMAN IS, 1988, EUR J CANCER CLIN ON, V24, P1299, DOI 10.1016/0277-5379(88)90219-2
   IMAGAWA A, 1995, J CLIN ENDOCR METAB, V80, P922, DOI 10.1210/jc.80.3.922
   Koh LKH, 1997, THYROID, V7, P891, DOI 10.1089/thy.1997.7.891
   LISKERMELMAN M, 1992, GASTROENTEROLOGY, V102, P2155, DOI 10.1016/0016-5085(92)90348-3
   Marazuela M, 1996, CLIN ENDOCRINOL, V44, P635, DOI 10.1046/j.1365-2265.1996.751768.x
   MARCELLIN P, 1995, J HEPATOL, V22, P364, DOI 10.1016/0168-8278(95)80291-6
   MAYET WJ, 1989, HEPATOLOGY, V10, P24, DOI 10.1002/hep.1840100106
   Mazziotti G, 2002, J ENDOCRINOL INVEST, V25, P624, DOI 10.1007/BF03345087
   Minelli R, 1997, CLIN ENDOCRINOL, V47, P357, DOI 10.1046/j.1365-2265.1997.2721081.x
   Minelli R, 1996, J INVEST MED, V44, P370
   PREZIATI D, 1995, EUR J ENDOCRINOL, V132, P587, DOI 10.1530/eje.0.1320587
   ROTI E, 1991, J CLIN ENDOCR METAB, V73, P958, DOI 10.1210/jcem-73-5-958
   ROTI E, 1990, J CLIN ENDOCR METAB, V70, P1581, DOI 10.1210/jcem-70-6-1581
   ROTI E, 1992, J CLIN ENDOCR METAB, V75, P1273, DOI 10.1210/jc.75.5.1273
   Roti E, 1996, AM J MED, V101, P482, DOI 10.1016/S0002-9343(96)00259-8
   SAUTER NP, 1992, AM J MED, V92, P441, DOI 10.1016/0002-9343(92)90278-J
   Schlemann U, 2002, EUR J MED RES, V7, P271
   TANIGUCHI Y, 1993, AM J MED SCI, V306, P174
   VASSILOPOULOUSELLIN R, 1992, HORM METAB RES, V24, P434, DOI 10.1055/s-2007-1003353
   VIAL T, 1994, DRUG SAFETY, V10, P115, DOI 10.2165/00002018-199410020-00003
   WATANABE U, 1994, AM J GASTROENTEROL, V89, P399
   YAMAZAKI K, 1993, J CLIN ENDOCR METAB, V77, P1439, DOI 10.1210/jc.77.5.1439
NR 30
TC 7
Z9 7
U1 0
U2 2
PU KARGER
PI BASEL
PA ALLSCHWILERSTRASSE 10, CH-4009 BASEL, SWITZERLAND
SN 0301-0163
EI 1663-2826
J9 HORM RES
JI Horm. Res.
PY 2005
VL 63
IS 4
BP 194
EP 199
DI 10.1159/000085538
PG 6
WC Endocrinology & Metabolism
WE Science Citation Index Expanded (SCI-EXPANDED)
SC Endocrinology & Metabolism
GA 935WR
UT WOS:000229814600007
PM 15860921
DA 2022-12-31
ER

PT J
AU Massoll, N
   Nizam, MS
   Mazzaferri, EL
AF Massoll, N
   Nizam, MS
   Mazzaferri, EL
TI Cystic thyroid nodules: Diagnostic and therapeutic dilemmas
SO ENDOCRINOLOGIST
LA English
DT Review
ID FINE-NEEDLE ASPIRATION; PERCUTANEOUS ETHANOL INJECTION; THYROGLOSSAL
   DUCT CYST; OCCULT PAPILLARY CARCINOMA; LARYNGEAL NERVE PALSY; LYMPH-NODE
   METASTASIS; BRANCHIAL CLEFT CYST; LATERAL CERVICAL CYST;
   HASHIMOTOS-THYROIDITIS; PARATHYROID LESIONS
AB Cystic thyroid nodules are common, comprising as many as 40% of thyroid nodules encountered by the endocrinologist. Their differential diagnosis is relatively broad and includes lesions that may not fit a stereotypical presentation, such as intrathyroidal thyroglossal duct cysts, branchial cleft cysts that are close to the midline, and cystic lesions that are malignant. Benign cystic thyroid nodules not infrequently present with symptoms and signs that mimic an aggressive thyroid cancer, including pressure symptoms and rapid growth; however, a cystic papillary thyroid carcinoma may provide few clues of its malignant nature, including a soft consistency to palpation and little or no apparent growth over the course of several years. The physical and biochemical features of the aspirated fluid of a nodule provide little diagnostic information; both benign and malignant lesions may yield grossly bloody aspirates or translucent yellow fluid. Cystic thyroid nodules not only have a higher than usual likelihood of yielding cytology specimens that are inadequate for diagnosis but also have higher than usual rates of false-negative cytology specimens. However, using a careful clinical assessment, ultrasonography, Doppler studies and ultrasound-guided fine-needle aspiration biopsy, the malignant or benign nature of most cystic thyroid nodules can be identified. This article reviews the differential diagnosis, diagnostic approach, and treatment of cystic nodules.
C1 Univ Florida, Dept Pathol, Gainesville, FL USA.
   Univ Florida, Div Endocrinol, Gainesville, FL USA.
   Ohio State Univ, Ctr Hlth Outcome Policy Evaluat Studies, Columbus, OH 43210 USA.
C3 State University System of Florida; University of Florida; State
   University System of Florida; University of Florida; Ohio State
   University
RP Mazzaferri, EL (Corresponding author)，Univ Florida, Shands Hosp, 1600 SW Archer Rd,POB 100226, Gainesville, FL 32610 USA.
EM mazz01@bellsouth.net
CR Abbas G, 2001, SURGERY, V130, P1035, DOI 10.1067/msy.2001.118387
   Ahuja A, 1998, CLIN RADIOL, V53, P61, DOI 10.1016/S0009-9260(98)80037-8
   ALSUHAILI AR, 1988, CLIN NUCL MED, V13, P512, DOI 10.1097/00003072-198807000-00009
   AOZASA K, 1986, CANCER-AM CANCER SOC, V58, P100, DOI 10.1002/1097-0142(19860701)58:1<100::AID-CNCR2820580118>3.0.CO;2-1
   APEL RL, 1994, HUM PATHOL, V25, P1238, DOI 10.1016/0046-8177(94)90042-6
   ARMSTRONG WB, 1994, ARCH OTOLARYNGOL, V120, P427
   ASA SL, 1988, HUM PATHOL, V19, P1463, DOI 10.1016/S0046-8177(88)80242-9
   Asanuma K, 2000, ENDOCR J, V47, P303, DOI 10.1507/endocrj.47.303
   BADAMI JP, 1981, AM J ROENTGENOL, V137, P1245, DOI 10.2214/ajr.137.6.1245
   Barczynski M, 1999, Przegl Lek, V56, P679
   Barsotti P, 1998, EUR J CARDIO-THORAC, V13, P612, DOI 10.1016/S1010-7940(98)00059-1
   BarZiv J, 1996, AM J ROENTGENOL, V167, P1569, DOI 10.2214/ajr.167.6.8956599
   BECKNER ME, 1990, ARCH PATHOL LAB MED, V114, P1049
   BELFIORE A, 1992, AM J MED, V93, P363, DOI 10.1016/0002-9343(92)90164-7
   Ben Attia M, 1991, Tunis Med, V69, P55
   Bennedbaek FN, 1999, THYROID, V9, P225, DOI 10.1089/thy.1999.9.225
   Bozzini B, 2001, Radiol Med, V101, P394
   Caraccio N, 1997, THYROID, V7, P699, DOI 10.1089/thy.1997.7.699
   CARUSO D, 1991, ENDOCRINOLOGIST, P1
   CHETTY R, 1991, S AFR J SURG, V29, P158
   Cox CA, 1996, CLIN NUCL MED, V21, P395, DOI 10.1097/00003072-199605000-00011
   CUSICK EL, 1988, BRIT J SURG, V75, P982, DOI 10.1002/bjs.1800751013
   DELOSSANTOS ET, 1990, ARCH INTERN MED, V150, P1422, DOI 10.1001/archinte.150.7.1422
   Doi Y, 1990, Nihon Kyobu Shikkan Gakkai Zasshi, V28, P1239
   EZZAT S, 1994, ARCH INTERN MED, V154, P1838
   Ferrara G, 1997, TUMORI J, V83, P783, DOI 10.1177/030089169708300415
   FERRIZ MP, 1982, MED CLIN-BARCELONA, V79, P284
   Freitas JE, 2000, SEMIN NUCL MED, V30, P88, DOI 10.1053/nm.2000.4597
   FUJIMOTO Y, 1970, ENDOCRINOL JAPON, V17, P263
   GANI JS, 1987, BRIT MED J, V294, P1128, DOI 10.1136/bmj.294.6580.1128-a
   GOELLNER JR, 1982, ACTA CYTOL, V26, P797
   GURSES N, 1986, Z KINDERCHIR, V41, P362
   HALL TL, 1989, CANCER, V63, P718, DOI 10.1002/1097-0142(19890215)63:4<718::AID-CNCR2820630420>3.0.CO;2-N
   HAMBURGER JI, 1979, ANN INTERN MED, V91, P406, DOI 10.7326/0003-4819-91-3-406
   HAMMER M, 1982, ARCH SURG-CHICAGO, V117, P1020
   HAMMING JF, 1990, ARCH INTERN MED, V150, P113, DOI 10.1001/archinte.150.1.113
   Hamoir M, 1998, EUR ARCH OTO-RHINO-L, V255, P322, DOI 10.1007/s004050050069
   HARADA T, 1989, J SURG ONCOL, V42, P136, DOI 10.1002/jso.2930420214
   HATABU H, 1991, CLIN RADIOL, V43, P121, DOI 10.1016/S0009-9260(05)81591-0
   Hatada T, 2000, TUMORI, V86, P250, DOI 10.1177/030089160008600313
   HERVAS BI, 2001, REV ESP MED NUCL, V20, P32
   HINNIE J, 1993, SCOT MED J, V38, P49, DOI 10.1177/003693309303800206
   HIPPELAINEN MJ, 1990, ACTA CHIR SCAND, V156, P737
   HIROMURA T, 1990, Nippon Acta Radiologica, V50, P40
   Hiromura T, 1989, Rinsho Hoshasen, V34, P983
   Hiromura Tadao, 1994, Nippon Acta Radiologica, V54, P500
   HOWELEVANS W, 1987, POSTGRAD MED J, V63, P577, DOI 10.1136/pgmj.63.741.577
   Impieri M, 1987, Acta Chir Belg, V87, P385
   ISHIDA M, 1985, ENDOCRINOL JAPON, V32, P249
   Jadusingh W, 1996, W INDIAN MED J, V45, P122
   Jayaram G, 1999, Malays J Pathol, V21, P101
   Jordan JA, 1998, ARCH OTOLARYNGOL, V124, P1021, DOI 10.1001/archotol.124.9.1021
   KASAI N, 1987, CANCER-AM CANCER SOC, V60, P1767, DOI 10.1002/1097-0142(19871015)60:8<1767::AID-CNCR2820600816>3.0.CO;2-P
   Kessler A, 2001, ISRAEL MED ASSOC J, V3, P409
   Khoury JJ, 2001, CLIN NUCL MED, V26, P345, DOI 10.1097/00003072-200104000-00015
   KOBAYASHI A, 1992, J CLIN ENDOCR METAB, V75, P21, DOI 10.1210/jc.75.1.21
   Krivachy P, 1982, Orv Hetil, V123, P345
   KRUDY AG, 1984, AM J ROENTGENOL, V142, P175, DOI 10.2214/ajr.142.1.175
   Kruk-Zagajewska A, 2000, Otolaryngol Pol, V54, P347
   Krustev I, 1990, Probl Endokrinol (Mosk), V36, P51
   Kunori T, 2000, SURG TODAY, V30, P722, DOI 10.1007/s005950070084
   LAMHAMEDI A, 1985, J CHIR-PARIS, V122, P261
   LAYFIELD LJ, 1991, ACTA CYTOL, V35, P447
   Lerud KS, 1996, DIAGN CYTOPATHOL, V15, P306, DOI 10.1002/(SICI)1097-0339(199611)15:4<306::AID-DC11>3.0.CO;2-S
   LEVY I, 1992, AM J SURG, V163, P298, DOI 10.1016/0002-9610(92)90006-D
   LEVY I, 1991, J LARYNGOL OTOL, V105, P863, DOI 10.1017/S002221510011758X
   Liberatore E, 1996, SURGERY, V120, P903, DOI 10.1016/S0039-6060(96)80104-8
   LIMDUNHAM JE, 1995, AM J ROENTGENOL, V164, P1489, DOI 10.2214/ajr.164.6.7754899
   LIVRAGHI T, 1994, RADIOLOGY, V190, P529, DOI 10.1148/radiology.190.2.8284411
   LOUGHRAN CF, 1991, CLIN RADIOL, V43, P213, DOI 10.1016/S0009-9260(05)80483-0
   Loughran CF, 1998, CLIN RADIOL, V53, P465, DOI 10.1016/S0009-9260(98)80284-5
   LOUIS DN, 1989, AM J SURG PATHOL, V13, P45, DOI 10.1097/00000478-198901000-00006
   Lugo-Vicente H, 1998, J PEDIATR SURG, V33, P1302, DOI 10.1016/S0022-3468(98)90174-9
   MACLELLAN DG, 1980, MED J AUSTRALIA, V2, P450
   Marqusee E, 2000, ANN INTERN MED, V133, P696, DOI 10.7326/0003-4819-133-9-200011070-00011
   Matsumoto K, 1999, PATHOL INT, V49, P444, DOI 10.1046/j.1440-1827.1999.00894.x
   Mazzaferri E L, 2000, Endocr Pract, V6, P221
   Mazzaferri EL, 2001, J CLIN ENDOCR METAB, V86, P1447, DOI 10.1210/jc.86.4.1447
   MAZZAFERRI EL, 1988, MED CLIN N AM, V72, P1177, DOI 10.1016/S0025-7125(16)30736-2
   MAZZAFERRI EL, 1993, NEW ENGL J MED, V328, P553
   MAZZAFERRI EL, 1993, ENDOCRINE TUMORS, P348
   McHenry CR, 1999, SURGERY, V126, P1167, DOI 10.1067/msy.2099.101423
   MCHENRY CR, 1993, AM SURGEON, V59, P223
   MEKO JB, 1995, SURGERY, V118, P996, DOI 10.1016/S0039-6060(05)80105-9
   Miccoli P, 1998, ANN CHIR, V52, P452
   MINNI F, 1990, CHEST, V98, P487, DOI 10.1378/chest.98.2.487
   Monchik JM, 2001, SURGERY, V129, P429, DOI 10.1067/msy.2001.112965
   MONTGOMERY GL, 1982, CLIN PEDIATR, V21, P380, DOI 10.1177/000992288202100614
   MORITA M, 1994, ENDOCR J, V41, P227, DOI 10.1507/endocrj.41.227
   Nakagawa T, 2001, J LARYNGOL OTOL, V115, P240
   NOOTEBOOM GCA, 1992, NETH J MED, V40, P23
   North JH, 1998, AM SURGEON, V64, P886
   Okumura M, 1990, Nihon Kyobu Geka Gakkai Zasshi, V38, P2307
   Ozata M, 1997, BIOL TRACE ELEM RES, V57, P9, DOI 10.1007/BF02803865
   Pai R R, 1996, Indian J Pathol Microbiol, V39, P297
   PAPINI E, 1993, J CLIN ENDOCR METAB, V76, P411, DOI 10.1210/jc.76.2.411
   QUAYLE AR, 1987, BRIT MED J, V294, P1487, DOI 10.1136/bmj.294.6585.1487-a
   REHAK NN, 1993, ARCH PATHOL LAB MED, V117, P625
   Ries L, 2000, SEER CANC STAT REV 1
   ROSEN IB, 1986, SURGERY, V100, P606
   ROSENBERG J, 1982, AM J SURG, V143, P473, DOI 10.1016/0002-9610(82)90198-2
   ROSENFELD RM, 1991, OTOLARYNG HEAD NECK, V105, P44, DOI 10.1177/019459989110500107
   Rosoff PM, 2000, PEDIATR HEMAT ONCOL, V17, P591, DOI 10.1080/08880010050122861
   Ryska A, 1997, PATHOL RES PRACT, V193, P777, DOI 10.1016/S0344-0338(97)80056-8
   Salib RJ, 2001, J LARYNGOL OTOL, V115, P247
   SARDA AK, 1988, SURGERY, V103, P593
   Sato K, 1997, J CLIN ENDOCR METAB, V82, P1968, DOI 10.1210/jc.82.6.1968
   Schneider PW, 2000, THYROID, V10, P269, DOI 10.1089/thy.2000.10.269
   SEIFER DB, 1986, CANCER, V58, P2459, DOI 10.1002/1097-0142(19861201)58:11<2459::AID-CNCR2820581118>3.0.CO;2-Y
   SIMCIC KJ, 1995, SURGERY, V117, P356, DOI 10.1016/S0039-6060(05)80217-X
   STRAT V, 1988, Revista Medico-Chirurgicala Societatii di Medici si Naturalisti din Iasi, V92, P163
   Tan GH, 1997, ANN INTERN MED, V126, P226, DOI 10.7326/0003-4819-126-3-199702010-00009
   Tan K. K., 1993, Annals Academy of Medicine Singapore, V22, P580
   Tarantino L, 2000, RADIOLOGY, V214, P143, DOI 10.1148/radiology.214.1.r00ja13143
   TOVI F, 1983, ANN OTO RHINOL LARYN, V92, P521, DOI 10.1177/000348948309200522
   VANRENSBURG PSJ, 1990, S AFR J SURG, V28, P157
   VERDE G, 1994, CLIN ENDOCRINOL, V41, P719, DOI 10.1111/j.1365-2265.1994.tb02785.x
   VITUG AC, 1985, ARCH OTOLARYNGOL, V111, P340
   Wang YC, 1997, CLIN INFECT DIS, V25, P745, DOI 10.1086/516943
   Watanabe I, 1995, PATHOL INT, V45, P965, DOI 10.1111/j.1440-1827.1995.tb03423.x
   Watson A P, 1999, Australas Radiol, V43, P363, DOI 10.1046/j.1440-1673.1999.433675.x
   Wein RO, 2001, OTOLARYNG HEAD NECK, V125, P274, DOI 10.1067/mhn.2001.116237
   Weiss RE, 2000, THYROID, V10, P195, DOI 10.1089/thy.2000.10.195
   Yamashita H, 1997, CANCER, V80, P2268
   Yang GCH, 2001, THYROID, V11, P581, DOI 10.1089/105072501750302895
   YASUDA K, 1992, WORLD J SURG, V16, P958, DOI 10.1007/BF02067001
   YOSHIDA J, 1990, JPN J CLIN ONCOL, V20, P204, DOI 10.1093/oxfordjournals.jjco.a039388
   Yoskovitch A, 1998, J PEDIATR SURG, V33, P866, DOI 10.1016/S0022-3468(98)90662-5
   Zbranca E, 1988, Endocrinologie, V26, P273
   Zingrillo M, 1998, J CLIN ENDOCR METAB, V83, P3905, DOI 10.1210/jc.83.11.3905
   Zingrillo M, 1999, THYROID, V9, P763, DOI 10.1089/thy.1999.9.763
   Zingrillo M, 1996, THYROID, V6, P403, DOI 10.1089/thy.1996.6.403
NR 132
TC 10
Z9 11
U1 0
U2 3
PU LIPPINCOTT WILLIAMS & WILKINS
PI PHILADELPHIA
PA TWO COMMERCE SQ, 2001 MARKET ST, PHILADELPHIA, PA 19103 USA
SN 1051-2144
EI 1539-9192
J9 ENDOCRINOLOGIST
JI Endocrinologist
PD MAY-JUN
PY 2002
VL 12
IS 3
AR UNSP 0021-972X/2002/1203-0185
DI 10.1097/00019616-200205000-00006
PG 14
WC Endocrinology & Metabolism
WE Science Citation Index Expanded (SCI-EXPANDED)
SC Endocrinology & Metabolism
GA 562EB
UT WOS:000176183500005
DA 2022-12-31
ER

PT J
AU Ozdemir, BH
   Uyar, P
   Ozdemir, FN
AF Oezdemir, B. H.
   Uyar, P.
   Oezdemir, F. N.
TI Diagnosing amyloid goitre with thyroid aspiration biopsy
SO CYTOPATHOLOGY
LA English
DT Article
DE amyloidosis; thyroid; aspiration biopsy; cytology; goitre; diagnosis;
   fat infiltration
ID CARCINOMA
AB Objective: The aim of the study was to evaluate the value of fine needle aspiration biopsy of the thyroid as a tool for diagnosing amyloid goitre and assess how amyloidosis affects thyroid tissue and thyroid function.
   Methods: Clinical and laboratory evaluation of 50 patients with secondary systemic amyloidosis was done, and goitre was found in 38 of them. All 38 patients underwent thyroid aspiration biopsy. Tissue samples were stained with haematoxylin and eosin, May-Grunwald-Giemsa, crystal violet and Congo red.
   Results: Of the 38 cases of amyloid goitre, 10 showed euthyroid sick syndrome, two showed primary hyperthyroidism, two showed hypothyroidism and one showed subacute thyroiditis. The serum levels of thyroid hormones and thyroid-stimulating hormone were normal in the remaining patients. Thirty-five of the 38 patients (92%) showed amyloidosis after thyroid aspiration. One of these patients had papillary carcinoma in addition to amyloid goitre. Ten patients underwent subtotal thyroidectomy, and one patient underwent total thyroidectomy after aspiration. Microscopic evaluation revealed that the thyroid parenchyma in all patients was largely replaced with amyloid and adipose tissue.
   Conclusion: Fine needle aspiration of the thyroid is a valuable and sensitive method for diagnosing amyloid goitre, especially because it is a safe and easily performed procedure. Further, amyloid goitre has no significant influence on thyroid function even when it causes extensive parenchyma replacement.
C1 Baskent Univ, Dept Pathol, Fac Med, TR-06490 Ankara, Turkey.
C3 Baskent University
RP Ozdemir, BH (Corresponding author)，Baskent Univ, Dept Pathol, Fac Med, 12 Sokak 7-4, TR-06490 Ankara, Turkey.
EM handan27@hotmail.com
RI Ozdemir, Binnaz Handan/X-8540-2019; acar, fatma nurhan
   ozdemir/AAK-1697-2021
OI Ozdemir, Binnaz Handan/0000-0002-7528-3557; acar, fatma nurhan
   ozdemir/0000-0002-5682-0943
CR AREAN VM, 1961, AM J CLIN PATHOL, V36, P341
   DIGEORGE AM, 1992, TXB PEDIAT, P1414
   HIRONORI K, 1997, CLIN ENDOCRINOL, V46, P769
   IKENOUE H, 1988, J CLIN ENDOCR METAB, V67, P41, DOI 10.1210/jcem-67-1-41
   JAMES PD, 1972, J CLIN PATHOL, V25, P683, DOI 10.1136/jcp.25.8.683
   KENNEDY JS, 1974, Q J MED, V169, P127
   Kimura H, 1997, CLIN ENDOCRINOL, V46, P769, DOI 10.1046/j.1365-2265.1997.1841000.x
   KNEEBONE RL, 1984, S AFR MED J, V65, P931
   Nijhawan VS, 1997, ACTA CYTOL, V41, P830
   OZDEMIR A I, 1969, American Journal of Gastroenterology, V51, P311
   Ozdemir BH, 2001, RENAL FAILURE, V23, P659, DOI 10.1081/JDI-100107362
   POLLIACK A, 1970, AM J CLIN PATHOL, V53, P592
   Rocken C, 2003, VIRCHOWS ARCH, V443, P3, DOI 10.1007/s00428-003-0834-y
   SOKMEN C, 1967, ANN INTERN MED, V67, P603, DOI 10.7326/0003-4819-67-3-603
   VALENTA LJ, 1977, CANCER, V39, P1573, DOI 10.1002/1097-0142(197704)39:4<1573::AID-CNCR2820390433>3.0.CO;2-A
NR 15
TC 24
Z9 26
U1 0
U2 10
PU WILEY
PI HOBOKEN
PA 111 RIVER ST, HOBOKEN 07030-5774, NJ USA
SN 0956-5507
EI 1365-2303
J9 CYTOPATHOLOGY
JI Cytopathology
PD OCT
PY 2006
VL 17
IS 5
BP 262
EP 266
DI 10.1111/j.1365-2303.2006.00399.x
PG 5
WC Cell Biology; Pathology
WE Science Citation Index Expanded (SCI-EXPANDED)
SC Cell Biology; Pathology
GA 082QQ
UT WOS:000240402400010
PM 16961655
DA 2022-12-31
ER

PT J
AU Tsang, W
   Houlden, RL
AF Tsang, Wendy
   Houlden, Robyn L.
TI Amiodarone-induced thyrotoxicosis: A review
SO CANADIAN JOURNAL OF CARDIOLOGY
LA English
DT Review
DE Amiodarone-induced thyrotoxicosis; Colour flow Doppler sonography;
   Complications; Management; Treatment
ID FLOW DOPPLER SONOGRAPHY; THYROID-DYSFUNCTION; IN-VITRO; THERAPY;
   EXPERIENCE; MANAGEMENT
AB BACKGROUND: Amiodarone-induced thyrotoxicosis (AIT) develops in 3% of amiodarone-treated patients in North America. AIT is classified as type 1 or type 2. Type 1 AIT occurs in patients with underlying thyroid pathology such as autonomous nodular goiter or Graves' disease. Type 2 AIT is a result of amiodarone causing a subacute thyroiditis with release of preformed thyroid hormones into the circulation.
   OBJECTIVES: To review the literature and present all overview of the differentiation between and management of type I and type 2 AIT
   METHODS: PubMed, the Cumulative Index to Nursing and Allied Health Literature and Medscape searches of all available English language articles front 1983 to 2006 were performed. Search terms included amiodarone-induced thyrotoxicosis', 'complications', 'management, 'treatment' and 'colour flow Dopper sonography'.
   RESULTS: There is evidence to suggest that to differentiate between type I and type 2 AIT, I careful history and physical examination should be performed to identify pre-existing thyroid disease. An iodine-131 uptake test and colour flow Doppler sonography should be performed. Patients with type 2 AIT should receive a trial of glucocorticoids, whereas those with type I should receive antithyroid therapy. For patients in whom the mechanism of the thyrotoxicosis is unclear, a combination of prednisone and antithyroid therapy may be considered.
C1 [Tsang, Wendy] Univ Toronto, Toronto, ON, Canada.
   [Houlden, Robyn L.] Queens Univ, Div Endocrinol & Metab, Kingston, ON, Canada.
C3 University of Toronto; Queens University - Canada
RP Houlden, RL (Corresponding author)，Kingston Gen Hosp, Watkins 3,Room 4-330,76 Stuart St, Kingston, ON K7L 2V7, Canada.
EM houldenr@queensu.ca
CR BARTALENA L, 1994, J CLIN ENDOCR METAB, V78, P423, DOI 10.1210/jc.78.2.423
   Bogazzi F, 2003, J ENDOCRINOL INVEST, V26, P635, DOI 10.1007/BF03347021
   Bouvy ML, 2002, PHARMACOEPIDEM DR S, V11, P601, DOI 10.1002/pds.735
   BRENNAN MD, 1995, THYROID, V5, P177, DOI 10.1089/thy.1995.5.177
   Cardenas GA, 2003, CLEV CLIN J MED, V70, P624, DOI 10.3949/ccjm.70.7.624
   CHIOVATO L, 1994, ENDOCRINOLOGY, V134, P2277, DOI 10.1210/en.134.5.2277
   Daniels GH, 2001, J CLIN ENDOCR METAB, V86, P3, DOI 10.1210/jc.86.1.3
   Diamond TH, 2004, INTERN MED J, V34, P369, DOI 10.1111/j.1444-0903.2004.00600.x
   Dickstein G, 1997, AM J MED, V102, P454, DOI 10.1016/S0002-9343(97)00047-8
   Eaton SEM, 2002, CLIN ENDOCRINOL, V56, P33, DOI 10.1046/j.0300-0664.2001.01457.x
   FARWELL AP, 1990, JAMA-J AM MED ASSOC, V263, P1526, DOI 10.1001/jama.263.11.1526
   Goldschlager N, 2000, ARCH INTERN MED, V160, P1741, DOI 10.1001/archinte.160.12.1741
   Harjai KJ, 1997, ANN INTERN MED, V126, P63, DOI 10.7326/0003-4819-126-1-199701010-00009
   Hermida JS, 2004, AM J MED, V116, P345, DOI 10.1016/j.amjmed.2003.09.036
   Houghton SG, 2004, WORLD J SURG, V28, P1083, DOI 10.1007/s00268-004-7599-6
   KENNEDY RL, 1989, CLIN CHEM, V35, P1882
   LAMBERT MJ, 1982, J CLIN ENDOCR METAB, V55, P1058, DOI 10.1210/jcem-55-6-1058
   LUDICASOUZA C, 1999, ENDOCRINOLOGIST, V9, P216
   Martino E, 2001, ENDOCR REV, V22, P240, DOI 10.1210/er.22.2.240
   MARTINO E, 1985, J NUCL MED, V26, P1402
   MARTINO E, 1984, ANN INTERN MED, V101, P28, DOI 10.7326/0003-4819-101-1-28
   MATINO E, 1988, ACTA ENDOCRINOL-COP, V119, P167
   Newman CM, 1998, HEART, V79, P121, DOI 10.1136/hrt.79.2.121
   Pollak PT, 2000, CLIN PHARMACOL THER, V67, P642, DOI 10.1067/mcp.2000.107047
   ROA RH, 1986, J CLIN ENDOCR METAB, V62, P563
   SOGOL PB, 1983, ENDOCRINOLOGY, V113, P1464, DOI 10.1210/endo-113-4-1464
   Williams M, 2002, THYROID, V12, P523, DOI 10.1089/105072502760143926
   Wolff J, 1998, PHARMACOL REV, V50, P89
NR 28
TC 48
Z9 52
U1 1
U2 2
PU ELSEVIER SCIENCE INC
PI NEW YORK
PA 360 PARK AVE SOUTH, NEW YORK, NY 10010-1710 USA
SN 0828-282X
J9 CAN J CARDIOL
JI Can. J. Cardiol.
PD JUL
PY 2009
VL 25
IS 7
BP 421
EP 424
DI 10.1016/S0828-282X(09)70512-4
PG 4
WC Cardiac & Cardiovascular Systems
WE Science Citation Index Expanded (SCI-EXPANDED)
SC Cardiovascular System & Cardiology
GA 471LO
UT WOS:000268059400006
PM 19584973
OA Green Published
DA 2022-12-31
ER

PT J
AU Lauwyck, J
   Piette, Y
   Vanwalleghem, L
   De Geeter, F
AF Lauwyck, Justine
   Piette, Yves
   Vanwalleghem, Lieve
   De Geeter, Frank
TI IgG4-related disease: The utility of F-18-FDG PET/CT in diagnosis and
   treatment
SO HELLENIC JOURNAL OF NUCLEAR MEDICINE
LA English
DT Article
DE IgG4; Related disease; Sclerosing mesenteritis;
   Fluorine-18-fluorodeoxyglucose; Positron emission tomography
ID POSITRON-EMISSION-TOMOGRAPHY; IDIOPATHIC RETROPERITONEAL FIBROSIS;
   AUTOIMMUNE PANCREATITIS; TREATMENT RESPONSE; SYSTEMIC-DISEASE;
   FDG-PET/CT; MULTICENTER; RITUXIMAB; STATEMENT; FEATURES
AB Objective: IgG4-related disease (IgG4-RD) is a systemic mass-forming fibro-inflammatory condition which can affect nearly every organ system [1]. Its pathophysiology remains incompletely understood, but affected tissues are characterized by a lymphoplasmacytic infiltrate rich in IgG4-positive plasma cells which cause chronic inflammation, storiform fibrosis and phlebitis. These findings on histopathological specimens are considered the gold standard for the diagnosis [2]. Clinical signs and symptoms largely depend upon organ involvement which can be singular or multiple, synchronous or metachronous. The organs most frequently involved are the pancreas (autoimmune pancreatitis (AIP), salivary and lacrimal glands (Mickulicz disease and sclerosing sialadenitis), biliary tree (sclerosing cholangitis or cholecystitis), retroperitoneum (retroperitoneal fibrosis), aorta (periaortic fibrosis), kidneys (interstitial nephritis) and thyroid (Riedel thyroiditis) [3]. Presentation is mostly subacute and general symptoms such as weight loss, asthenia or fever are moderate, but more prevalent in multi-organ disease [4]. Lesions often mimic malignancy, but most respond well to steroid therapy. Conclusion: In this contribution we present a rare entity of IgG4-RD and discuss the utility of fluorine-18-fluorodeoxyglucose (F-18-FDG) Positron emission tomography/computed tomography (PET/CT) in the diagnosis and treatment of this condition.
C1 [Lauwyck, Justine; Piette, Yves] Algemeen Ziekenhuis Sint Jan Brugge Oostende, Dept Rheumatol, Brugge, Belgium.
   [Vanwalleghem, Lieve] Algemeen Ziekenhuis Sint Jan Brugge Oostende, Dept Pathol, Brugge, Belgium.
   [De Geeter, Frank] Algemeen Ziekenhuis Sint Jan Brugge Oostende, Dept Nucl Med, Ruddershove 10, B-8000 Brugge, Belgium.
RP De Geeter, F (Corresponding author)，Algemeen Ziekenhuis Sint Jan Brugge Oostende, Dept Nucl Med, Ruddershove 10, B-8000 Brugge, Belgium.
EM frank.degeeter@azsintjan.be
RI De Geeter, Frank/ABC-5059-2020
CR Agaimy A, 2013, INT J CLIN EXP PATHO, V6, P1713
   Brito-Zeron P, 2014, AUTOIMMUN REV, V13, P1203, DOI 10.1016/j.autrev.2014.08.013
   Carruthers MN, 2015, ANN RHEUM DIS, V74, P1171, DOI 10.1136/annrheumdis-2014-206605
   Carruthers MN, 2015, ANN RHEUM DIS, V74, P14, DOI 10.1136/annrheumdis-2013-204907
   Chen TS, 2008, J CLIN PATHOL, V61, P1093, DOI 10.1136/jcp.2008.057869
   Della-Torre E, 2015, RHEUMATOLOGY OXFORD
   Deshpande V, 2012, MODERN PATHOL, V25, P1181, DOI 10.1038/modpathol.2012.72
   Detlefsen S, 2012, PANCREATOLOGY, V12, P276, DOI 10.1016/j.pan.2012.03.055
   Ebbo M, 2014, ARTHRIT CARE RES, V66, P86, DOI 10.1002/acr.22058
   Ebbo M, 2012, MEDICINE, V91, P49, DOI 10.1097/MD.0b013e3182433d77
   Hart PA, 2013, GUT, V62, P1771, DOI 10.1136/gutjnl-2012-303617
   Hart PA, 2013, GUT, V62, P1607, DOI 10.1136/gutjnl-2012-302886
   Kamisawa T, 2009, GUT, V58, P1504, DOI 10.1136/gut.2008.172908
   Kamisawa T, 2015, LANCET, V385, P1460, DOI 10.1016/S0140-6736(14)60720-0
   Kamisawa T, 2014, J GASTROENTEROL, V49, P961, DOI 10.1007/s00535-014-0945-z
   Kamisawa T, 2010, J GASTROENTEROL, V45, P471, DOI 10.1007/s00535-010-0221-9
   Kerdsirichairat T., 2013, IMMUNOGASTROENTEROLO, V2, P119, DOI [10.7178/ig.43, DOI 10.7178/IG.43]
   Khosroshahi A, 2015, ARTHRITIS RHEUMATOL, V67, P1688, DOI 10.1002/art.39132
   Khosroshahi A, 2012, MEDICINE, V91, P57, DOI 10.1097/MD.0b013e3182431ef6
   Kleger A, 2015, DTSCH ARZTEBL INT, V112, P128, DOI 10.3238/arztebl.2015.0128
   Matsubayashi H, 2009, PANCREATOLOGY, V9, P694, DOI 10.1159/000199439
   Momose M, 2010, JPN J RADIOL, V28, P733, DOI 10.1007/s11604-010-0502-5
   Nakajo M, 2007, CLIN NUCL MED, V32, P282, DOI 10.1097/01.rlu.0000257295.12017.ab
   Nakatani K, 2012, CLIN RADIOL, V67, P297, DOI 10.1016/j.crad.2011.10.011
   Naser Mahmoud, 2012, Arab J Gastroenterol, V13, P93, DOI 10.1016/j.ajg.2012.02.006
   Ozaki Y, 2008, J GASTROENTEROL, V43, P144, DOI 10.1007/s00535-007-2132-y
   Saegusa H, 2003, PANCREAS, V27, P20, DOI 10.1097/00006676-200307000-00003
   Stone JH, 2015, MAYO CLIN PROC, V90, P927, DOI 10.1016/j.mayocp.2015.03.020
   Stone JH, 2012, ARTHRITIS RHEUM-US, V64, P3061, DOI 10.1002/art.34593
   Stone JH, 2012, NEW ENGL J MED, V366, P539, DOI 10.1056/NEJMra1104650
   Takahashi H, 2014, JOINT BONE SPINE, V81, P331, DOI 10.1016/j.jbspin.2014.01.010
   Tomiyama T, 2011, J GASTROENTEROL, V46, P696, DOI 10.1007/s00535-010-0361-y
   Vaglio A, 2005, ARTHRIT RHEUM-ARTHR, V53, P122, DOI 10.1002/art.20914
   Vaglio A, 2005, CLIN EXP RHEUMATOL, V23, P231
   Vlachos Konstantinos, 2011, Int Arch Med, V4, P17, DOI 10.1186/1755-7682-4-17
   Wallace ZS, 2015, ARTHRITIS RHEUMATOL
   Yamamoto M, 2015, ANN RHEUM DIS, V74, DOI [10.1136/annrheumdis-2015-207640, 10.1136/annrheumdis-2015-207625]
   Yamamoto M, 2012, ANN RHEUM DIS, V71, P1755, DOI 10.1136/annrheumdis-2012-201694
   Zen Y, 2010, AM J SURG PATHOL, V34, P1812, DOI 10.1097/PAS.0b013e3181f7266b
   Zhang JJ, 2014, EUR J NUCL MED MOL I, V41, P1624, DOI 10.1007/s00259-014-2729-3
NR 40
TC 5
Z9 8
U1 0
U2 3
PU HELLENIC SOC NUCLEAR MEDICINE
PI THESSALONIKI
PA 51 HERMU ST, THESSALONIKI, 546 23, GREECE
SN 1790-5427
J9 HELL J NUCL MED
JI Hell. J. Nucl. Med.
PD SEP-DEC
PY 2015
VL 18
IS 3
BP 155
EP 159
PG 5
WC Radiology, Nuclear Medicine & Medical Imaging
WE Science Citation Index Expanded (SCI-EXPANDED)
SC Radiology, Nuclear Medicine & Medical Imaging
GA DD1RT
UT WOS:000369699900020
PM 26672716
DA 2022-12-31
ER

PT J
AU Karacavus, S
   Ede, H
   Sarikaya, S
   Delibas, N
   Kaya, E
   Erbay, AR
AF Karacavus, S.
   Ede, H.
   Sarikaya, S.
   Delibas, N.
   Kaya, E.
   Erbay, A. R.
TI The importance of the incidental thyroid gland uptake during Tc-99m MIBI
   myocardial perfusion scintigraphy
SO EUROPEAN REVIEW FOR MEDICAL AND PHARMACOLOGICAL SCIENCES
LA English
DT Article
DE Myocardial perfusion scintigraphy; Thyroid gland uptake; Tc MIBI
ID COLOR DOPPLER; NODULES; DIFFERENTIATION; HYPERTHYROIDISM; 30-MINUTE;
   BENIGN; TISSUE
AB OBJECTIVE: The purpose of study was to investigate whether incidental thyroid gland uptake had an important during Tc-99m sestamibi (MIBI) myocardial perfusion scintigraphy (SPECT).
   PATIENTS AND METHODS: In the presented study, 968 consecutive patients were evaluated for the presence or absence of thyroid gland uptake in the raw data of the Tc-99m MIBI SPECT. All of the patients had thyroid gland uptake of the Tc-99m MIBI underwent laboratory evaluation of thyroid function, ultrasonographic imaging, and hystopathological examination.
   RESULTS: The thyroid gland uptake was detected in 14 of 968 (1.4%) consecutive patients during the evaluation of raw images of Tc-99m MIBI SPECT studies. Among these 14 patients, 4 had subacute thyroiditis, 7 multinodular goiter, 3 Graves disease by ultrasonographic imaging and hystopathological examination. TSH levels of all of these patients were < 0.01 U/ml.
   CONCLUSIONS: Tc-99m MIBI uptake by thyroid gland has been explained with associated clinical thyrotoxicosis. Although the primary goal of myocardial perfusion imaging is the evaluation of myocardial perfusion, the interpretation of myocardial perfusion imaging should not be limited to the heart. Because, it is possible to observe extracardiac radioactivity accumulation, which may then lead to the diagnosis of a noncardiac disease during this detailed examination.
C1 [Karacavus, S.] Bozok Univ, Dept Nucl Med, Yozgat, Turkey.
   [Ede, H.; Sarikaya, S.; Erbay, A. R.] Bozok Univ, Dept Cardiol, Yozgat, Turkey.
   [Delibas, N.] Bozok Univ, Dept Biochem, Yozgat, Turkey.
   [Kaya, E.] Acibadem Hosp, Dept Nucl Med, Kayseri, Turkey.
C3 Bozok University; Bozok University; Bozok University; Acibadem
   Hastaneleri; Erciyes University
RP Karacavus, S (Corresponding author)，Bozok Univ, Dept Nucl Med, Yozgat, Turkey.
EM seyhankaracavus@hotmail.com
RI Aurilio, Michela/AAI-2588-2019; DELIBAS, NAMIK/I-8378-2013; Delibas,
   Namik/N-1695-2017; Asabella, Artor Niccoli/M-1745-2015
OI Aurilio, Michela/0000-0002-6942-0017; DELIBAS,
   NAMIK/0000-0001-8014-6189; Delibas, Namik/0000-0002-1354-8927; Asabella,
   Artor Niccoli/0000-0002-1227-029X
CR AKTOLUN C, 1992, CLIN NUCL MED, V17, P171, DOI 10.1097/00003072-199203000-00003
   Almeida P, 2000, CLIN NUCL MED, V25, P443, DOI 10.1097/00003072-200006000-00011
   Als C, 1995, NUKLEARMED, V34, P215
   BACKUS M, 1993, AM J PHYSIOL, V265, pC178, DOI 10.1152/ajpcell.1993.265.1.C178
   BELLER GA, 1991, SEMIN NUCL MED, V21, P173, DOI 10.1016/S0001-2998(05)80038-8
   Donkol RH, 2013, WORLD J RADIOL, V5, P178, DOI 10.4329/wjr.v5.i4.178
   Gedik GK, 2007, CLIN NUCL MED, V32, P920, DOI 10.1097/RLU.0b013e318159661b
   Hiromatsu Y, 2003, ENDOCR J, V50, P239, DOI 10.1507/endocrj.50.239
   Hiromatsu Y, 1999, THYROID, V9, P1189, DOI 10.1089/thy.1999.9.1189
   KAO CH, 1993, J NUCL MED, V34, P71
   KAO CH, 1991, CLIN NUCL MED, V16, P812, DOI 10.1097/00003072-199111000-00003
   KARACAVUS S, 2012, BOZOK MED J, V3, P67
   Leidig-Bruckner G, 2012, CLIN ENDOCRINOL, V76, P749, DOI 10.1111/j.1365-2265.2011.04292.x
   Piwnica Worms D, 1990, J NUCL MED, V31, P1646
   PIWNICAWORMS D, 1990, CIRCULATION, V82, P1826, DOI 10.1161/01.CIR.82.5.1826
   Sathekge MM, 2001, HEAD NECK-J SCI SPEC, V23, P305, DOI 10.1002/hed.1035
   Sharma R, 2004, CLIN NUCL MED, V29, P534, DOI 10.1097/01.rlu.0000135008.16779.0e
   Taki J, 1997, J NUCL MED, V38, P501
   Tasci C, 2013, MOL IMAGING RADIONUC, V22, P21, DOI 10.4274/Mirt.09797
   Williams KA, 2003, J NUCL CARDIOL, V10, P395, DOI 10.1016/S1071-3581(03)00524-5
NR 20
TC 3
Z9 3
U1 0
U2 6
PU VERDUCI PUBLISHER
PI ROME
PA VIA GREGORIO VII, ROME, 186-00165, ITALY
SN 1128-3602
J9 EUR REV MED PHARMACO
JI Eur. Rev. Med. Pharmacol. Sci.
PD AUG
PY 2015
VL 19
IS 15
BP 2781
EP 2785
PG 5
WC Pharmacology & Pharmacy
WE Science Citation Index Expanded (SCI-EXPANDED)
SC Pharmacology & Pharmacy
GA CO6YS
UT WOS:000359304500006
PM 26241530
DA 2022-12-31
ER

PT J
AU Paunkovic, J
   Paunkovic, N
AF Paunkovic, J
   Paunkovic, N
TI Does autoantibody-negative Graves' disease exist? A second evaluation of
   the clinical diagnosis
SO HORMONE AND METABOLIC RESEARCH
LA English
DT Article
DE Graves' disease; Basedow's disease; TRAb-negative; diagnosis
   re-evaluation
ID THYROTROPIN-RECEPTOR ANTIBODIES; TSH-RECEPTOR; THYROID-CELLS; ASSAY;
   HYPERTHYROIDISM; DISTINCTION; AUTOIMMUNE; AUTONOMY
AB Advanced technical methods are essential for accurate diagnosis of Graves' or Basedow's disease (GD). Inadequate methods may lead to a false diagnostic conclusion. We have analyzed the clinical features and methodology aspects of cases diagnosed as GD with negative findings for TSH receptor autoantibodies. The initial diagnosis was based on clinical findings (patient record, hypermetabolic state, goiter palpation) and laboratory testing (fT4 and TSH). From a total of 255 newly registered patients with GD, fifty-one (20%) were negative in a conventional porcine TBII assay. All fifty-one patients were retested with I-131 or Tc-99m uptake tests, thyroid scintigraphy, and a second-generation TBII assay. Results disclosed twenty-one cases (8.3 %) with diagnosis other than GD: ten cases of autonomous hyperthyroidism (Plummer's disease), seven cases of painless thyroiditis and four cases of eu-thyroid endocrine ophthalmopathy. All twenty-one patients remained negative in the second-generation TBII assay. Measurement by second-gene ration TBII assay was performed on the remaining thirty patients initially found negative for TBII As a result of this reevaluation, only 234 of the original 255 patients had GD. Of those, 231 (204 according to porcine plus 27 according to human TRAb assay) had detectable TBII (98.7%). This investigation stresses the problem of correct diagnosis and the methodological limitations in the assessment of laboratory parameter validity in GD. Based on this work, TSH receptor autoantibody-negative GD is extremely rare.
C1 Med Ctr, Dept Nucl Med, Zajecar 19000, Serbia Monteneg.
RP Paunkovic, J (Corresponding author)，Med Ctr, Dept Nucl Med, Rasadnicka BB, Zajecar 19000, Serbia Monteneg.
EM janep@sezampro.yu
CR Costagliola S, 1999, J CLIN ENDOCR METAB, V84, P90, DOI 10.1210/jc.84.1.90
   KASAGI K, 1982, J CLIN ENDOCR METAB, V54, P108, DOI 10.1210/jcem-54-1-108
   KASAGI K, 1987, ACTA ENDOCRINOL-COP, V115, P30, DOI 10.1530/acta.0.1150030
   Meller J, 2000, THYROID, V10, P1073, DOI 10.1089/thy.2000.10.1073
   MORGENTHALER NG, 1999, CURR OPIN ENDOCRINOL, V6, P251
   Paunkovic Nebojsa, 2003, Nucl Med Rev Cent East Eur, V6, P119
   Pedersen IB, 2001, CLIN ENDOCRINOL, V55, P381, DOI 10.1046/j.1365-2265.2001.01347.x
   Rapoport B, 1998, ENDOCR REV, V19, P673, DOI 10.1210/er.19.6.673
   Schott M, 2000, HORM METAB RES, V32, P429, DOI 10.1055/s-2007-978666
   SMITH BR, 1974, LANCET, V2, P427
   Wallaschofski H, 2001, THYROID, V11, P710, DOI 10.1089/105072501750362817
   Wallaschofski H, 2001, HORM METAB RES, V33, P504, DOI 10.1055/s-2001-16945
   Weetman AP, 2000, NEW ENGL J MED, V343, P1236, DOI 10.1056/NEJM200010263431707
   Weetman AP, 2000, THYROID, V10, P1071, DOI 10.1089/thy.2000.10.1071
NR 14
TC 31
Z9 31
U1 0
U2 7
PU GEORG THIEME VERLAG KG
PI STUTTGART
PA RUDIGERSTR 14, D-70469 STUTTGART, GERMANY
SN 0018-5043
EI 1439-4286
J9 HORM METAB RES
JI Horm. Metab. Res.
PD JAN
PY 2006
VL 38
IS 1
BP 53
EP 56
DI 10.1055/s-2006-924979
PG 4
WC Endocrinology & Metabolism
WE Science Citation Index Expanded (SCI-EXPANDED)
SC Endocrinology & Metabolism
GA 013TH
UT WOS:000235431900011
PM 16477542
DA 2022-12-31
ER

PT J
AU Marwaha, RK
   Tandon, N
   Garg, MK
   Desai, A
   Kanwar, R
   Sastry, A
   Narang, A
   Arora, S
   Bhadra, K
AF Marwaha, Raman K.
   Tandon, Nikhil
   Garg, M. K.
   Desai, Ankush
   Kanwar, Ratnesh
   Sastry, Aparna
   Narang, Archna
   Arora, Saurav
   Bhadra, Kuntal
TI Thyroid status two decades after salt iodization: country-wide data in
   school children from India
SO CLINICAL ENDOCRINOLOGY
LA English
DT Article
ID IODINE-DEFICIENCY DISORDERS; AUTOIMMUNE-THYROIDITIS; POSTIODIZATION
   PHASE; HIGH PREVALENCE; ENDEMIC GOITER; REPLETE AREA; PERSISTENCE;
   SCHOOLCHILDREN; DELHI; ULTRASONOGRAPHY
AB Objective Country-wide evaluation of thyroid disorders in school children following two decades of universal salt iodization (USI) has not been carried out till date. This study was planned with aim to assess thyroid status of school children two decades after the launch of USI programme. Design Population survey. Patients We collected data from 25 schools in 19 cities across five different geographical zones of India. Those children who were evaluated for anthropometry, and goitre status by palpation formed total population. Children who consented to give blood samples were defined as study population. Measurements Serum free T3, free T4, TSH, anti-TPO antibody and thyroid ultrasound. Results A total of 38 961 children aged 5-15 years formed total population. Goitre rate was 15.5% while thyroid hypoechogenicity was found in 4404 (11.3%) children. In the study population (13 790 children), 2258 (16.4%) had goitre, 505 (3.7%) had positive anti-TPO antibody titres, 1001 (7.3%) had hypothyroidism (TSH > 5.2 mu IU/ml) and 41 (0.3%) had thyrotoxicosis (TSH < 0.1 mu IU/ml). Among goitrous children, 203 (9.0%) had anti-TPO positivity, 365 (16.1%) had hypoechogenicity of thyroid and either of these were present in 488 (21.6%) children. Conclusions Endemic goitre in school children persisted nationwide, despite more than two decades of USI programme. Thyroid autoimmunity only partially explains the increase in goitre prevalence.
C1 [Marwaha, Raman K.; Kanwar, Ratnesh; Sastry, Aparna; Narang, Archna; Arora, Saurav; Bhadra, Kuntal] Inst Nucl Med & Allied Sci, Dept Endocrinol, New Delhi 110054, India.
   [Marwaha, Raman K.; Kanwar, Ratnesh; Sastry, Aparna; Narang, Archna; Arora, Saurav; Bhadra, Kuntal] Inst Nucl Med & Allied Sci, Thyroid Res Ctr, New Delhi 110054, India.
   [Tandon, Nikhil; Desai, Ankush] All India Inst Med Sci, Dept Endocrinol & Metab, New Delhi, India.
   [Garg, M. K.] Army Hosp Res & Referral, Dept Endocrinol & Metab, New Delhi, India.
C3 Defence Research & Development Organisation (DRDO); Institute of Nuclear
   Medicine & Allied Sciences (INMAS); Defence Research & Development
   Organisation (DRDO); Institute of Nuclear Medicine & Allied Sciences
   (INMAS); All India Institute of Medical Sciences (AIIMS) New Delhi
RP Marwaha, RK (Corresponding author)，Inst Nucl Med & Allied Sci, Dept Endocrinol, New Delhi 110054, India.
EM marwaha_ramank@hotmail.com
RI Marwaha, Raman/AAQ-7475-2021
OI Marwaha, Raman/0000-0002-9698-4280
CR Abuye C, 1998, E AFR MED J, V75, P166
   Assey VD, 2009, BMC PUBLIC HEALTH, V9, DOI 10.1186/1471-2458-9-319
   Ban Yoshiyuki, 2005, Pediatr Endocrinol Rev, V3, P20
   Burgi H, 1998, LANCET, V352, P1034, DOI 10.1016/S0140-6736(05)60076-1
   Chandra AK, 2008, INDIAN PEDIATR, V45, P469
   Chandra Amar K., 2004, Indian Journal of Physiology and Pharmacology, V48, P219
   Dabbaghmanesh M. H., 2009, Eastern Mediterranean Health Journal, V15, P584
   DAHLBERG PA, 1985, AM J CLIN NUTR, V41, P1010, DOI 10.1093/ajcn/41.5.1010
   Das S, 2011, INDIAN J MED RES, V133, P103
   Dayan CM, 1996, NEW ENGL J MED, V335, P99, DOI 10.1056/NEJM199607113350206
   Gopalakrishnan S, 2006, J PEDIATR ENDOCR MET, V19, P889, DOI 10.1515/JPEM.2006.19.7.889
   Hashemipour M, 2007, ASIA PAC J CLIN NUTR, V16, P403
   Iitaka M, 1988, Reg Immunol, V1, P106
   Kabelitz M, 2003, EUR J ENDOCRINOL, V148, P301, DOI 10.1530/eje.0.1480301
   Kapil U, 2004, J TROP PEDIATRICS, V50, P245, DOI 10.1093/tropej/50.4.245
   Kapil Umesh, 2004, Indian Journal of Pediatrics, V71, P785, DOI 10.1007/BF02730711
   Kishosha PA, 2011, WORLD J SURG, V35, P1540, DOI 10.1007/s00268-011-1096-5
   KOCHUPILLAI N, 1980, ENDEMIC GOITER ENDEM, P101
   Marwaha RK, 2008, NATL MED J INDIA, V21, P69
   Marwaha RK, 2008, INDIAN PEDIATR, V45, P279
   Marwaha R K, 1998, J Assoc Physicians India, V46, P606
   Marwaha RK, 2010, INDIAN PEDIATR, V47, P335, DOI 10.1007/s13312-010-0063-9
   Marwaha RK, 2000, J CLIN ENDOCR METAB, V85, P3798, DOI 10.1210/jc.85.10.3798
   Marwaha RK, 2003, CLIN ENDOCRINOL, V59, P672, DOI 10.1046/j.1365-2265.2003.01895.x
   Mukhopadhyay Sanjukta, 2005, Indian Journal of Physiology and Pharmacology, V49, P284
   PANDAV CS, 1980, INDIAN J MED RES, V72, P81
   Papanastasiou L, 2007, THYROID, V17, P729, DOI 10.1089/thy.2006.0299
   Parveen S, 2007, Mymensingh Med J, V16, P57
   Rago T, 2001, J ENDOCRINOL INVEST, V24, P763, DOI 10.1007/BF03343925
   Sen TK, 2006, ASIA PAC J CLIN NUTR, V15, P528
   WEETMAN AP, 1992, CLIN ENDOCRINOL, V36, P307, DOI 10.1111/j.1365-2265.1992.tb01453.x
   WHO/UNICEF/ICCIDD, 2001, WHONHD0112001 UNICEF
   Yadav S, 2010, PUBLIC HEALTH NUTR, V13, P424, DOI 10.1017/S1368980009990280
   Yusuf HKM, 2008, ASIA PAC J CLIN NUTR, V17, P620
   Zois C, 2003, THYROID, V13, P485, DOI 10.1089/105072503322021151
NR 35
TC 10
Z9 10
U1 0
U2 1
PU WILEY-BLACKWELL
PI MALDEN
PA COMMERCE PLACE, 350 MAIN ST, MALDEN 02148, MA USA
SN 0300-0664
J9 CLIN ENDOCRINOL
JI Clin. Endocrinol.
PD JUN
PY 2012
VL 76
IS 6
BP 905
EP 910
DI 10.1111/j.1365-2265.2011.04307.x
PG 6
WC Endocrinology & Metabolism
WE Science Citation Index Expanded (SCI-EXPANDED)
SC Endocrinology & Metabolism
GA 930DV
UT WOS:000303118300021
PM 22142266
DA 2022-12-31
ER

PT J
AU Saggiorato, E
   Mussa, A
   Sacerdote, C
   Rossetto, R
   Arecco, F
   Origlia, C
   Germano, L
   Deandreis, D
   Orlandi, F
   Camanni, F
   Angeli, A
   Boccuzzi, G
   Borretta, G
   Croce, S
   De Sanctis, C
   Fonzo, D
   Messina, M
   Orlandi, F
AF Saggiorato, E
   Mussa, A
   Sacerdote, C
   Rossetto, R
   Arecco, F
   Origlia, C
   Germano, L
   Deandreis, D
   Orlandi, F
   Camanni, F
   Angeli, A
   Boccuzzi, G
   Borretta, G
   Croce, S
   De Sanctis, C
   Fonzo, D
   Messina, M
   Orlandi, F
CA The Piedmont Goiter Study Grp
TI Thyroid volume and urinary iodine excretion in the schoolchild
   population of a Northwestern Italian sub-Alp metropolitan area
SO JOURNAL OF ENDOCRINOLOGICAL INVESTIGATION
LA English
DT Article
DE iodine deficiency disorders; goiter; endemic goiter; thyroid disease
ID DEFICIENCY; PROPHYLAXIS; CHILDREN; VALUES; PHYSIOLOGY; PREGNANCY
AB Iodine deficiency is recognised as a major preventable public-health worldwide problem. The aim of this study is to assess local reference values for thyroid volume, and give a snapshot of the epidemiology of goiter and iodine nutritional status of the Turin schoolchild population. Sonographic thyroid volume and median urinary iodine excretion were obtained in 1067 schoolchildren aged 11-15 yr resident in Turin for more than 5 yr to assess both goiter prevalence and iodine intake. All the subjects were asked to fill in a questionnaire about their life habits. Anamnestic and anthropometric data, thyroid volume by both bimanual palpation and ultrasonography were assessed, and spot urinary iodine samples were collected. The results show that the median urinary iodine concentration is 113.1 mug/l and the prevalence of goiter <5%, indicating this area as iodine-sufficient. Nevertheless, 40.5% of the schoolchild population has urinary iodine levels lower than the cut-off level recommended as iodine-sufficiency. Interestingly, the high relative prevalence of ultrasound features of autoimmune thyroid disease suggests autoimmune-thyroiditis as a frequent thyroid disease in Turin schoolchildren. As no active programs of salt, milk or water iodisation have ever been carried out, a silent iodine prophylaxis has probably occurred in the city. Despite a sufficient median urinary iodine excretion, a focused program of iodine prophylaxis should be developed due to the presence of a large rate of iodine-deficient population. (C) 2004, Editrice Kurtis.
C1 Univ Turin, Dipartimento Sci Clin & Biol, Endocrinol Sect, I-10043 Orbassano, TO, Italy.
   Univ Turin, Dept Biomed Sci & Human Oncol, Canc Epidemiol Unit, I-10043 Orbassano, TO, Italy.
   Univ Turin, Dept Internal Med, Div Endocrinol & Metab, I-10043 Orbassano, TO, Italy.
   CPO Piemonte, Turin, Italy.
   Molinette Mauriziano Hosp, Div Endocrinol, Turin, Italy.
C3 University of Turin; University of Turin; University of Turin; Centro di
   Riferimento per Epidemiologia e la Prevenzione Oncologica in Piemonte;
   A.O.U. Citta della Salute e della Scienza di Torino; AOU San Giovanni
   Battista-Molinette
RP Orlandi, F (Corresponding author)，Univ Turin, Dipartimento Sci Clin & Biol, Endocrinol Sect, Reg Gonzole 10, I-10043 Orbassano, TO, Italy.
EM fabio.orlandi@unito.it
RI boccuzzi, giuseppe/A-6707-2012; Deandreis, Desiree/AAA-3136-2022
OI Sacerdote, Carlotta/0000-0002-8008-5096; DEANDREIS,
   Desiree'/0000-0002-3817-6648
CR Aghini-Lombardi F, 1999, J CLIN ENDOCR METAB, V84, P561, DOI 10.1210/jc.84.2.561
   AghiniLombardi F, 1997, J CLIN ENDOCR METAB, V82, P1136, DOI 10.1210/jc.82.4.1136
   Azizi F, 2003, J ENDOCRINOL INVEST, V26, P56, DOI 10.1007/BF03345123
   BERGHOUT A, 1987, CLIN ENDOCRINOL, V26, P273, DOI 10.1111/j.1365-2265.1987.tb00784.x
   Burgi H, 1999, EUR J ENDOCRINOL, V140, P104, DOI 10.1530/eje.0.1400104
   CHANOINE JP, 1991, EUR J PEDIATR, V150, P395, DOI 10.1007/BF02093716
   Costa A, 1974, GIORN ACCAD MED, V137, P44
   DAFNIS E, 1992, AM J MED SCI, V303, P184, DOI 10.1097/00000441-199203000-00011
   Delange F, 2000, EUR J ENDOCRINOL, V143, P189, DOI 10.1530/eje.0.1430189
   Delange F, 1997, EUR J ENDOCRINOL, V136, P180, DOI 10.1530/eje.0.1360180
   Delange F, 1999, EUR J ENDOCRINOL, V140, P486, DOI 10.1530/eje.0.1400486
   Delange F, 1997, B WORLD HEALTH ORGAN, V75, P95
   FENZI GF, 1990, J ENDOCRINOL INVEST, V13, P427, DOI 10.1007/BF03350696
   Fleury Y, 2001, J CLIN ENDOCR METAB, V86, P750, DOI 10.1210/jc.86.2.750
   Foo LC, 1999, EUR J ENDOCRINOL, V140, P491, DOI 10.1530/eje.0.1400491
   Glinoer D, 1997, ENDOCR REV, V18, P404, DOI 10.1210/er.18.3.404
   GUTEKUNST R, 1993, NATO ADV SCI INST SE, V241, P109
   Hess SY, 2000, EUR J ENDOCRINOL, V142, P599, DOI 10.1530/eje.0.1420599
   ICCIDD, 2001, WHONHD011 UNICEF ICC
   LANGER P, 1994, EXP CLIN ENDOCRINOL, V102, P394, DOI 10.1055/s-0029-1211310
   Sandell E. B., 1937, MICROCHIM ACTA, V1, P9, DOI [10.1007/BF01476194, DOI 10.1007/BF01476194]
   VERMIGLIO F, 1990, J CLIN ENDOCR METAB, V70, P379, DOI 10.1210/jcem-70-2-379
   VERMIGLIO F, 1989, J ENDOCRINOL INVEST, V12, P123, DOI 10.1007/BF03349938
   VITTI P, 1994, J CLIN ENDOCR METAB, V79, P600, DOI 10.1210/jc.79.2.600
   Wawschinek O, 1985, BERICHTE OGKC, V8, P13
   WHO/UNICEF/ICCIDD, 1994, IND ASS IOD DEF DIS
   Wiersinga WM, 2001, EUR J ENDOCRINOL, V144, P595, DOI 10.1530/eje.0.1440595
   Zimmermann MB, 2001, EUR J ENDOCRINOL, V144, P213, DOI 10.1530/eje.0.1440213
NR 28
TC 19
Z9 21
U1 0
U2 3
PU EDITRICE KURTIS S R L
PI MILAN
PA VIA LUIGI ZOJA 30, 20153 MILAN, ITALY
SN 0391-4097
J9 J ENDOCRINOL INVEST
JI J. Endocrinol. Invest.
PD JUN
PY 2004
VL 27
IS 6
BP 516
EP 522
DI 10.1007/BF03347472
PG 7
WC Endocrinology & Metabolism
WE Science Citation Index Expanded (SCI-EXPANDED)
SC Endocrinology & Metabolism
GA 852DB
UT WOS:000223734300002
PM 15717647
DA 2022-12-31
ER

PT J
AU Lyons, MK
   Caselli, RJ
   Parisi, JE
AF Lyons, Mark K.
   Caselli, Richard J.
   Parisi, Joseph E.
TI Nonvasculitic autoimmune inflammatory meningoencephalitis as a cause of
   potentially reversible dementia
SO JOURNAL OF NEUROSURGERY
LA English
DT Article
DE brain biopsy; corticosteroids; dementia; NAIM
ID SJOGRENS-SYNDROME; ENCEPHALOPATHY; DISEASE; THYROIDITIS; NAIM
AB The aim of this study is to evaluate the presentation of unusual dementias in 4 patients and correlate these presentations with the histopathological findings after brain biopsy sampling to define a diagnostic entity. The authors detail the cases of 4 patients (2 women, 46 and 56 years of age; and 2 men, 67 and 74 years of age) who presented with acute and subsequently subacute encephalopathies. Their bizarre presenting symptom complexes and the results of neurological examinations, radiographic studies, electroencephalography (EEG) recordings, and serological marker tests are reviewed. The diagnostic surgical procedures and successful treatments in these patients are discussed.
   All 4 patients underwent craniotomy and excisional brain biopsy sampling as part of a comprehensive evaluation. Histopathological confirmation of nonvasculitic autoimmune inflammatory meningoencephalitis (NAIM) by a neuropathologist was present in all 4 patients. All patients were successfully treated with a course of corticosteroid medication.
   Nonvasculitic autoimmune inflammatory meningoencephalitis is a potentially treatable form of dementia whose salient features include a younger average age at onset, rapid progression with significant cognitive and behavioral features, absence of family history, abnormal EEG findings, and elevated levels of inflammatory markers. Although it is an invasive procedure, brain biopsy sampling is safe and can offer histological confirmation of this condition. This procedure is important because NAIM can be treated successfully if it is distinguished from the nontreatable dementias that mimic it.
C1 [Lyons, Mark K.] Mayo Clin, Dept Neurol Surg, Phoenix, AZ 85054 USA.
   [Caselli, Richard J.] Mayo Clin, Dept Neurol, Phoenix, AZ 85054 USA.
   [Parisi, Joseph E.] Mayo Clin, Dept Neuropathol, Rochester, MN USA.
C3 Mayo Clinic; Mayo Clinic Phoenix; Mayo Clinic; Mayo Clinic Phoenix; Mayo
   Clinic
RP Lyons, MK (Corresponding author)，Mayo Clin, Dept Neurol Surg, 5777 E Mayo Blvd, Phoenix, AZ 85054 USA.
EM lyons.mark2@mayo.edu
CR ALEXANDER EL, 1986, SCAND J RHEUMATOL, P161
   ALEXANDER GE, 1981, NEUROLOGY, V31, P1391, DOI 10.1212/WNL.31.11.1391
   BRAIN L, 1966, LANCET, V2, P512
   Caselli RJ, 1999, NEUROLOGY, V53, P1579, DOI 10.1212/WNL.53.7.1579
   CASELLI RJ, 1991, ANN NEUROL, V30, P98, DOI 10.1002/ana.410300117
   CASELLI RJ, 1993, MAYO CLIN PROC, V68, P846, DOI 10.1016/S0025-6196(12)60692-2
   Castillo P, 2006, ARCH NEUROL-CHICAGO, V63, P197, DOI 10.1001/archneur.63.2.197
   Chong JY, 2006, ARCH NEUROL-CHICAGO, V63, P175, DOI 10.1001/archneur.63.2.175
   Lennon Vanda A., 1997, Neurology, V48, pS23
   Marcocci C, 2000, THYROID, V8, P414
   OLSEN ML, 1989, J AUTOIMMUN, V2, P477, DOI 10.1016/0896-8411(89)90178-9
   Snyder CH, 2006, ARCH NEUROL-CHICAGO, V63, P766, DOI 10.1001/archneur.63.5.766
   Walikonis JE, 1998, MAYO CLIN PROC, V73, P1161, DOI 10.4065/73.12.1161
NR 13
TC 17
Z9 17
U1 0
U2 2
PU AMER ASSOC NEUROLOGICAL SURGEONS
PI ROLLING MEADOWS
PA 5550 MEADOWBROOK DRIVE, ROLLING MEADOWS, IL 60008 USA
SN 0022-3085
EI 1933-0693
J9 J NEUROSURG
JI J. Neurosurg.
PD MAY
PY 2008
VL 108
IS 5
BP 1024
EP 1027
DI 10.3171/JNS/2008/108/5/1024
PG 4
WC Clinical Neurology; Surgery
WE Science Citation Index Expanded (SCI-EXPANDED)
SC Neurosciences & Neurology; Surgery
GA 293RE
UT WOS:000255351600020
PM 18447724
DA 2022-12-31
ER

PT J
AU Cansu, GB
   Taskiran, B
   Bahceci, T
AF Cansu, G. B.
   Taskiran, B.
   Bahceci, T.
TI THYROID HEMIAGENESIS ASSOCIATED WITH GRAVES' DISEASE: A CASE REPORT AND
   REVIEW OF THE LITERATURE
SO ACTA ENDOCRINOLOGICA-BUCHAREST
LA English
DT Review
DE Throid hemiagenesis; Graves' disease
ID PRIMARY HYPOTHYROIDISM; HYPERTHYROIDISM; LOBE; OPHTHALMOPATHY;
   HEMIAPLASIA; DIAGNOSIS; GLAND
AB Introduction. Thyroid hemiagenesis (TH) is a congenital developmental disorder. Most cases are euthyroid although hyperthyroidism, hypothyroidism, and malignancy may develop. We present a case of hemiagenesis with Graves' disease (GD) and review the literature about the association.
   Case report. A 45-year-old female patient was admitted to the endocrinology department due to nausea and diarrhea. Her past medical history revealed hyperthyroidism diagnosed a year ago. On thyroid examination, right thyroid lobe was palpable, but left lobe and isthmus were not. Physical examination involving other organ systems was unremarkable except for fine tremor of the hands. Thyroid function tests revealed a high level of free T4 and T3 with a low serum TSH. Thyroid antibodies were all positive. Left lobe and isthmus were invisible on thyroid ultrasonography (US) and the right thyroid lobe measuring 44x18x12 mm was diffusely heterogeneous in echo texture. Thyroid scan using Technetium-99m showed increased homogeneous tracer uptake in the right lobe. The patient was diagnosed with TH and GD.
   Discussion. In case of unilateral increased uptake on scintiscan, GD with hemiagenesis must be kept in mind in the differential diagnosis of autonomous solitary adenoma, postinflammatory atrophy of thyroid in Hashimoto's disease, focal or unilateral subacute thyroiditis, and primary or metastatic carcinoma. It is prudent to do thyroid ultrasound along with scintigram. US is a valuable tool for the quick diagnosis of TH and differential diagnosis from other causes.
C1 [Cansu, G. B.; Taskiran, B.] Yunusemre State Hosp, Div Endocrinol & Metab, Eskisehir, Turkey.
   [Bahceci, T.] Yunusemre State Hosp, Dept Nucl Med, Eskisehir, Turkey.
C3 Eskisehir Yunus Emre State Hospital; Eskisehir Osmangazi University;
   Eskisehir Yunus Emre State Hospital
RP Cansu, GB (Corresponding author)，Div Endocrinol & Metab, TR-26190 Eskisehir, Turkey.
EM bcansu74@hotmail.com
RI Taşkıran, Bengür/AAA-3574-2020; Cansu, Güven Barış/V-5828-2017
OI Taşkıran, Bengür/0000-0003-4842-450X; Cansu, Güven
   Barış/0000-0003-2606-1103
CR Bahn RS, 2011, ENDOCR PRACT, V17, P456, DOI 10.4158/EP.17.3.456
   Baldini M, 2005, HORM RES, V63, P107, DOI 10.1159/000084568
   Ban Y, 1987, MODERN PHYS, P1384
   Bando Y, 1999, THYROID, V9, P183, DOI 10.1089/thy.1999.9.183
   Bartalena L, 2013, NAT REV ENDOCRINOL, V9, P724, DOI 10.1038/nrendo.2013.193
   Berker D, 2010, SWISS MED WKLY, V140, P118, DOI smw-12956
   Brent GA, 2008, NEW ENGL J MED, V358, P2594, DOI 10.1056/NEJMcp0801880
   BURMAN KD, 1975, AM J MED, V58, P143, DOI 10.1016/0002-9343(75)90546-X
   Cakir M, 2009, INTERNAL MED, V48, P1047, DOI 10.2169/internalmedicine.48.1984
   CHARKES N D, 1971, Seminars in Nuclear Medicine, V1, P316, DOI 10.1016/S0001-2998(71)80005-3
   FRIEDMAN A, 1979, SOUTHERN MED J, V72, P927, DOI 10.1097/00007611-197908000-00008
   HARADA T, 1972, AM J SURG, V124, P617, DOI 10.1016/0002-9610(72)90098-0
   Harada T, 1969, Horumon To Rinsho, V17, P774
   Hartemann P, 1976, Rev Otoneuroophtalmol, V48, P3
   Hervas Benito I, 2001, Rev Esp Med Nucl, V20, P116
   JAFFIOL C, 1973, SEM HOP PARIS, V49, P325
   Kebapcilar Levent, 2009, Kulak Burun Bogaz Ihtis Derg, V19, P159
   Lazarus JH, 2012, BEST PRACT RES CL EN, V26, P273, DOI 10.1016/j.beem.2011.10.005
   Lee IT, 2003, HORM RES, V59, P47, DOI 10.1159/000067938
   LETONTURIER P, 1979, NOUV PRESSE MED, V8, P1227
   Levy E G, 1989, Thyroidology, V1, P49
   MARIANI G, 1980, J NUCL MED ALLIED S, V24, P183
   MATSUMURA LK, 1982, POSTGRAD MED J, V58, P244, DOI 10.1136/pgmj.58.678.244
   MCHENRY CR, 1995, AM SURGEON, V61, P634
   McHenry CR, 1995, AM SURGEON, V61, P8
   McLeod DSA, 2012, ENDOCRINE, V42, P252, DOI 10.1007/s12020-012-9703-2
   MELNICK JC, 1981, J CLIN ENDOCR METAB, V52, P247, DOI 10.1210/jcem-52-2-247
   Mikosch P, 1999, THYROID, V9, P1075, DOI 10.1089/thy.1999.9.1075
   Mikosch P, 1999, NUKLEARMED, V38, P35
   Mirouze J, 1967, Rev Fr Endocrinol Clin, V8, P161
   MORTIMER PS, 1981, J CLIN ENDOCR METAB, V52, P152, DOI 10.1210/jcem-52-1-152
   Nebesio TD, 2009, J PEDIATR ENDOCR MET, V22, P263
   OZAKI O, 1994, SURG TODAY, V24, P164, DOI 10.1007/BF02473402
   Ozgen AG, 2004, THYROID, V14, P75, DOI 10.1089/105072504322783885
   Philip R, 2014, INDIAN J NUCL MED, V29, P124, DOI 10.4103/0972-3919.130321
   Rashid HI, 1998, INT J CLIN PRACT, V52, P515
   Ruchala M, 2008, NEUROENDOCRINOL LETT, V29, P55
   SASAKI H, 1991, POSTGRAD MED J, V67, P701, DOI 10.1136/pgmj.67.789.701
   Schott M, 2009, CLIN ENDOCRINOL, V71, P566, DOI 10.1111/j.1365-2265.2008.03512.x
   Serdengecti M, 2009, CLIN NUCL MED, V34, P884, DOI 10.1097/RLU.0b013e3181bed120
   SHECHNER C, 1992, THYROID, V2, P133, DOI 10.1089/thy.1992.2.133
   Vattimo A, 1992, J Nucl Biol Med, V36, P315
   Veliz J, 2000, REV MED CHILE, V128, P896
   Wu YHE, 2012, AM J OTOLARYNG, V33, P299, DOI 10.1016/j.amjoto.2011.08.007
   Zakir A, 2005, INDIAN J NUCL MED, V20, P53
   Zangeneh F, 2001, THYROID, V11, P603, DOI 10.1089/105072501750302930
NR 46
TC 3
Z9 3
U1 0
U2 6
PU EDITURA ACAD ROMANE
PI BUCURESTI
PA CALEA 13 SEPTEMBRIE NR 13, SECTOR 5, BUCURESTI 050711, ROMANIA
SN 1841-0987
EI 1843-066X
J9 ACTA ENDOCRINOL-BUCH
JI Acta Endocrinol.
PD JUL-SEP
PY 2017
VL 13
IS 3
BP 342
EP 348
DI 10.4183/aeb.2017.342
PG 7
WC Endocrinology & Metabolism
WE Science Citation Index Expanded (SCI-EXPANDED)
SC Endocrinology & Metabolism
GA FI4EB
UT WOS:000411921400014
PM 31149198
OA Green Published
DA 2022-12-31
ER

PT J
AU Brix, TH
   Hegedus, L
AF Brix, Thomas H.
   Hegedus, Laszlo
TI Severe acute respiratory syndrome coronavirus-2 (SARS-CoV-2) infection
   and thyroid disease. An update
SO CURRENT OPINION IN ENDOCRINOLOGY DIABETES AND OBESITY
LA English
DT Review
DE coronavirus disease 2019; hyperthyroidism; hypothyroidism; severe acute
   respiratory syndrome coronavirus-2; thyroid dysfunction
ID EXCESS MORTALITY; UNDER-TREATMENT; GRAVES-DISEASE; COVID-19;
   HYPERTHYROIDISM; HYPOTHYROIDISM; EPIDEMIOLOGY; SUBTYPES; SARS
AB Purpose of review Severe acute respiratory syndrome coronavirus-2 (SARS-CoV-2) infection is associated with excess morbidity and mortality in patients with hypertension and diabetes but little is known about thyroid diseases. Thus, our goal was to review the literature with respect to: (i) Are patients with underlying hypo- or hyperthyroidism at increased risk of contracting SARS-CoV-2 infection? (ii) do underlying hypo- and hyperthyroidism impact the prognosis of SARS-CoV-2 infection? (iii) does SARS-CoV-2 infection cause de novo thyroid dysfunction? Recent findings Patients with hypo- or hyperthyroidism do not have an increased risk of contracting SARS-CoV-2, and a diagnosis of hypo- or hyperthyroidism is not associated with a worsened prognosis of SARS-CoV-2 infection. SARS-CoV-2 infection has been associated with subsequent thyrotoxicosis, euthyroid sick syndrome, subacute thyroiditis, and autoimmune thyroid disease. These findings suggest that receiving treatment for thyroid dysfunction does not per se impact the patients' risk of acquiring SARS-CoV-2 infection, or the management of those who already contracted it. Additional studies with larger numbers of patients and long-term follow-up are required in order to clarify whether patients with SARS-CoV-2 infection are more or less prone to develop thyroid dysfunction and/or thyroid autoimmunity than patients recovering from other virus infections.
C1 [Brix, Thomas H.; Hegedus, Laszlo] Odense Univ Hosp, Dept Endocrinol, Sdr Blvd 29, DK-5000 Odense C, Denmark.
C3 University of Southern Denmark; Odense University Hospital
RP Brix, TH (Corresponding author)，Odense Univ Hosp, Dept Endocrinol, Sdr Blvd 29, DK-5000 Odense C, Denmark.
EM Thomas.brix@rsyd.dk
CR Attauabi M, 2021, J CROHNS COLITIS, V15, P540, DOI 10.1093/ecco-jcc/jjaa205
   Barron E, 2020, LANCET DIABETES ENDO, V8, P813, DOI 10.1016/S2213-8587(20)30272-2
   Bennedbaek FN, 1996, THYROID, V6, P457, DOI 10.1089/thy.1996.6.457
   Bouillet B, 2009, AM J MED, V122, pE5, DOI 10.1016/j.amjmed.2008.11.010
   Brancatella A, 2020, J CLIN ENDOCR METAB, V105, DOI 10.1210/clinem/dgaa537
   Brandt F, 2014, EUR J ENDOCRINOL, V170, P341, DOI 10.1530/EJE-13-0708
   Brandt F, 2013, PLOS ONE, V8, DOI 10.1371/journal.pone.0066711
   Brandt F, 2013, THYROID, V23, P408, DOI 10.1089/thy.2012.0500
   Brix TH, 2021, LANCET DIABETES ENDO, V9, P197, DOI 10.1016/S2213-8587(21)00028-0
   Campi I, 2021, EUR J ENDOCRINOL, V184, P699, DOI 10.1530/EJE-20-1391
   Cao Min, 2020, medRxiv, DOI 10.1101/2020.03.04.20030395
   Carle A, 2006, EUR J ENDOCRINOL, V154, P21, DOI 10.1530/eje.1.02068
   Carle A, 2011, EUR J ENDOCRINOL, V164, P801, DOI 10.1530/EJE-10-1155
   Chen M, 2021, THYROID, V31, P8, DOI 10.1089/thy.2020.0363
   Davis PJ, 2020, ENDOCR RES, V45, P210, DOI 10.1080/07435800.2020.1767127
   Desailloud R, 2009, VIROL J, V6, DOI 10.1186/1743-422X-6-5
   Dimos G, 2010, ENDOCRINE, V37, P440, DOI 10.1007/s12020-010-9327-3
   Diniz Gabriela P, 2016, Ther Adv Cardiovasc Dis, V10, P192, DOI 10.1177/1753944715623228
   Emmi G, 2020, AUTOIMMUN REV, V19, DOI 10.1016/j.autrev.2020.102575
   Gao W, 2021, J ENDOCRINOL INVEST, V44, P1031, DOI 10.1007/s40618-020-01460-w
   Guan WJ, 2020, NEW ENGL J MED, V382, P1861, DOI 10.1056/NEJMc2005203
   Han T, 2020, ANN TRANSL MED, V8, DOI 10.21037/atm-20-4281
   Hariyanto TI, 2020, DIABETES METAB SYND, V14, P1429, DOI 10.1016/j.dsx.2020.07.044
   Harris Asaf, 2021, AACE Clin Case Rep, V7, P14, DOI 10.1016/j.aace.2020.12.005
   Hoffmann M, 2020, CELL, V181, P271, DOI 10.1016/j.cell.2020.02.052
   Hu B, 2021, NAT REV MICROBIOL, V19, P141, DOI 10.1038/s41579-020-00459-7
   Jimenez-Blanco S, 2021, J ENDOCRINOL INVEST, V44, P387, DOI 10.1007/s40618-020-01440-0
   Khoo B, 2021, J CLIN ENDOCR METAB, V106, pE803, DOI 10.1210/clinem/dgaa830
   Lania A, 2020, EUR J ENDOCRINOL, V183, P381, DOI 10.1530/EJE-20-0335
   Lillevang-Johansen M, 2019, EUR J ENDOCRINOL, V180, P407, DOI 10.1530/EJE-19-0006
   Lillevang-Johansen M, 2019, THYROID, V29, P332, DOI 10.1089/thy.2018.0320
   Lillevang-Johansen M, 2018, THYROID, V28, P566, DOI 10.1089/thy.2017.0517
   Lillevang-Johansen M, 2017, J CLIN ENDOCR METAB, V102, P2301, DOI 10.1210/jc.2017-00166
   Liu JL, 2016, SCI REP-UK, V6, DOI 10.1038/srep22271
   LUI D, 2021, J CLIN ENDOCR METAB, V106
   Mateu-Salat M, 2020, J ENDOCRINOL INVEST, V43, P1527, DOI 10.1007/s40618-020-01366-7
   Mattar SAM, 2020, BMJ CASE REP, V13, DOI 10.1136/bcr-2020-237336
   Mizuno S, 2021, ENDOCR J, V68, P371, DOI 10.1507/endocrj.EJ20-0553
   Muller I, 2020, LANCET DIABETES ENDO, V8, P739, DOI 10.1016/S2213-8587(20)30266-7
   Pottegard A, 2020, CLIN EPIDEMIOL, V12, P875, DOI 10.2147/CLEP.S257519
   Prats-Uribe, 2021, RHEUMATOLOGY, V0, P1
   Reilev M, 2020, INT J EPIDEMIOL, V49, P1468, DOI 10.1093/ije/dyaa140
   Richardson S, 2020, JAMA-J AM MED ASSOC, V323, P2052, DOI 10.1001/jama.2020.6775
   Rotondi M, 2021, J ENDOCRINOL INVEST, V44, P1085, DOI 10.1007/s40618-020-01436-w
   Ruggeri RM, 2021, HORM-INT J ENDOCRINO, V20, P219, DOI 10.1007/s42000-020-00230-w
   Sarmiento-Monroy JC, 2021, J AUTOIMMUN, V117, DOI 10.1016/j.jaut.2020.102580
   Shabrawishi M, 2020, PLOS ONE, V15, DOI 10.1371/journal.pone.0237130
   Siso-Almirall A, 2020, PLOS ONE, V15, DOI 10.1371/journal.pone.0237960
   Smith TJ, 2016, NEW ENGL J MED, V375, P1552, DOI 10.1056/NEJMra1510030
   Speer G, 2021, ENDOCR J, V68, P129, DOI 10.1507/endocrj.EJ20-0443
   Taylor PN, 2018, NAT REV ENDOCRINOL, V14, P301, DOI 10.1038/nrendo.2018.18
   Thvilum M, 2014, THYROID, V24, P802, DOI 10.1089/thy.2013.0555
   Thvilum M, 2013, PLOS ONE, V8, DOI 10.1371/journal.pone.0075789
   Van den Berghe G, 2014, THYROID, V24, P1456, DOI 10.1089/thy.2014.0201
   van Gerwen M, 2020, FRONT ENDOCRINOL, V11, DOI 10.3389/fendo.2020.00565
   Wang YR, 2020, J INFECT DIS, V221, P1770, DOI 10.1093/infdis/jiaa119
   Wei L, 2007, HUM PATHOL, V38, P95, DOI 10.1016/j.humpath.2006.06.011
   Yan S., 2020, MEDRXIV, V3, DOI 10.1101/2020.03.19.20038539.2020.2003.2019.20038539
   Yang BY, 2020, JAMA NETW OPEN, V3, DOI 10.1001/jamanetworkopen.2020.14549
   YIU Z, 2021, BRIT J DERMATOL
   Zhang JJ, 2020, ALLERGY, V75, P1730, DOI 10.1111/all.14238
   Zou RM, 2020, FRONT ENDOCRINOL, V11, DOI 10.3389/fendo.2020.566439
NR 62
TC 5
Z9 5
U1 0
U2 1
PU LIPPINCOTT WILLIAMS & WILKINS
PI PHILADELPHIA
PA TWO COMMERCE SQ, 2001 MARKET ST, PHILADELPHIA, PA 19103 USA
SN 1752-296X
EI 1752-2978
J9 CURR OPIN ENDOCRINOL
JI Curr. Opin. Endocrinol. Diabetes Obes.
PD OCT
PY 2021
VL 28
IS 5
BP 525
EP 532
DI 10.1097/MED.0000000000000654
PG 8
WC Endocrinology & Metabolism
WE Science Citation Index Expanded (SCI-EXPANDED)
SC Endocrinology & Metabolism
GA UJ5XG
UT WOS:000691357700016
OA Green Published
DA 2022-12-31
ER

PT J
AU Amada, N
   Kikuchi, H
   Haga, I
   Fukurnori, T
   Sato, A
   Sato, T
AF Amada, N.
   Kikuchi, H.
   Haga, I.
   Fukurnori, T.
   Sato, A.
   Sato, T.
TI Successful Steroid Withdrawal After Long-Term Adminstration in Renal
   Transplant Patients
SO TRANSPLANTATION PROCEEDINGS
LA English
DT Article; Proceedings Paper
CT 22nd International Congress of the Transplantation-Society
CY AUG 10-14, 2008
CL Local Org Comm, Sydney, AUSTRALIA
SP Transplantat Soc, Transplantat Soc Australia & New Zealand
HO Local Org Comm
ID MYCOPHENOLATE-MOFETIL; TACROLIMUS; RECIPIENTS; REGIMENS; THERAPY
AB Objective. This study evaluated the effect of steroid withdrawal after long-term administration on stably functioning renal transplant recipients.
   Methods. Between April 2000 and October 2006, steroid administration was safely withdrawn in 47 patients with stable graft function for >1 year after renal transplantation. The period between renal transplantation and steroid withdrawal varied from 12 to 234 months. We also investigated the current steroid doses of all 274 outpatients who had undergone renal transplantation at our hospital between July 1977 and October 2006.
   Results. Twelve patients out of 47 had to resume steroid administration, 10 (21%) owing to acute rejection with/without recurrent glomerulonephritis, I owing to treatment of subacute thyroiditis, and the other owing to accompanying cessation of azathioprine for ovarian cancer. Thirty-five patients have maintained stable graft function for 12 to 90 months (median, 49) after steroid withdrawal as confirmed by follow-up. At present, only I of the 47 patients had to resume hemodialysis owing to chronic deterioration of renal graft function. The current steroid doses (prednisolone equivalent) of the 274 outpatients at our hospital are as follows: The number of patients for withdrawn, <5 mg, 5 mg, >5 to 10 mg, and >10 mg/d is 38, 20, 155, 57, and 4, respectively. Of 294 patients, 213 (77.7%) are maintaining stable renal graft functions on :55 mg prednisolone per day.
   Conclusion. Steroids can be safely withdrawn in renal transplant patients with stable graft functions, even after long-term administration.
C1 [Amada, N.] Sendai Shakaihoken Hosp, Dept Surg, Aoba Ku, Sendai, Miyagi 9818501, Japan.
RP Amada, N (Corresponding author)，Sendai Shakaihoken Hosp, Dept Surg, Aoba Ku, 3-16-1 Tsutsumimachi, Sendai, Miyagi 9818501, Japan.
EM amada-n@umin.ac.jp
CR Amada N, 2005, TRANSPL P, V37, P927, DOI 10.1016/j.transproceed.2004.12.289
   Augustine JJ, 2006, CLIN J AM SOC NEPHRO, V1, P1080, DOI 10.2215/CJN.01800506
   Kramer B, 2005, TRANSPLANT P, V37, P1789, DOI 10.1016/j.transproceed.2005.03.139
   Pascual J, 2004, TRANSPLANTATION, V78, P1548, DOI 10.1097/01.TP.0000140969.43761.1F
   Rostaing L, 2005, TRANSPLANTATION, V79, P807, DOI 10.1097/01.TP.0000154915.20524.0A
   Vanrenterghem Y, 2005, AM J TRANSPLANT, V5, P87, DOI 10.1111/j.1600-6143.2004.00638.x
   Vitko S, 2005, TRANSPLANTATION, V80, P1734, DOI 10.1097/01.tp.0000188300.26762.74
NR 7
TC 1
Z9 1
U1 0
U2 0
PU ELSEVIER SCIENCE INC
PI NEW YORK
PA 360 PARK AVE SOUTH, NEW YORK, NY 10010-1710 USA
SN 0041-1345
J9 TRANSPL P
JI Transplant. Proc.
PD JAN-FEB
PY 2009
VL 41
IS 1
BP 135
EP 137
DI 10.1016/j.transproceed.2008.10.082
PG 3
WC Immunology; Surgery; Transplantation
WE Science Citation Index Expanded (SCI-EXPANDED); Conference Proceedings Citation Index - Science (CPCI-S)
SC Immunology; Surgery; Transplantation
GA 412UG
UT WOS:000263749100038
PM 19249498
DA 2022-12-31
ER

PT J
AU Basaria, S
   Ayala, AR
   Westra, WH
   Cooper, DS
AF Basaria, S
   Ayala, AR
   Westra, WH
   Cooper, DS
TI Amyloidosis: Role of fine-needle aspiration
SO THYROID
LA English
DT Article
AB A 63-YEAR-OLD MAN with a history of cardiac arrhythmias and long-term amiodarone therapy was hospitalized with congestive heart failure. His routine laboratory work-up revealed thyrotoxicosis with thyrotropin (TSH) = 0.04 mU/L (0.50-4.50), triiodothyronine (T-3) = 0.50 ng/mL (0.80-2.00), and free thyroxine (T-4) = 2.7 ng/dL (0.7-1.6). The patient's thyrotoxicosis failed to respond to high doses of prednisone and methimazole. Because the patient's echocardiogram revealed diastolic dysfunction and urinalysis revealed significant proteinuria, the diagnosis of amyloidosis was considered, and confirmed with liver biopsy. Although the authors firmly believed that amiodarone was responsible for this refractory thyrotoxicosis, we hypothesized that amyloid infiltration of the thyroid might have contributed to thyrotoxicosis by producing a thyroiditis-like syndrome. The patient did not have a visible goiter. On palpation, the gland was normal in size and shape. Ultrasound of the thyroid showed a normal-sized gland with numerous bilateral subcentimeter nodules. Fine-needle aspiration (FNA) of the thyroid revealed the presence of an amorphous material consistent with amyloid (Fig. 1A), confirmed by Congo red stain (Fig. 1B). Infiltration of the thyroid gland in amyloidosis was initially described by von Rokitansky in 1855. Intrathyroidal amyloid is seen in approximately 80% of patients with secondary amyloidosis and 50% of patients with primary amyloidosis (1). Although the most common mode of presentation is a large goiter, both hypothyroidism and hyperthyroidism have been reported in patients with intrathyroidal deposition of amyloid. We propose that FNA of the thyroid may be an additional tool for the confirmation of the diagnosis of amyloidosis, in addition to abdominal fat and rectal biopsy.
C1 Johns Hopkins Univ, Sch Med, Bayview Med Ctr, Div Endocrinol & Metab, Baltimore, MD 21224 USA.
   Johns Hopkins Univ, Sch Med, Div Pathol, Baltimore, MD 21224 USA.
C3 Johns Hopkins University; Johns Hopkins University
RP Basaria, S (Corresponding author)，Johns Hopkins Univ, Sch Med, Bayview Med Ctr, Div Endocrinol & Metab, 4940 Eastern Ave Bldg A,Suite 503, Baltimore, MD 21224 USA.
RI Ayala Mercado, José Alejandro/ABF-9042-2021
OI Basaria, Shehzad/0000-0002-8533-2383
CR Goldsmith J D, 2000, Endocr Pract, V6, P318
NR 1
TC 2
Z9 2
U1 0
U2 1
PU MARY ANN LIEBERT INC PUBL
PI LARCHMONT
PA 2 MADISON AVENUE, LARCHMONT, NY 10538 USA
SN 1050-7256
J9 THYROID
JI Thyroid
PD MAR
PY 2003
VL 13
IS 3
BP 313
EP 314
DI 10.1089/105072503321582150
PG 2
WC Endocrinology & Metabolism
WE Science Citation Index Expanded (SCI-EXPANDED)
SC Endocrinology & Metabolism
GA 666WT
UT WOS:000182200000014
PM 12729484
DA 2022-12-31
ER

PT J
AU Kim, TY
   Kim, WB
   Ryu, JS
   Gong, G
   Hong, SJ
   Shong, YK
AF Kim, TY
   Kim, WB
   Ryu, JS
   Gong, G
   Hong, SJ
   Shong, YK
TI F-18-Fluorodeoxyglucose uptake in thyroid from positron emission
   tomogram (PET) for evaluation in cancer patients: High prevalence of
   malignancy
SO LARYNGOSCOPE
LA English
DT Article
DE PET scan; fluorine-18-fluorodeoxyglucose; papillary carcinoma;
   metastasis
ID FDG; INCIDENTALOMA; METASTASIS; PITFALLS; RISK
AB Objectives. To investigate the prevalence of incidental thyroid F-18-fluorodeoxyglucose (FDG) uptake in positron emission tomogram (PET) scan for evaluation in cancer patients and the role of standard uptake value (SUV) measurement in differentiation of thyroid malignancy from benign disease. Study Design. Retrospective single-center study. Methods. Four thousand one hundred thirty-six subjects had been given FDG-PET scan for evaluation of known malignancies not associated with thyroid. The maximum SUVs of the thyroid lesions were recorded and reviewed. Fine needle aspiration was performed in patients with definite nodule by palpation or ultrasonography. Results: Ninety-four (2.2%) were identified to have focal (n = 45, 1.1%) or diffuse (n = 45, 1.1%) thyroid FDG uptake. The incidence of focal or diffuse thyroid FDG uptake was higher in women (2.7% or 1.9%) than in men (0.4% or 0.7%). Cytologic diagnosis was available in 32 of 45 focal thyroid FDG uptakes. In 16 (50%) patients, the tumor was found to be malignant; 14 were papillary thyroid carcinoma (surgically confirmed in 7 cases), 2 were metastatic tumor from breast and esophagus. Sixteen were cytologically diagnosed as follicular cell lesions: follicular neoplasm (n = 2), nodular hyperplasia (n = 7), indeterminate follicular lesion (n = 7). There was no significant difference in maximum SUV between benign and malignant nodules. From 45 patients with diffuse thyroid FDG uptake, presumptive diagnosis of chronic thyroiditis was possible in 34 patients by clinical and laboratory findings. Conclusion: Our data suggest that a cytologic diagnosis of focal thyroid FDG-PET incidentaloma regardless of SUV is mandatory considering the very high prevalence of thyroid malignancy.
C1 Univ Ulsan, Coll Med, Asan Med Ctr, Dept Internal Med, Seoul 138736, South Korea.
   Univ Ulsan, Coll Med, Asan Med Ctr, Dept Nucl Med, Seoul 138736, South Korea.
   Univ Ulsan, Coll Med, Asan Med Ctr, Dept Pathol, Seoul 138736, South Korea.
   Univ Ulsan, Coll Med, Asan Med Ctr, Dept Surg, Seoul 138736, South Korea.
C3 University of Ulsan; Asan Medical Center; University of Ulsan; Asan
   Medical Center; University of Ulsan; Asan Medical Center; University of
   Ulsan; Asan Medical Center
RP Shong, YK (Corresponding author)，Univ Ulsan, Coll Med, Asan Med Ctr, Dept Internal Med, 388-1 Pungnapdong, Seoul 138736, South Korea.
EM ykshong@amc.seoul.kr
RI Kim, Tae Yong/C-1272-2009
OI Kim, Tae Yong/0000-0003-4982-4441; Kim, Won Bae/0000-0003-4544-1750;
   Shong, Young Kee/0000-0002-7911-9471
CR Cohen MS, 2001, SURGERY, V130, P941, DOI 10.1067/msy.2001.118265
   Gordon BA, 1997, AM J ROENTGENOL, V169, P1675, DOI 10.2214/ajr.169.6.9393189
   Kang KW, 2003, J CLIN ENDOCR METAB, V88, P4100, DOI 10.1210/jc.2003-030465
   Kresnik E, 2003, SURGERY, V133, P294, DOI 10.1067/msy.2003.71
   Nakhjavani MK, 1997, CANCER-AM CANCER SOC, V79, P574, DOI 10.1002/(SICI)1097-0142(19970201)79:3<574::AID-CNCR21>3.0.CO;2-#
   Ramos CD, 2001, CLIN NUCL MED, V26, P193
   Shreve PD, 1999, RADIOGRAPHICS, V19, P61, DOI 10.1148/radiographics.19.1.g99ja0761
   Sugawara Y, 1999, RADIOLOGY, V213, P521, DOI 10.1148/radiology.213.2.r99nv37521
   Van den Bruel A, 2002, J CLIN ENDOCR METAB, V87, P1517, DOI 10.1210/jc.87.4.1517
   Yasuda S, 1998, RADIOLOGY, V207, P775, DOI 10.1148/radiology.207.3.9609903
NR 10
TC 186
Z9 195
U1 0
U2 3
PU WILEY
PI HOBOKEN
PA 111 RIVER ST, HOBOKEN 07030-5774, NJ USA
SN 0023-852X
EI 1531-4995
J9 LARYNGOSCOPE
JI Laryngoscope
PD JUN
PY 2005
VL 115
IS 6
BP 1074
EP 1078
DI 10.1097/01.MLG.0000163098.01398.79
PG 5
WC Medicine, Research & Experimental; Otorhinolaryngology
WE Science Citation Index Expanded (SCI-EXPANDED)
SC Research & Experimental Medicine; Otorhinolaryngology
GA 934BW
UT WOS:000229682900028
PM 15933524
DA 2022-12-31
ER

PT J
AU Barbero, A
   Pagano, M
   Tuli, G
   Buganza, R
   de Sanctis, L
   Bondone, C
AF Barbero, Arianna
   Pagano, Manuela
   Tuli, Gerdi
   Buganza, Raffaele
   de Sanctis, Luisa
   Bondone, Claudia
TI Menorrhagia as main presentation sign of severe hypothyroidism in a
   pediatric patient: a case report
SO ITALIAN JOURNAL OF PEDIATRICS
LA English
DT Article
DE Menorrhagia; Hypothyroidism; Bleeding risk; Coagulation
ID THYROID-FUNCTION; DISTURBANCES; MENSTRUATION; HORMONE
AB Background The relative high frequency of menstrual irregularities in the first two-three years after menarche may lead to the risk of underestimation of associated pathological conditions, which are always to be accurately researched with careful examination and anamnesis. The association between menstrual irregularities and hypothyroidism is described in literature but the available data are scarce and mainly based on adult case series. It is described that low plasma levels of thyroid hormone can shift the hemostatic system towards a hypocoagulable and hyperfibrinolytic state and seem to lead to an increased bleeding risk. Case presentation This case report describes the case of a thirteen years old girl who presented to our Emergency Department complaining of menorrhagia for the last fifteen days, leading to severe anemia. The objective examination revealed clinical signs of hypothyroidism and a severe short stature, lower than mid-parental height, with stunting of growth and a significant bone age delay. Blood exams and thyroid ultrasound were consistent with the diagnosis of severe hypothyroidism in autoimmune thyroiditis with acquired von Willebrand syndrome, growth hormone deficiency. Magnetic resonance showed pituitary functional hyperplasia. The substitutive therapy with levothyroxine led to the resolution of heavy bleeding after five days and following normalization of coagulative parameters and pituitary hyperplasia. Conclusions Hypothyroidism usually presents with unspecific symptoms, with consequent risk of diagnostic delay. It can influence the coagulation system and it seems to be associated to increased risk of menstrual irregularities. We underline the importance of a regular follow up of the pubertal development, including height measurements, thyroid palpation and menstrual anamnesis to intercept red flags findings for hypothyroidism.
C1 [Barbero, Arianna] Univ Turin, Regina Margherita Childrens Hosp, Postgrad Sch Pediat, Dept Pediat & Publ Hlth Sci, Turin, Italy.
   [Pagano, Manuela; Bondone, Claudia] AOU Citta Salute & Sci, Regina Margherita Childrens Hosp, Dept Pediat Emergency, Turin, Italy.
   [Tuli, Gerdi; Buganza, Raffaele; de Sanctis, Luisa] AOU Citta Salute & Sci, Regina Margherita Childrens Hosp, Dept Pediat Endocrinol, Turin, Italy.
C3 A.O.U. Citta della Salute e della Scienza di Torino; University of
   Turin; A.O.U. Citta della Salute e della Scienza di Torino; A.O.U. Citta
   della Salute e della Scienza di Torino
RP Barbero, A (Corresponding author)，Univ Turin, Regina Margherita Childrens Hosp, Postgrad Sch Pediat, Dept Pediat & Publ Hlth Sci, Turin, Italy.
EM dr.arianna.barbero@gmail.com
CR ALLAIN TJ, 1993, J ENDOCRINOL, V139, P9, DOI 10.1677/joe.0.1390009
   Alves C, 2008, CHILD NERV SYST, V24, P1505, DOI 10.1007/s00381-008-0689-2
   Brawner Namnoum A, 1994, Adolesc Med, V5, P157
   BURSTEIN PJ, 1979, ENDOCRINOLOGY, V104, P1107, DOI 10.1210/endo-104-4-1107
   Centers for Diseases Control and Prevention, CDC GROWTH CHARTS
   Chadarevian R, 2001, J CLIN ENDOCR METAB, V86, P732, DOI 10.1210/jc.86.2.732
   de Vries L, 2009, ARCH DIS CHILD, V94, P33, DOI 10.1136/adc.2007.134841
   Dittrich R, 2011, J REPROD IMMUNOL, V90, P58, DOI 10.1016/j.jri.2011.02.009
   Duntas LH, 2012, MED CLIN N AM, V96, P269, DOI 10.1016/j.mcna.2012.01.012
   EGEBERG O, 1963, SCAND J CLIN LAB INV, V15, P1, DOI 10.3109/00365516309051302
   Elbers LPB, 2018, J THROMB HAEMOST, V16, P634, DOI 10.1111/jth.13970
   Franchini M, 2009, SEMIN THROMB HEMOST, V35, P288, DOI 10.1055/s-0029-1222607
   Goodman NF, 2015, ENDOCR PRACT, V21, P1291, DOI 10.4158/EP15748.DSC
   Hanley P, 2016, JAMA PEDIATR, V170, P1008, DOI 10.1001/jamapediatrics.2016.0486
   Joshi J V, 1993, J Postgrad Med, V39, P137
   Kakuno Y, 2010, ENDOCR J, V57, P1017, DOI 10.1507/endocrj.K10E-216
   Koutras DA, 1997, ANN NY ACAD SCI, V816, P280, DOI 10.1111/j.1749-6632.1997.tb52152.x
   Krassas GE, 2010, ENDOCR REV, V31, P702, DOI 10.1210/er.2009-0041
   Krassas GE, 1999, CLIN ENDOCRINOL, V50, P655, DOI 10.1046/j.1365-2265.1999.00719.x
   Michiels JJ, 2001, CLIN APPL THROMB-HEM, V7, P113, DOI 10.1177/107602960100700206
   Sethi Bipin, 2017, Indian J Endocrinol Metab, V21, P302, DOI 10.4103/ijem.IJEM_387_16
   Tanner J, 1975, ASSESSMENT SKELETAL, V2nd
   UNDERWOOD LE, 1992, WILLIAMS TXB ENDOCRI, P1079
   Vescovi PP, 2011, SEMIN THROMB HEMOST, V37, P7, DOI 10.1055/s-0030-1270065
NR 24
TC 0
Z9 0
U1 0
U2 0
PU BMC
PI LONDON
PA CAMPUS, 4 CRINAN ST, LONDON N1 9XW, ENGLAND
SN 1720-8424
EI 1824-7288
J9 ITAL J PEDIATR
JI Ital. J. Pediatr.
PD SEP 11
PY 2022
VL 48
IS 1
AR 171
DI 10.1186/s13052-022-01363-x
PG 5
WC Pediatrics
WE Science Citation Index Expanded (SCI-EXPANDED)
SC Pediatrics
GA 4L3MZ
UT WOS:000852536500002
PM 36089580
OA Green Submitted, gold, Green Published
DA 2022-12-31
ER

PT J
AU Verma, V
   Kumar, Y
   Kotwal, N
   Upreti, V
   Kumar, KVSH
   Singh, Y
   Menon, AS
AF Verma, Vishesh
   Kumar, Yogesh
   Kotwal, Narendra
   Upreti, Vimal
   Kumar, K. V. S. Hari
   Singh, Yashpal
   Menon, Anil S.
TI Thyrotoxic periodic paralysis: A retrospective, observational study from
   India
SO INDIAN JOURNAL OF MEDICAL RESEARCH
LA English
DT Article
DE Channelopathies; hypokalaemia; paralysis; periodic palsy; thyroid
   hormones; thyrotoxicosis; TPP
ID AMERICAN THYROID ASSOCIATION; HYPERTHYROIDISM; DIAGNOSIS; GUIDELINES;
   MANAGEMENT; POTASSIUM
AB Background & objectives: Thyrotoxic periodic paralysis (TPP) is an endocrine emergency presenting with acute-onset flaccid paralysis in a patient having thyrotoxicosis accompanied by hypokalaemia. This study was conducted to evaluate the clinical profile of patients with TPP presenting to three centres in India.
   Methods: This retrospective, observational study was conducted at three tertiary care Armed Forces medical centres, located at Lucknow, Kolkata and Delhi. The history, clinical features, treatment details and outcomes were evaluated.
   Results: Of the 244 patients with thyrotoxicosis, 15 were diagnosed with TPP and included in the study. These 15 patients (14 male and 1 female) had 32 episodes of TPP which were analyzed. The mean age was 30.2 +/- 6.2 yr (range: 21-39), and overt thyrotoxicosis was seen in all patients except one who had subclinical hyperthyroidism. Graves' disease was the most common cause of thyrotoxicosis (13/15) and the remaining two patients had subacute thyroiditis and gestational thyrotoxicosis. Hypokalaemia (serum potassium <3.5 mmol/l) was seen in 12 patients, and the mean serum potassium was 3.2 +/- 0.9 mmol/l (range: 2.1-4.9). All patients had flaccid weakness, predominantly involving the lower limb with no bulbar, respiratory or cranial nerve involvement. The average duration of paralysis was 10.6 +/- 5.7 h (range: 3-28 h).
   Interpretation & conclusions: Our study demonstrated an early age of presentation and presence of clinical and biochemical thyrotoxicosis in majority of patients with TPP. Hypokalaemia may not always be evident in patients with TPP.
C1 [Verma, Vishesh; Menon, Anil S.] Command Hosp, Dept Endocrinol, Lucknow, Uttar Pradesh, India.
   [Kumar, Yogesh] Command Hosp, Dept Endocrinol, Kolkata 700027, W Bengal, India.
   [Kotwal, Narendra; Upreti, Vimal; Kumar, K. V. S. Hari; Singh, Yashpal] Army Hosp R&R, Dept Endocrinol, New Delhi, India.
RP Kumar, Y (Corresponding author)，Command Hosp, Dept Endocrinol, Kolkata 700027, W Bengal, India.
EM yogeshrewari77@gmail.com
RI Verma, Vishesh/AAK-4843-2021; KUMAR, YOGESH/GXN-1220-2022
CR Bahn RS, 2011, THYROID, V21, P593, DOI 10.1089/thy.2010.0417
   Bertola Giorgio, 2002, Recenti Progressi in Medicina, V93, P169
   Chandramohan G, 2018, INDIAN J NEPHROL, V28, P365, DOI 10.4103/ijn.IJN_225_17
   Chang CC, 2013, EUR J ENDOCRINOL, V169, P529, DOI 10.1530/EJE-13-0381
   CHARNESS ME, 1978, JOHNS HOPKINS MED J, V143, P148
   Chaudhry MA, 2016, CURR RHEUMATOL REV, V12, P190, DOI 10.2174/1573397112666160404124822
   Cheema MA, 2018, BMJ CASE REP, V11
   Correia M, 2018, J EMERG MED, V55, P252, DOI 10.1016/j.jemermed.2018.04.063
   Falhammar H, 2013, ENDOCRINE, V43, P274, DOI 10.1007/s12020-012-9777-x
   Fialho Doreen, 2018, Handb Clin Neurol, V148, P505, DOI 10.1016/B978-0-444-64076-5.00032-6
   Gaul C, 2005, MED KLIN, V100, P583, DOI 10.1007/s00063-005-1080-7
   Hsieh MJ, 2008, EUR J NEUROL, V15, P559, DOI 10.1111/j.1468-1331.2008.02132.x
   Kalita J, 2012, ANN INDIAN ACAD NEUR, V15, P186, DOI 10.4103/0972-2327.99708
   KELLEY DE, 1989, ARCH INTERN MED, V149, P2597, DOI 10.1001/archinte.149.11.2597
   Ko GTC, 1996, QJM-INT J MED, V89, P463
   Levitt JO, 2008, J TRANSL MED, V6, DOI 10.1186/1479-5876-6-18
   Lin SH, 2006, CRIT CARE MED, V34, P2984, DOI 10.1097/01.CCM.0000242249.10856.49
   Liu YC, 2004, AM J MED SCI, V327, P264, DOI 10.1097/00000441-200405000-00025
   Lu KC, 2004, AM J EMERG MED, V22, P544, DOI 10.1016/j.ajem.2004.09.016
   Maciel RMB, 2011, NAT REV ENDOCRINOL, V7, P657, DOI 10.1038/nrendo.2011.58
   Manoukian MA, 1999, ARCH INTERN MED, V159, P601, DOI 10.1001/archinte.159.6.601
   Mathew Betsy, 2011, J Assoc Physicians India, V59, P386
   MCFADZEAN AJ, 1967, BMJ-BRIT MED J, V1, P451, DOI 10.1136/bmj.1.5538.451
   OBER KP, 1992, MEDICINE, V71, P109, DOI 10.1097/00005792-199205000-00001
   OKINAKA S, 1957, J CLIN ENDOCR METAB, V17, P1454, DOI 10.1210/jcem-17-12-1454
   Ross DS, 2016, THYROID, V26, P1343, DOI 10.1089/thy.2016.0229
   Salih M, 2017, NETH J MED, V75, P315
   Shiang JC, 2009, EUR J ENDOCRINOL, V161, P911, DOI 10.1530/EJE-09-0553
   SHISHIBA Y, 1966, METABOLIS, V15, P153, DOI 10.1016/0026-0495(66)90037-0
   Vijayakumar A, 2014, J THROID RES, V2014, DOI 10.1155/2014/649502
   Wang PH, 2018, MEDICINE, V97, DOI 10.1097/MD.0000000000013256
NR 31
TC 4
Z9 4
U1 0
U2 0
PU WOLTERS KLUWER MEDKNOW PUBLICATIONS
PI MUMBAI
PA WOLTERS KLUWER INDIA PVT LTD , A-202, 2ND FLR, QUBE, C T S  NO 1498A-2
   VILLAGE MAROL, ANDHERI EAST, MUMBAI, 400059, INDIA
SN 0971-5916
J9 INDIAN J MED RES
JI Indian J. Med. Res.
PD JAN
PY 2020
VL 151
IS 1
BP 42
EP 46
DI 10.4103/ijmr.IJMR_335_18
PG 5
WC Immunology; Medicine, General & Internal; Medicine, Research &
   Experimental
WE Science Citation Index Expanded (SCI-EXPANDED)
SC Immunology; General & Internal Medicine; Research & Experimental
   Medicine
GA KT6PC
UT WOS:000519135300001
PM 32134013
OA gold, Green Published
DA 2022-12-31
ER

PT J
AU Kolarova, H
   Liskova, P
   Tesarova, M
   Vidrova, VK
   Forgac, M
   Zamecnik, J
   Hansikova, H
   Honzik, T
AF Kolarova, Hana
   Liskova, Petra
   Tesarova, Marketa
   Vidrova, Vendula Kucerova
   Forgac, Martin
   Zamecnik, Josef
   Hansikova, Hana
   Honzik, Tomas
TI Unique presentation of LHON/MELAS overlap syndrome caused by m.13046T >
   C in MTND5
SO OPHTHALMIC GENETICS
LA English
DT Article
DE LHON; loss of vision; MELAS; mitochondrial DNA; ND5; overlap syndrome
ID STROKE-LIKE EPISODES; MITOCHONDRIAL-DNA; LACTIC-ACIDOSIS; COMMON-CAUSE;
   ND5 GENE; MUTATION; DISEASE; ENCEPHALOPATHY; MYOPATHY; MELAS
AB Background: Leber hereditary optic neuropathy (LHON) and mitochondrial encephalopathy, myopathy, lactic acidosis and stroke-like episodes (MELAS) syndromes are mitochondrially inherited disorders characterized by acute visual failure and variable multiorgan system presentation, respectively.
   Materials and methods: A 12-year-old girl with otherwise unremarkable medical history presented with abrupt, painless loss of vision. Over the next few months, she developed moderate sensorineural hearing loss, vertigo, migraines, anhedonia and thyroiditis. Ocular examination confirmed bilateral optic nerve atrophy. Metabolic workup documented elevated cerebrospinal fluid lactate. Initial genetic analyses excluded the three most common LHON mutations. Subsequently, Sanger sequencing of the entire mitochondrial DNA (mtDNA) genome was performed.
   Results: Whole mtDNA sequencing revealed a pathogenic heteroplasmic mutation m.13046T>C in MTND5 encoding the ND5 subunit of complex I. This particular variant has previously been described in a single case report of MELAS/Leigh syndrome (subacute necrotizing encephalopathy). Based on the constellation of clinical symptoms in our patient, we diagnose the condition as LHON/MELAS overlap syndrome.
   Conclusions: We describe a unique presentation of LHON/MELAS overlap syndrome resulting from a m.13046T>C mutation in a 12-year-old girl. In patients with sudden vision loss in which three of the most prevalent LHON mitochondrial mutations have been ruled out, molecular genetic examination should be extended to other mtDNA-encoded subunits of MTND5 complex I. Furthermore, atypical clinical presentations must be considered, even in well-described phenotypes.
C1 [Kolarova, Hana; Tesarova, Marketa; Vidrova, Vendula Kucerova; Hansikova, Hana; Honzik, Tomas] Charles Univ Prague, Fac Med 1, Dept Pediat & Adolescent Med, Ke Karlovu 2, Prague 12808 2, Czech Republic.
   [Liskova, Petra] Charles Univ Prague, Fac Med 1, Inst Inherited Metab Disorders, Lab Biol & Pathol Eye, Prague, Czech Republic.
   [Liskova, Petra] Charles Univ Prague, Fac Med 1, Dept Ophthalmol, Prague, Czech Republic.
   [Forgac, Martin] Charles Univ Prague, Fac Med 1, Dept Neurol, Prague, Czech Republic.
   [Forgac, Martin] Charles Univ Prague, Fac Med 1, Ctr Clin Neurosci, Prague, Czech Republic.
   [Forgac, Martin] Gen Univ Hosp Prague, Ke Karlovu 2, Prague 12808 2, Czech Republic.
   [Zamecnik, Josef] Charles Univ Prague, Fac Med 2, Dept Pathol & Mol Med, Prague, Czech Republic.
   [Zamecnik, Josef] Univ Hosp Motol Prague, Prague, Czech Republic.
C3 Charles University Prague; Charles University Prague; Charles University
   Prague; Charles University Prague; Charles University Prague; Charles
   University Prague; General University Hospital Prague; Charles
   University Prague; Motol University Hospital
RP Honzik, T (Corresponding author)，Charles Univ Prague, Fac Med 1, Dept Pediat & Adolescent Med, Ke Karlovu 2, Prague 12808 2, Czech Republic.; Honzik, T (Corresponding author)，Gen Univ Hosp Prague, Ke Karlovu 2, Prague 12808 2, Czech Republic.
EM tomas.honzik@vfn.cz
RI Liskova, Petra/C-9680-2011; Hansikova, Hana/E-9350-2017; Honzik,
   Tomas/N-7509-2017; Tesarova, Marketa/I-1531-2016; Kucerova Vidrova,
   Vendula/G-7161-2017
OI Liskova, Petra/0000-0001-7834-8486; Hansikova, Hana/0000-0002-2734-225X;
   Honzik, Tomas/0000-0003-4300-2519; Tesarova,
   Marketa/0000-0002-5141-2289; Kucerova Vidrova,
   Vendula/0000-0001-9046-1123
FU Charles University in Prague [PRVOUK P24/LF1/3, RVO-VFN 64165, SVV UK
   260148/2015];  [IGA NT 14156/3];  [IGA NT 13114/4];  [GAUK 38515/2015]
FX This work was supported by grants IGA NT 14156/3, IGA NT 13114/4, GAUK
   38515/2015 and by institutional research support by Charles University
   in Prague (PRVOUK P24/LF1/3, RVO-VFN 64165, SVV UK 260148/2015).
CR Bai YD, 2000, MOL CELL BIOL, V20, P805, DOI 10.1128/MCB.20.3.805-815.2000
   Blakely EL, 2005, EUR J HUM GENET, V13, P623, DOI 10.1038/sj.ejhg.5201363
   Blok MJ, 2007, J MED GENET, V44, DOI 10.1136/jmg.2006.045716
   Carelli V, 2004, PROG RETIN EYE RES, V23, P53, DOI 10.1016/j.preteyeres.2003.10.003
   CAVANAGH JB, 1994, BRAIN, V117, P1357, DOI 10.1093/brain/117.6.1357
   Crimi M, 2003, NEUROLOGY, V60, P1857, DOI 10.1212/01.WNL.0000066048.72780.69
   Fraser JA, 2010, SURV OPHTHALMOL, V55, P299, DOI 10.1016/j.survophthal.2009.10.002
   HASEGAWA H, 1991, ANN NEUROL, V29, P601, DOI 10.1002/ana.410290606
   Hofman P, 2011, INVEST OPHTHALMOL, V42, P895
   Mancuso M, 2014, J NEUROL, V261, P504, DOI 10.1007/s00415-013-7225-3
   Mayorov V, 2005, ANN NEUROL, V58, P807, DOI 10.1002/ana.20669
   NIKOSKELAINEN EK, 1995, J NEUROL NEUROSUR PS, V59, P160, DOI 10.1136/jnnp.59.2.160
   Pulkes T, 1999, ANN NEUROL, V46, P916, DOI 10.1002/1531-8249(199912)46:6<916::AID-ANA16>3.0.CO;2-R
   Shanske S, 2008, ARCH NEUROL-CHICAGO, V65, P368, DOI 10.1001/archneurol.2007.67
   WALLACE DC, 1970, BRAIN, V93, P121, DOI 10.1093/brain/93.1.121
   Zhao D, 2011, J HUM GENET, V56, P759, DOI 10.1038/jhg.2011.96
NR 16
TC 9
Z9 10
U1 1
U2 5
PU TAYLOR & FRANCIS INC
PI PHILADELPHIA
PA 530 WALNUT STREET, STE 850, PHILADELPHIA, PA 19106 USA
SN 1381-6810
EI 1744-5094
J9 OPHTHALMIC GENET
JI Ophthalmic Genet.
PY 2016
VL 37
IS 4
BP 419
EP 423
DI 10.3109/13816810.2015.1092045
PG 5
WC Genetics & Heredity; Ophthalmology
WE Science Citation Index Expanded (SCI-EXPANDED)
SC Genetics & Heredity; Ophthalmology
GA EC0HQ
UT WOS:000387780700011
PM 26894521
DA 2022-12-31
ER

PT J
AU Fukuhara, T
   Matsuda, E
   Ogawa, A
   Donishi, R
   Koyama, S
   Fujiwara, K
AF Fukuhara, Takahiro
   Matsuda, Eriko
   Ogawa, Ayame
   Donishi, Ryohei
   Koyama, Satoshi
   Fujiwara, Kazunori
TI Use of Cervical Ultrasonography in Globus Sensation Investigation: A
   Retrospective Cohort Study
SO YONAGO ACTA MEDICA
LA English
DT Article
DE Key words cervical ultrasonography; globus sensa-tion; laryngoscope;
   thyroid disorders; thyroid nodule
ID ULTRASOUND
AB Background A globus sensation is one of the most common complaints in otolaryngological practice. Patients with no associated abnormalities detected during the usual examinations performed in ENT clinics, are being diagnosed with globus sensation. Cervical ultrasonography is usually not performed in ENT clinics; however, it is useful in screening diseases of the subcutaneous tissue/organs, whose detection is not possible with the routine ENT examinations. The purpose of our study was to elucidate whether cervical ultrasound examination identifies abnormalities in patients with globus sensation. Methods A single-centre retrospective cohort study. Cervical ultrasonographic examinations were performed on patients with globus sensation at the Department of Otolaryngology, Head and Neck Surgery of Tottori university hospital, a tertiary care centre, from January 2013 to September 2017. The subjects were 74 patients who complained of globus sensation with no abnormality in general otolaryngological examination including laryngoscopy. Results Ultrasonography detected structural abnormalities in 60.8% of the patients with globus sensation: thyroid disorders in 41 patients, including: 35 patients with thyroid nodules, 4 patients with Hashimoto's disease, 1 patient with Grave's disease, and 1 patient with subacute thyroiditis; Sjogren syndrome in 2 patients; and cervical lipoma in 1 patient. Furthermore, 2 patients with thyroid disorders had concomitant esophageal cancer. Conclusion Cervical ultrasonography identified thyroid disorders in patients with globus sensation, despite the normal ENT status. Therefore, it would be appropriate to adopt cervical ultrasonography as a routine examination at ENT clinics for patients with globus sensation.
C1 [Fukuhara, Takahiro; Matsuda, Eriko; Donishi, Ryohei; Koyama, Satoshi; Fujiwara, Kazunori] Tottori Univ, Fac Med, Sch Med, Dept Otolaryngol Head & Neck Surg, Yonago, Tottori 6838503, Japan.
   [Ogawa, Ayame] Okayama City Hosp, Dept Clin Lab, Okayama 7000962, Japan.
C3 Tottori University
RP Fukuhara, T (Corresponding author)，Tottori Univ, Fac Med, Sch Med, Dept Otolaryngol Head & Neck Surg, Yonago, Tottori 6838503, Japan.
EM tfukuhara3387@tottori-u.ac.jp
CR Fukuhara T, 2017, LARYNGOSCOPE INVEST, V2, P390, DOI 10.1002/lio2.126
   Guldiken B, 2006, ACTA CLIN BELG, V61, P35, DOI 10.1179/acb.2006.007
   Malcomson K G, 1968, J Laryngol Otol, V82, P219, DOI 10.1017/S0022215100068687
   Marshall JN, 1996, CLIN OTOLARYNGOL, V21, P228, DOI 10.1111/j.1365-2273.1996.tb01731.x
   MOLOY PJ, 1982, ARCH OTOLARYNGOL, V108, P740, DOI 10.1001/archotol.1982.00790590062017
   Nam IC, 2015, EUR ARCH OTO-RHINO-L, V272, P1181, DOI 10.1007/s00405-015-3525-9
   Onda K, 2020, YONAGO ACTA MED, V63, P42, DOI 10.33160/yam.2020.02.006
   Purcell John, 1707, TREATISE VAPOURS HYS
   Rasmussen ER, 2018, CLIN OTOLARYNGOL, V43, P854, DOI 10.1111/coa.13065
   Shimura H., 2010, NIHON KOJOSEN GAKKAI, V1, P109
NR 10
TC 0
Z9 0
U1 0
U2 0
PU TOTTORI UNIV MEDICAL PRESS
PI YONAGO
PA 86 NISHI-CHO, YONAGO, TOTTORI-KEN 683-8503, JAPAN
SN 0513-5710
EI 1346-8049
J9 YONAGO ACTA MED
JI Yonago Acta Med.
PD NOV
PY 2021
VL 64
IS 4
BP 360
EP 363
DI 10.33160/yam.2021.11.007
PG 4
WC Medicine, Research & Experimental
WE Science Citation Index Expanded (SCI-EXPANDED)
SC Research & Experimental Medicine
GA XL0AD
UT WOS:000727815600006
PM 34849085
OA gold, Green Published, Green Submitted
DA 2022-12-31
ER

PT J
AU Vernino, S
   Geschwind, M
   Boeve, B
AF Vernino, Steven
   Geschwind, Michael
   Boeve, Bradley
TI Autoimmune encephalopathies
SO NEUROLOGIST
LA English
DT Review
DE dementia; prednisone; methylprednisolone; cancer
ID PARANEOPLASTIC LIMBIC ENCEPHALITIS; POTASSIUM CHANNEL ANTIBODIES;
   MORVANS FIBRILLARY CHOREA; HASHIMOTO ENCEPHALOPATHY; NEUROLOGICAL
   DISORDERS; MALIGNANT THYMOMA; THYROIDITIS; DIAGNOSIS; AUTOANTIBODIES;
   ASSOCIATION
AB Background: Evaluation of patients with recent onset of progressive cognitive and behavioral problems can be challenging. Psychiatric disorders, metabolic derangements, toxins and infections are generally considered in the differential diagnosis along with prion disorders (Creutzfeldt-Jakob disease) and rapidly progressive degenerative dementias. Some subacute encephalopathies are caused by autoimmune or inflammatory mechanisms, recognized by the association with autoantibody markers and/or clear response to immunomodulatory treatment. This review describes the clinical features of these potentially reversible autoimmune encephalopathies.
   Review Summary: Morvan syndrome, paraneoplastic limbic encephalitis (PLE), and nonparaneoplastic autoimmune limbic encephalitis have characteristic clinical and serological features. Limbic encephalitis is characterized by short-term memory impairment, complex partial temporal lobe seizures and psychiatric symptoms. Signal abnormalities in the mesial temporal lobes without contrast enhancement are the typical MRI findings. Morvan syndrome presents with behavioral changes, hallucinations, severe insomnia, autonomic hyperactivity and neuromyotonia (spontaneous muscle activity). Corticosteroid-responsive encephalopathy associated with evidence of thyroid autoimmunity (sometimes called Hashimoto encephalopathy) has a broad range of clinical presentation. Cognitive impairment with tremor, seizures, stroke-like events (including transient aphasia) and normal thyroid hormone levels is a common scenario. In the absence of diagnostic serological findings, clinical improvement with corticosteroids may be the only evidence of autoimmune encephalopathy.
   Conclusions: Autoimmune encephalopathies are an important cause of rapidly progressive cognitive and behavioral decline that probably remain under recognized. Electroencephalography, brain MRI, cerebrospinal fluid examination and serological tests are useful diagnostic tools. With increased clinical suspicion, these diseases may be diagnosed and treated successfully.
C1 Univ Texas, SW Med Ctr, Dept Neurol, Dallas, TX 75390 USA.
   Univ Calif San Francisco, Dept Neurol, San Francisco, CA 94143 USA.
   Mayo Clin, Dept Neurol, Rochester, MN USA.
C3 University of Texas System; University of Texas Dallas; University of
   Texas Southwestern Medical Center Dallas; University of California
   System; University of California San Francisco; Mayo Clinic
RP Vernino, S (Corresponding author)，Univ Texas, SW Med Ctr, Dept Neurol, 5323 Harry Hines Blvd, Dallas, TX 75390 USA.
EM steven.vernino@utsouthwestem.edu
RI Vernino, Steven/AAD-5181-2020
OI Vernino, Steven/0000-0001-7799-8495
CR AHERN GL, 1994, NEUROLOGY, V44, P1270, DOI 10.1212/WNL.44.7.1270
   Ances BM, 2005, BRAIN, V128, P1764, DOI 10.1093/brain/awh526
   Barber PA, 2000, NEUROLOGY, V54, P771, DOI 10.1212/WNL.54.3.771
   Bohnen NILJ, 1997, NEUROLOGY, V49, P246, DOI 10.1212/WNL.49.1.246
   BRAIN L, 1966, LANCET, V2, P512
   Brierley JB, 1960, BRAIN, V83, P356
   Buckley C, 2001, ANN NEUROL, V50, P73, DOI 10.1002/ana.1097
   Caselli RJ, 1999, NEUROLOGY, V53, P1579, DOI 10.1212/WNL.53.7.1579
   Castillo P, 2006, ARCH NEUROL-CHICAGO, V63, P197, DOI 10.1001/archneur.63.2.197
   Chong JY, 2003, ARCH NEUROL-CHICAGO, V60, P164, DOI 10.1001/archneur.60.2.164
   CORSELLIS JA, 1968, BRAIN, V91, P481, DOI 10.1093/brain/91.3.481
   Creutzfeldt CJ, 2005, J NEUROL, V252, P1285, DOI 10.1007/s00415-005-0832-x
   CUNNINGHAM JD, 1994, ANN THORAC SURG, V58, P250, DOI 10.1016/0003-4975(94)91119-3
   Dalmau J, 2004, BRAIN, V127, P1831, DOI 10.1093/brain/awh203
   Dalmau J, 2007, ANN NEUROL, V61, P25, DOI 10.1002/ana.21050
   Echebarria LEH, 2000, NEUROLOGY, V54, P1539, DOI 10.1212/WNL.54.7.1539
   Fakhoury T, 1999, SEIZURE-EUR J EPILEP, V8, P427, DOI 10.1053/seiz.1999.0333
   Gultekin SH, 2000, BRAIN, V123, P1481, DOI 10.1093/brain/123.7.1481
   Hart IK, 1997, ANN NEUROL, V41, P238, DOI 10.1002/ana.410410215
   Hussain NS, 2005, NEUROLOGY, V64, P165, DOI 10.1212/01.WNL.0000148580.98997.C5
   Josephs KA, 2004, J CLIN NEUROPHYSIOL, V21, P440, DOI 10.1097/00004691-200411000-00008
   Josephs KA, 2001, ANN NEUROL, V50, pS34
   KothbauerMargreiter I, 1996, J NEUROL, V243, P585, DOI 10.1007/BF00900946
   Lawn ND, 2003, MAYO CLIN PROC, V78, P1363, DOI 10.4065/78.11.1363
   Lee EK, 1998, J NEUROL NEUROSUR PS, V65, P857, DOI 10.1136/jnnp.65.6.857
   Liguori R, 2001, BRAIN, V124, P2417, DOI 10.1093/brain/124.12.2417
   Lucchinetti CF, 1998, NEUROLOGY, V50, P652, DOI 10.1212/WNL.50.3.652
   Madrid A, 1996, J NEUROL, V243, P350, DOI 10.1007/BF00868410
   MCARDLE JP, 1988, PATHOLOGY, V20, P292, DOI 10.3109/00313028809059510
   McKnight K, 2005, NEUROLOGY, V65, P1730, DOI 10.1212/01.wnl.0000187129.66353.13
   Morvan A, 1890, GAZETTE HEBDOMADAIRE, P173
   Pittock SJ, 2004, ANN NEUROL, V56, P715, DOI 10.1002/ana.20269
   Pozo-Rosich P, 2003, ANN NEUROL, V54, P530, DOI 10.1002/ana.10713
   Rees JH, 2001, BRAIN, V124, P2223, DOI 10.1093/brain/124.11.2223
   Saiz A, 1999, ANN NEUROL, V46, P774, DOI 10.1002/1531-8249(199911)46:5<774::AID-ANA14>3.0.CO;2-N
   Scheid R, 2004, ARCH NEUROL-CHICAGO, V61, P1785, DOI 10.1001/archneur.61.11.1785
   Schott JM, 2003, LANCET, V361, P1266, DOI 10.1016/S0140-6736(03)12983-2
   SHAW PJ, 1991, NEUROLOGY, V41, P228, DOI 10.1212/WNL.41.2_Part_1.228
   Steinhoff BJ, 2004, ANN NEUROL, V56, P702, DOI 10.1002/ana.20261
   Thieben MJ, 2004, NEUROLOGY, V62, P1177, DOI 10.1212/01.WNL.0000122648.19196.02
   Vernino S, 2004, NEURO-ONCOLOGY, V6, P55, DOI 10.1215/S1152851703000395
   Vernino S, 2004, CLIN CANCER RES, V10, P7270, DOI 10.1158/1078-0432.CCR-04-0735
   Vernino S, 2002, MUSCLE NERVE, V26, P702, DOI 10.1002/mus.10266
   Vincent A, 2004, BRAIN, V127, P701, DOI 10.1093/brain/awh077
   Vincent A, 2006, NEURON, V52, P123, DOI 10.1016/j.neuron.2006.09.024
   Voltz R, 1999, NEW ENGL J MED, V340, P1788, DOI 10.1056/NEJM199906103402303
   Watemberg N, 2006, J CHILD NEUROL, V21, P1, DOI 10.1177/08830738060210010201
   Younes-Mhenni S, 2004, BRAIN, V127, P2331, DOI 10.1093/brain/awh247
NR 48
TC 66
Z9 71
U1 0
U2 20
PU LIPPINCOTT WILLIAMS & WILKINS
PI PHILADELPHIA
PA 530 WALNUT ST, PHILADELPHIA, PA 19106-3621 USA
SN 1074-7931
J9 NEUROLOGIST
JI Neurologist
PD MAY
PY 2007
VL 13
IS 3
BP 140
EP 147
DI 10.1097/01.nrl.0000259483.70041.55
PG 8
WC Clinical Neurology
WE Science Citation Index Expanded (SCI-EXPANDED)
SC Neurosciences & Neurology
GA 165QB
UT WOS:000246319200005
PM 17495758
DA 2022-12-31
ER

PT J
AU Zhai, JL
   Zhong, ME
   Shen, JX
   Tan, HN
   Li, Z
AF Zhai, Jiliang
   Zhong, Min-Er
   Shen, Jianxiong
   Tan, Haining
   Li, Zheng
TI Kyphoscoliosis with Klippel-Trenaunay syndrome: a case report and
   literature review
SO BMC MUSCULOSKELETAL DISORDERS
LA English
DT Review
DE Klippel-Trenaunay syndrome; Kyphoscoliosis; Scoliosis; Venous
   varicosities; Capillary malformations; Limb hypertrophy
ID MALFORMATIONS; SCOLIOSIS; FEATURES
AB BackgroundKlippel-Trenaunay syndrome (KTS) is a rare congenital syndrome characterized by the triad of venous varicosities, capillary malformations and limb hypertrophy. However, KTS may rarely occur in combination with kyphoscoliosis.Case presentationWe presented an 18-year-old female with KTS and kyphoscoliosis. Hypertrophy of bone and soft tissue affected her left face, trunk and lower limb. Moreover, the patient is associated with subacute thyroiditis, vitamin D deficiency and iron deficiency anemia, high level of D-dimer, swollen tonsil, kyphoscoliosis and Chiari-I-malformation without syringomyelia. A posterior correction and spinal fusion from T10 to L5 levels were performed for this patient. The lumbar curve was corrected from 105 degrees to 60 degrees and the kyphosis improved from 58 degrees to 26 degrees. The distance of trunk shift decreased from 10cm to 1.4cm. There were no thrombotic events occurred. At the 8th month follow-up, there was no significantly change of the curve in the coronal and sagittal radiographs. During the 31-month follow-up, the patient did not experience any discomfort. And her general appearance did not have any change until the last follow-up. However, she refused to take radiograph for worrying about radiation.ConclusionsKTS is a rare disease with classic clinical triad. However, it can also have other different features, including kyphoscoliosis, elevated D-Dimer, vitamin D deficiency and iron-deficiency anemia. These issues should be taken into consideration when planning treatment for kyphoscoliosis in KTS patients.
C1 [Zhai, Jiliang; Shen, Jianxiong; Tan, Haining; Li, Zheng] Chinese Acad Med Sci, Dept Orthopaed Surg, Peking Union Med Coll Hosp, Beijing 100730, Peoples R China.
   [Zhai, Jiliang; Zhong, Min-Er; Shen, Jianxiong; Tan, Haining; Li, Zheng] Peking Union Med Coll, Beijing 100730, Peoples R China.
   [Zhong, Min-Er] Chinese Acad Med Sci, Dept Gen Surg, Peking Union Med Coll Hosp, Beijing, Peoples R China.
C3 Chinese Academy of Medical Sciences - Peking Union Medical College;
   Peking Union Medical College Hospital; Chinese Academy of Medical
   Sciences - Peking Union Medical College; Peking Union Medical College;
   Chinese Academy of Medical Sciences - Peking Union Medical College;
   Peking Union Medical College Hospital
RP Shen, JX (Corresponding author)，Chinese Acad Med Sci, Dept Orthopaed Surg, Peking Union Med Coll Hosp, Beijing 100730, Peoples R China.; Shen, JX (Corresponding author)，Peking Union Med Coll, Beijing 100730, Peoples R China.
EM sjxpumch@163.com
RI Shen, Jianxiong/AAH-6200-2019
OI Zhong, Min-Er/0000-0003-3532-7890
CR Arai Y, 2002, ARCH ORTHOP TRAUM SU, V122, P120, DOI 10.1007/s004020100334
   Furness PD, 2001, J UROLOGY, V166, P1418, DOI 10.1016/S0022-5347(05)65798-9
   Gloviczki P, 2007, PHLEBOLOGY, V22, P291, DOI 10.1258/026835507782655209
   Hu P, 2013, J CHIN MED ASSOC, V76, P229, DOI 10.1016/j.jcma.2012.12.004
   Huiras EE, 2005, PEDIATRICS, V116, pE596, DOI 10.1542/peds.2004-1607
   Husmann DA, 2007, J UROLOGY, V177, P1244, DOI 10.1016/j.juro.2006.11.099
   Jacob AG, 1998, MAYO CLIN PROC, V73, P28
   Kihiczak GG, 2006, INT J DERMATOL, V45, P883, DOI 10.1111/j.1365-4632.2006.02940.x
   Lacerda LD, 2014, RADIOL RES PRACT, V2014, DOI 10.1155/2014/947451
   Mazoyer E, 2002, CLIN LAB HAEMATOL, V24, P243, DOI 10.1046/j.1365-2257.2002.00447.x
   Ogura Y, 2011, SCOLIOSIS SPINAL DIS, V6, DOI 10.1186/1748-7161-6-3
   Redondo P, 2009, J AM ACAD DERMATOL, V61, P621, DOI 10.1016/j.jaad.2009.04.027
   Rohany M, 2007, AM J NEURORADIOL, V28, P584
   Samo S, 2013, CASE REP GASTROINTES, V2013, DOI 10.1155/2013/813653
   SAMUEL M, 1995, BRIT J SURG, V82, P757, DOI 10.1002/bjs.1800820615
   SERVELLE M, 1985, ANN SURG, V201, P365, DOI 10.1097/00000658-198503000-00020
   Tubbs RS, 2011, J NEUROSURG-PEDIATR, V7, P248, DOI 10.3171/2010.12.PEDS10379
   Zhu ZZ, 2016, SPINE, V41, pE276, DOI 10.1097/BRS.0000000000001406
NR 18
TC 4
Z9 4
U1 2
U2 5
PU BMC
PI LONDON
PA CAMPUS, 4 CRINAN ST, LONDON N1 9XW, ENGLAND
SN 1471-2474
J9 BMC MUSCULOSKEL DIS
JI BMC Musculoskelet. Disord.
PD JAN 5
PY 2019
VL 20
AR 10
DI 10.1186/s12891-018-2393-z
PG 7
WC Orthopedics; Rheumatology
WE Science Citation Index Expanded (SCI-EXPANDED)
SC Orthopedics; Rheumatology
GA HG4PN
UT WOS:000454957500013
PM 30611239
OA Green Published, gold
DA 2022-12-31
ER

PT J
AU Murakami, R
   Kawai, T
   Meguro, S
   Hayashi, M
   Itoh, H
AF Murakami, Rie
   Kawai, Toshihide
   Meguro, Shu
   Hayashi, Matsuhiko
   Itoh, Hiroshi
TI A case of autoimmune polyendocrine syndrome type I with strong positive
   GAD antibody titer, followed up with glucose tolerance measured by oral
   glucose tolerance test
SO NEUROENDOCRINOLOGY LETTERS
LA English
DT Article
DE autoimmune polyendocrine syndrome type I; glutamic acid decarboxylase;
   oral glucose tolerance test; impaired glucose tolerance; autoimmune
   disease
ID STIFF-MAN SYNDROME; AUTOANTIBODIES; DECARBOXYLASE; EPITOPES
AB A 26-year-old Japanese woman presented with adrenal insufficiency, and treatment was started with cortisone and fludrocortisone in 1975. A few years later, she presented with hypoparathyroidism and was diagnosed with autoimmune polyendocrine syndrome type I (APS I), and treatment with calcium and alfacalcidol was started. She was found to have subacute thyroiditis and relative adrenal failure in 2006. Her condition remained stable under treatment with cortisone, fludrocortisone, levothyroxine, calcium lactate, precipitated calcium carbonate and alfacalcidol. While antibodies against pancreatic glutamic acid decarboxylase (GAD) were strongly positive (7,690 U/ml), fasting glucose level was 4.9 mmol/L and HbA1c was 6.3% on admission. As GAD antibody showed a high-titer of >10,000 U/ml and fasting plasma glucose level showed a rising trend, we performed 75-g oral glucose tolerance test (OGTT) 6 years after discharge. Whereas OGTT in 2012 showed impaired glucose tolerance, glucose tolerance had reverted to normal in 2014. A patient with a high-titer GAD antibody does not always have progressive glucose intolerance. GAD antibody positivity is common in not only type 1 diabetes, but also APS I and stiff-person syndrome (SPS). There are differences in recognized epitopes among the three disorders. Epitopes for GAD65 antibody associated with type 1 diabetes are located in the middle region and the COOH-terminal of the GAD65 protein, whereas epitopes associated with SPS reside in the NH2-terminal in addition to the middle region and COOH-terminal. The present case suggests that these differences in epitopes may be related to various pathogenic mechanisms including glucose intolerance.
C1 [Murakami, Rie; Kawai, Toshihide; Meguro, Shu; Hayashi, Matsuhiko; Itoh, Hiroshi] Keio Univ, Sch Med, Dept Internal Med, Shinjuku Ku, Tokyo, Japan.
   [Kawai, Toshihide] Tokyo Saiseikai Cent Hosp, Dept Internal Med, Minato Ku, 1-4-17 Mita, Tokyo 1080073, Japan.
C3 Keio University; Tokyo Saiseikai Central Hospital
RP Kawai, T (Corresponding author)，Tokyo Saiseikai Cent Hosp, Dept Internal Med, Minato Ku, 1-4-17 Mita, Tokyo 1080073, Japan.
EM tkawai@saichu.jp
RI Kawai, Toshihide/L-6288-2019; Meguro, Shu/AAE-7261-2020
OI Kawai, Toshihide/0000-0003-4419-337X; 
FU JSPS [26350905]
FX This work was supported by JSPS KAKENHI Grant Number 26350905. We thank
   Dr. Wendy Gray for editing the manuscript.
CR BJORK E, 1994, DIABETES, V43, P161, DOI 10.2337/diabetes.43.1.161
   Dabelea D, 2009, LANCET, V373, P1999, DOI 10.1016/S0140-6736(09)60874-6
   KIM J, 1994, J EXP MED, V180, P595, DOI 10.1084/jem.180.2.595
   Knip M, 2016, PEDIATR DIABETES, V17, P17, DOI 10.1111/pedi.12386
   Maruyama T, 2007, CLIN EXP IMMUNOL, V150, P416, DOI 10.1111/j.1365-2249.2007.03527.x
   Maruyama T, 2008, DIABETES CARE, V31, P1602, DOI 10.2337/dc08-0235
   Soderbergh A, 2004, J CLIN ENDOCR METAB, V89, P557, DOI 10.1210/jc.2003-030279
   Tuomi T, 1996, J CLIN ENDOCR METAB, V81, P1488, DOI 10.1210/jc.81.4.1488
NR 8
TC 1
Z9 1
U1 0
U2 0
PU MAGHIRA & MAAS PUBLICATIONS
PI STOCKHOLM
PA PO BOX 26132, S-100 41 STOCKHOLM, SWEDEN
SN 0172-780X
J9 NEUROENDOCRINOL LETT
JI Neuroendocrinol. Lett.
PY 2016
VL 37
IS 8
BP 540
EP 542
PG 3
WC Endocrinology & Metabolism; Neurosciences
WE Science Citation Index Expanded (SCI-EXPANDED)
SC Endocrinology & Metabolism; Neurosciences & Neurology
GA ER4AM
UT WOS:000398741400003
DA 2022-12-31
ER

PT J
AU Mora-Rillo, M
   Arsuaga, M
   Ramirez-Olivencia, G
   de la Calle, F
   Borobia, AM
   Sanchez-Seco, P
   Lago, M
   Figueira, JC
   Fernandez-Puntero, B
   Viejo, A
   Negredo, A
   Nunez, C
   Flores, E
   Carcas, AJ
   Jimenez-Yuste, V
   Lasala, F
   Garcia-de-Lorenzo, A
   Arnalich, F
   Arribas, JR
AF Mora-Rillo, Marta
   Arsuaga, Marta
   Ramirez-Olivencia, German
   de la Calle, Fernando
   Borobia, Alberto M.
   Sanchez-Seco, Paz
   Lago, Mar
   Figueira, Juan C.
   Fernandez-Puntero, Belen
   Viejo, Aurora
   Negredo, Anabel
   Nunez, Concepcion
   Flores, Eva
   Carcas, Antonio J.
   Jimenez-Yuste, Victor
   Lasala, Fatima
   Garcia-de-Lorenzo, Abelardo
   Arnalich, Francisco
   Arribas, Jose R.
CA La Paz-Carlos III Univ Hosp Isolat
TI Acute respiratory distress syndrome after convalescent plasma use:
   treatment of a patient with Ebola virus disease contracted in Madrid,
   Spain
SO LANCET RESPIRATORY MEDICINE
LA English
DT Article
ID HEMORRHAGIC-FEVER
AB Background In the current epidemic of Ebola virus disease, health-care workers have been transferred to Europe and the USA for optimised supportive care and experimental treatments. We describe the clinical course of the first case of Ebola virus disease contracted outside of Africa, in Madrid, Spain.
   Methods Herein we report clinical, laboratory, and virological findings of the treatment of a female nurse assistant aged 44 years who was infected with Ebola virus around Sept 25-26, 2014, while caring for a Spanish missionary with confirmed Ebola virus disease who had been medically evacuated from Sierra Leone to La Paz-Carlos III University Hospital, Madrid. We also describe the use of experimental treatments for Ebola virus disease in this patient.
   Findings The patient was symptomatic for 1 week before first hospital admission on Oct 6, 2014. We used supportive treatment with intravenous fluids, broad-spectrum antibiotics, and experimental treatments with convalescent plasma from two survivors of Ebola virus disease and high-dose favipiravir. On day 10 of illness, she had acute respiratory distress syndrome, possibly caused by transfusion-related acute lung injury, which was managed without mechanical ventilation. Discharge was delayed because of the detection of viral RNA in several bodily fluids despite clearance of viraemia. The patient was discharged on day 34 of illness. At the time of discharge, the patient had possible subacute post-viral thyroiditis. None of the people who had contact with the patient before and after admission became infected with Ebola virus.
   Interpretation This report emphasises the uncertainties about the efficacy of experimental treatments for Ebola virus disease. Clinicians should be aware of the possibility of transfusion-related acute lung injury when using convalescent plasma for the treatment of Ebola virus disease.
C1 [Mora-Rillo, Marta; Arsuaga, Marta; Ramirez-Olivencia, German; de la Calle, Fernando; Lago, Mar; Arnalich, Francisco; Arribas, Jose R.] La Paz Carlos III Univ Hosp, IdiPAZ, Dept Internal Med, Madrid 28046, Spain.
   [Borobia, Alberto M.; Carcas, Antonio J.] La Paz Carlos III Univ Hosp, IdiPAZ, Dept Clin Pharmacol, Madrid 28046, Spain.
   [Figueira, Juan C.; Flores, Eva; Garcia-de-Lorenzo, Abelardo] La Paz Carlos III Univ Hosp, IdiPAZ, Dept Crit Care, Madrid 28046, Spain.
   [Fernandez-Puntero, Belen] La Paz Carlos III Univ Hosp, IdiPAZ, Dept Lab Med, Madrid 28046, Spain.
   [Nunez, Concepcion] La Paz Carlos III Univ Hosp, IdiPAZ, Dept Occupat Hlth, Madrid 28046, Spain.
   [Viejo, Aurora; Jimenez-Yuste, Victor] La Paz Carlos III Univ Hosp, IdiPAZ, Dept Haematol, Madrid 28046, Spain.
   [Sanchez-Seco, Paz; Negredo, Anabel] Inst Salud Carlos III, Ctr Nacl Microbiol, Arbovirus Lab, Madrid, Spain.
C3 Hospital Carlos III; Hospital Carlos III; Hospital Carlos III; Hospital
   Carlos III; Hospital Carlos III; Hospital Carlos III; Instituto de Salud
   Carlos III; Centro Nacional de Microbiologa (CNM)
RP Arribas, JR (Corresponding author)，La Paz Carlos III Univ Hosp, IdiPAZ, Dept Internal Med, Infect Dis Unit, Paseo Castellana, Madrid 28046, Spain.
EM joser.arribas@salud.madrid.org
RI Arnalich, Francisco/J-8184-2017; JADO, ISABEL/E-9952-2018; Carcas,
   Antonio J/E-1149-2012; Negredo, Ana/AAE-6155-2020; Rubio, Jose
   Miguel/L-1104-2014; Jimenez-Yuste, Victor/C-3762-2013; Escudero,
   Raquel/I-3353-2017; Mingorance, Jesus/B-7562-2009; Soto, Antonio
   Buño/AAM-4851-2020; Arsuaga Vicente, Marta/GXF-8730-2022; Anda,
   Pedro/V-8436-2019; Arnalich, Francisco/AAF-5924-2021; Arnalich,
   Francisco/K-7723-2014; Borobia, Alberto M./H-6887-2013; Mora-Rillo,
   Marta/E-8211-2015; Arribas, Jose/A-1595-2015
OI JADO, ISABEL/0000-0002-4871-9407; Carcas, Antonio J/0000-0003-1823-4174;
   Negredo, Ana/0000-0001-7491-1032; Jimenez-Yuste,
   Victor/0000-0003-3937-3499; Escudero, Raquel/0000-0001-6275-3225;
   Mingorance, Jesus/0000-0001-6173-5711; Soto, Antonio
   Buño/0000-0002-8306-889X; Anda, Pedro/0000-0001-9081-8188; Arnalich,
   Francisco/0000-0003-2943-0373; Borobia, Alberto M./0000-0002-8584-3263;
   Diaz Sarmiento, Rafael/0000-0001-7932-2747; Bravo Ortiz, Maria
   Fe/0000-0001-7969-9245; de la Calle-Prieto,
   Fernando/0000-0003-2544-3492; RUBIO, JOSE M./0000-0002-1903-6711;
   Mora-Rillo, Marta/0000-0002-2735-5931; LASALA,
   FATIMA/0000-0001-8183-1866; Alvarez, Cristina/0000-0002-4684-1652;
   Arribas, Jose/0000-0002-7410-9450; Arsuaga Vicente,
   Marta/0000-0001-5522-3728; Palao Tarrero, Angela/0000-0003-2717-5807
FU La Paz-Carlos III University Hospital
FX La Paz-Carlos III University Hospital.
CR Aylward B, 2014, NEW ENGL J MED, V371, P1481, DOI 10.1056/NEJMoa1411100
   Bah EI, 2015, NEW ENGL J MED, V372, P40, DOI 10.1056/NEJMoa1411249
   Bannister B, 2009, LANCET INFECT DIS, V9, P45, DOI 10.1016/S1473-3099(08)70304-9
   Bausch DG, 2007, J INFECT DIS, V196, pS142, DOI 10.1086/520545
   Chertow DS, 2014, NEW ENGL J MED, V371, P2054, DOI 10.1056/NEJMp1413084
   Chevalier MS, 2014, MMWR-MORBID MORTAL W, V63, P1087
   Fowler RA, 2014, AM J RESP CRIT CARE, V190, P733, DOI 10.1164/rccm.201408-1514CP
   Frieden TR, 2014, NEW ENGL J MED, V371, P1177, DOI 10.1056/NEJMp1409903
   Furuta Y, 2009, ANTIVIR RES, V82, P95, DOI 10.1016/j.antiviral.2009.02.198
   Kreil TR, 2015, EMERG INFECT DIS, V21, P521, DOI 10.3201/eid2103.141838
   Kreuels B, 2014, NEW ENGL J MED, V371, P2394, DOI 10.1056/NEJMoa1411677
   Lopaz MA, 2015, EUROSURVEILLANCE, V20, DOI 10.2807/1560-7917.ES2015.20.1.21003
   Lyon GM, 2014, NEW ENGL J MED, V371, P2402, DOI 10.1056/NEJMoa1409838
   Parra JM, 2014, NEW ENGL J MED, V371, P2439, DOI 10.1056/NEJMc1412662
   Moreau MS, 2015, EURO SURVEILL, V20, P21017
   Mupapa K, 1999, J INFECT DIS, V179, pS18, DOI 10.1086/514298
   Nfon CK, 2013, PLOS ONE, V8, DOI 10.1371/journal.pone.0061904
   Rowe AK, 1999, J INFECT DIS, V179, pS28, DOI 10.1086/514318
   Sadek RF, 1999, J INFECT DIS, V179, pS24, DOI 10.1086/514311
   Schieffelin JS, 2014, NEW ENGL J MED, V371, P2092, DOI 10.1056/NEJMoa1411680
   Sissoko D, 2015, C RETR OPP INF SEATT
   Vlaar APJ, 2013, LANCET, V382, P984, DOI 10.1016/S0140-6736(12)62197-7
   Wolf T, 2015, LANCET, V385, P1428, DOI 10.1016/S0140-6736(14)62384-9
   World Health Organization, 2014, US CONV WHOL BLOOD P
NR 24
TC 93
Z9 101
U1 0
U2 58
PU ELSEVIER SCI LTD
PI OXFORD
PA THE BOULEVARD, LANGFORD LANE, KIDLINGTON, OXFORD OX5 1GB, OXON, ENGLAND
SN 2213-2600
J9 LANCET RESP MED
JI Lancet Resp. Med.
PD JUL
PY 2015
VL 3
IS 7
BP 554
EP 562
DI 10.1016/S2213-2600(15)00180-0
PG 9
WC Critical Care Medicine; Respiratory System
WE Science Citation Index Expanded (SCI-EXPANDED)
SC General & Internal Medicine; Respiratory System
GA CM4IL
UT WOS:000357648000025
PM 26041403
DA 2022-12-31
ER

PT J
AU Piga, M
   Cocco, MC
   Serra, A
   Boi, F
   Loy, M
   Mariotti, S
AF Piga, M.
   Cocco, M. C.
   Serra, A.
   Boi, F.
   Loy, M.
   Mariotti, S.
TI The usefulness of Tc-99m-sestaMIBI thyroid scan in the differential
   diagnosis and management of amiodarone-induced thyrotoxicosis
SO EUROPEAN JOURNAL OF ENDOCRINOLOGY
LA English
DT Article
ID FLOW DOPPLER SONOGRAPHY; SUBACUTE THYROIDITIS; TC-99M MIBI; IN-VITRO;
   CHALLENGE; TISSUE; PERIOD
AB Background: Amiodarone-induced thyrotoxicosis (AIT) is caused by excessive hormone synthesis and release (AIT I) or a destructive process (AIT II). This differentiation has important therapeutic implications.
   Purpose: To evaluate Tc-99m-sestaMIBI (MIBI) thyroid scintigraphy in addition to other diagnostic tools in the diagnosis and management of AIT.
   Subjects and methods: Thyroid (TcO4-)-Tc-99m and Tc-99m-MIBI scintigraphies were performed in 20 consecutive AIT patients, along with a series of biochemical and instrumental investigations (measurement of thyrotrophin, free thyroid hormones and thyroid autoantibodies; thyroid colour-flow Doppler sonography (CFDS) and thyroid radioiodine uptake (RAIU)).
   Results: On the basis of instrumental and laboratory data (excluding thyroid Tc-99m-MIBI scintigraphy) and follow-up. AIT patients could be subdivided into six with AIT I, ten with AIT II and four with indefinite forms of AIT (AIT Ind). Tc-99m-MIBI uptake results were normal/increased in all the six patients with AIT I and absent in all the ten patients with AIT II. The remaining four patients with AIT Ind showed low, patchy and persistent uptake in two cases in the other two evident MIBI uptake followed by a rapid washout. MIBI scintigraphy was superior to all other diagnostic tools, including CFDS (suggestive of AIT I in three patients with AIT II and of AIT II in three with AIT Ind) and RAIU, which was measurable in all patients with AIT I, and also in four out of the ten with AIT II.
   Conclusion: Thyroid MIBI scintigraphy may be proposed as an easy and highly effective tool for the differential diagnosis of different forms of AIT.
C1 [Piga, M.; Loy, M.] Azienda Osped Univ Cagliari, Univ Cagliari, Dept Med Sci M Aresu, Monserrato, CA, Italy.
   [Cocco, M. C.; Serra, A.; Mariotti, S.] Univ Cagliari, Dept Med Sci, Cagliari, Italy.
C3 University of Cagliari; University of Cagliari
RP Piga, M (Corresponding author)，Azienda Osped Univ Cagliari, Univ Cagliari, Dept Med Sci M Aresu, SS 554-09042, Monserrato, CA, Italy.
EM pigam@medicina.unica.it
RI Mariotti, Stefano/AAN-1948-2020
OI BOI, FRANCESCO/0000-0002-9924-5192
CR AKTOLUN C, 1994, CLIN NUCL MED, V19, P1063, DOI 10.1097/00003072-199419120-00005
   Bartalena L, 2004, CLIN ENDOCRINOL, V61, P494, DOI 10.1111/j.1365-2265.2004.02119.x
   Bartalena L, 2002, CLIN ENDOCRINOL, V56, P23, DOI 10.1046/j.0300-0664.2001.01458.x
   Bartalena L, 1996, J CLIN ENDOCR METAB, V81, P2930, DOI 10.1210/jc.81.8.2930
   Bogazzi F, 2006, J ENDOCRINOL INVEST, V29, P694, DOI 10.1007/BF03344178
   Bogazzi F, 2001, THYROID, V11, P511, DOI 10.1089/105072501300176471
   Bogazzi F, 2003, J ENDOCRINOL INVEST, V26, P635, DOI 10.1007/BF03347021
   Bogazzi F, 1997, THYROID, V7, P541, DOI 10.1089/thy.1997.7.541
   Bogazzi F, 2007, CLIN ENDOCRINOL, V67, P533, DOI 10.1111/j.1365-2265.2007.02920.x
   Boi F, 2003, EUR J ENDOCRINOL, V149, P493, DOI 10.1530/eje.0.1490493
   BRAIN SR, 2007, ENDOCR PRACT, V13, P413
   BRENNAN MD, 1995, THYROID, V5, P177, DOI 10.1089/thy.1995.5.177
   CHIOVATO L, 1994, ENDOCRINOLOGY, V134, P2277, DOI 10.1210/en.134.5.2277
   CHIU ML, 1990, J NUCL MED, V31, P1640
   Daniels GH, 2001, J CLIN ENDOCR METAB, V86, P3, DOI 10.1210/jc.86.1.3
   DELMONMOINGEON LI, 1990, CANCER RES, V50, P2198
   Eaton SEM, 2002, CLIN ENDOCRINOL, V56, P33, DOI 10.1046/j.0300-0664.2001.01457.x
   FARWELL AP, 1990, JAMA-J AM MED ASSOC, V263, P1526, DOI 10.1001/jama.263.11.1526
   Fukumoto M, 2004, ANN NUCL MED, V18, P79, DOI 10.1007/BF02985098
   Goldschlager N, 2000, ARCH INTERN MED, V160, P1741, DOI 10.1001/archinte.160.12.1741
   Harjai KJ, 1997, ANN INTERN MED, V126, P63, DOI 10.7326/0003-4819-126-1-199701010-00009
   Hiromatsu Y, 2003, ENDOCR J, V50, P239, DOI 10.1507/endocrj.50.239
   JOHANNESSEN J, 1981, ELECT MICROSCOPY HUM, V10, P27
   KAO CH, 1993, J NUCL MED, V34, P71
   KAO CH, 1991, CLIN NUCL MED, V16, P812, DOI 10.1097/00003072-199111000-00003
   Kroemer G, 1998, ANNU REV PHYSIOL, V60, P619, DOI 10.1146/annurev.physiol.60.1.619
   Kumar A, 1996, SOUTHERN MED J, V89, P779, DOI 10.1097/00007611-199608000-00005
   Loviselli A, 2001, THYROID, V11, P849, DOI 10.1089/105072501316973109
   Loy M, 2007, ACTA RADIOL, V48, P628, DOI 10.1080/02841850701342138
   Martino E, 2001, ENDOCR REV, V22, P240, DOI 10.1210/er.22.2.240
   MARTINO E, 1988, ACTA ENDOCRINOL-COP, V119, P167, DOI 10.1530/acta.0.1190167
   MARTINO E, 1986, J ENDOCRINOL INVEST, V9, P201, DOI 10.1007/BF03348098
   MEURISSE M, 1993, WORLD J SURG, V17, P622, DOI 10.1007/BF01659125
   MEURISSE M, 1993, WORLD J SURG, V17, P627
   MULLIGAN DC, 1993, SURGERY, V114, P1114
   ODOHERTY MJ, 1992, J NUCL MED, V33, P313
   PIWNICAWORMS D, 1990, J NUCL MED, V31, P1166
   REIFFEL JA, 1994, CLIN CARDIOL, V17, P103, DOI 10.1002/clc.4960170303
   SANDROCK D, 1989, European Journal of Nuclear Medicine, V15, P410
   SMYRK TC, 1987, AM J SURG PATHOL, V11, P197, DOI 10.1097/00000478-198703000-00004
   TRIP MD, 1991, AM J MED, V91, P507, DOI 10.1016/0002-9343(91)90187-3
   Vergote J, 2001, CELL MOL BIOL, V47, P467
NR 42
TC 57
Z9 62
U1 0
U2 2
PU BIOSCIENTIFICA LTD
PI BRISTOL
PA EURO HOUSE, 22 APEX COURT WOODLANDS, BRADLEY STOKE, BRISTOL BS32 4JT,
   ENGLAND
SN 0804-4643
EI 1479-683X
J9 EUR J ENDOCRINOL
JI Eur. J. Endocrinol.
PD OCT
PY 2008
VL 159
IS 4
BP 423
EP 429
DI 10.1530/EJE-08-0348
PG 7
WC Endocrinology & Metabolism
WE Science Citation Index Expanded (SCI-EXPANDED)
SC Endocrinology & Metabolism
GA 362AF
UT WOS:000260169900010
PM 18603573
OA Bronze
DA 2022-12-31
ER

PT J
AU Kazakou, P
   Paschou, SA
   Psaltopoulou, T
   Gavriatopoulou, M
   Korompoki, E
   Stefanaki, K
   Kanouta, F
   Kassi, GN
   Dimopoulos, MA
   Mitrakou, A
AF Kazakou, Paraskevi
   Paschou, Stavroula A.
   Psaltopoulou, Theodora
   Gavriatopoulou, Maria
   Korompoki, Eleni
   Stefanaki, Katerina
   Kanouta, Fotini
   Kassi, Georgia N.
   Dimopoulos, Meletios-Athanasios
   Mitrakou, Asimina
TI Early and late endocrine complications of COVID-19
SO ENDOCRINE CONNECTIONS
LA English
DT Review
DE thyroid; COVID-19; testes; ovary; endocrine; diabetes; vitamin D
ID SARS-COV-2 INFECTION; FATAL COVID-19; GLUCOSE-LEVELS; CORONAVIRUS;
   TYPE-1; RECEPTOR; MORTALITY; DISEASE; TROPISM; CELLS
AB Endocrine system plays a vital role in controlling human homeostasis. Understanding the possible effects of COVID-19 on endocrine glands is crucial to prevent and manage endocrine disorders before and during hospitalization in COVID-19-infected patients as well as to follow them up properly upon recovery. Many endocrine glands such as pancreas, hypothalamus and pituitary, thyroid, adrenal glands, testes, and ovaries have been found to express angiotensin-converting enzyme 2 receptors, the main binding site of the virus. Since the pandemic outbreak, various publications focus on the aggravation of preexisting endocrine diseases by COVID-19 infection or the adverse prognosis of the disease in endocrine patients. However, data on endocrine disorders both during the phase of the infection ( early complications) and upon recovery (late complications) are scarce. The aim of this review is to identify and discuss early and late endocrine complications of COVID-19. The majority of the available data refer to glucose dysregulation and its reciprocal effect on COVID-19 infection with the main interest focusing on the presentation of new onset of diabetes mellitus. Thyroid dysfunction with low triiodothyronine, low thyroid stimulating hormone, or subacute thyroiditis has been reported. Adrenal dysregulation and impaired spermatogenesis in affected men have been also reported. Complications of other endocrine glands are still not clear. Considering the recent onset of COVID-19 infection, the available follow-up data are limited, and therefore, long-term studies are required to evaluate certain effects of COVID-19 on the endocrine glands.
C1 [Kazakou, Paraskevi; Mitrakou, Asimina] Natl & Kapodistrian Univ Athens, Alexandra Hosp, Diabet Ctr, Sch Med,Dept Clin Therapeut, Athens, Greece.
   [Paschou, Stavroula A.; Stefanaki, Katerina] Natl & Kapodistrian Univ Athens, Alexandra Hosp, Sch Med, Dept Clin Therapeut,Endocrine Unit, Athens, Greece.
   [Psaltopoulou, Theodora; Gavriatopoulou, Maria; Dimopoulos, Meletios-Athanasios] Natl & Kapodistrian Univ Athens, Alexandra Hosp, Sch Med, Dept Clin Therapeut,Unit Hematol & Oncol, Athens, Greece.
   [Korompoki, Eleni] Natl & Kapodistrian Univ Athens, Alexandra Hosp, Sch Med, Dept Clin Therapeut, Athens, Greece.
   [Kanouta, Fotini; Kassi, Georgia N.] Alexandra Hosp, Dept Endocrinol, Athens, Greece.
C3 Alexandra Hospital; Athens Medical School; National & Kapodistrian
   University of Athens; Alexandra Hospital; Athens Medical School;
   National & Kapodistrian University of Athens; Alexandra Hospital; Athens
   Medical School; National & Kapodistrian University of Athens; Alexandra
   Hospital; Athens Medical School; National & Kapodistrian University of
   Athens; Alexandra Hospital
RP Mitrakou, A (Corresponding author)，Natl & Kapodistrian Univ Athens, Alexandra Hosp, Diabet Ctr, Sch Med,Dept Clin Therapeut, Athens, Greece.
EM minamitrakou@gmail.com
CR Akarsu C, 2022, J INVEST SURG, V35, P119, DOI 10.1080/08941939.2020.1833263
   Alcala-Diaz JF, 2021, NUTRIENTS, V13, DOI 10.3390/nu13061760
   Kalkan EA, 2020, J ENDOCRINOL INVEST, V43, P1173, DOI 10.1007/s40618-020-01316-3
   Barron E, 2020, LANCET DIABETES ENDO, V8, P813, DOI 10.1016/S2213-8587(20)30272-2
   Barton LM, 2020, AM J CLIN PATHOL, V153, P725, DOI [10.1093/AJCP/AQAA062, 10.1093/ajcp/aqaa062]
   Berni A, 2020, J ENDOCRINOL INVEST, V43, P1137, DOI 10.1007/s40618-020-01301-w
   Bode Bruce, 2020, J Diabetes Sci Technol, V14, P813, DOI 10.1177/1932296820924469
   Bradley BT, 2020, LANCET, V396, P320, DOI 10.1016/S0140-6736(20)31305-2
   Brancatella A, 2020, J CLIN ENDOCR METAB, V105, DOI 10.1210/clinem/dgaa537
   Brancatella A, 2020, J CLIN ENDOCR METAB, V105, P2367, DOI 10.1210/clinem/dgaa276
   Campos-Barrera E, 2020, CASE REP ENDOCRINOL, V2020, DOI 10.1155/2020/8891539
   Channappanavar R, 2017, SEMIN IMMUNOPATHOL, V39, P529, DOI 10.1007/s00281-017-0629-x
   Chee YJ, 2020, DIABETES RES CLIN PR, V164, DOI [10.1016/j.diabres.2020.108166, DOI 10.1016/j.diabres.2020.108166]
   Chen M, 2021, THYROID, V31, P8, DOI 10.1089/thy.2020.0363
   Chen T, 2020, BMJ-BRIT MED J, V368, DOI [10.1136/bmj.m1091, 10.1136/bmj.m1295]
   Chen WJ, 2021, ENDOCRINOLOGY, V162, DOI 10.1210/endocr/bqab004
   Cherney DZI, 2014, CAN J PHYSIOL PHARM, V92, P703, DOI 10.1139/cjpp-2014-0065
   Chiloiro S, 2019, TRENDS ENDOCRIN MET, V30, P590, DOI 10.1016/j.tem.2019.06.004
   Chow N, 2020, MMWR-MORBID MORTAL W, V69, P382, DOI 10.15585/mmwr.mm6913e2
   Codo AC, 2020, CELL METAB, V32, P437, DOI 10.1016/j.cmet.2020.07.007
   Cui PF, 2020, AM J OBSTET GYNECOL, V223, P131, DOI [10.1016/j.ajog.2020.04.038, 10.1101/2020.02.26.20028225]
   De Smet D, 2021, AM J CLIN PATHOL, V155, P381, DOI [10.1093/ajcp/aqaa252, 10.1093/AJCP/AQAA252]
   Di Filippo L, 2020, ENDOCRINE, V68, P475, DOI 10.1007/s12020-020-02383-5
   Donath MY, 2011, NAT REV IMMUNOL, V11, P98, DOI 10.1038/nri2925
   Drucker DJ, 2006, CELL METAB, V3, P153, DOI 10.1016/j.cmet.2006.01.004
   Dungan KM, 2009, LANCET, V373, P1798, DOI 10.1016/S0140-6736(09)60553-5
   Fang Jiali, 2020, Eur J Case Rep Intern Med, V7, P001943, DOI 10.12890/2020_001943
   Fenizia C, 2021, REPROD SCI, V28, P2939, DOI 10.1007/s43032-021-00681-5
   Fliers E, 2015, LANCET DIABETES ENDO, V3, P816, DOI 10.1016/S2213-8587(15)00225-9
   Frankel M, 2020, J CLIN ENDOCR METAB, V105, DOI 10.1210/clinem/dgaa487
   Gavriatopoulou M, 2020, CLIN EXP MED, V20, P493, DOI 10.1007/s10238-020-00648-x
   Giustina A, 2021, ENDOCRINE, V72, P1, DOI 10.1007/s12020-021-02671-8
   GROOP LC, 1989, J CLIN INVEST, V84, P205, DOI 10.1172/JCI114142
   Grossmann V, 2015, DIABETES CARE, V38, P1356, DOI 10.2337/dc14-3008
   Guan W, 2020, NEW ENGL J MED, V382, P1708, DOI 10.1056/NEJMoa2002032
   Guo LQ, 2021, ANDROLOGY-US, V9, P42, DOI 10.1111/andr.12848
   Guo WN, 2020, DIABETES-METAB RES, V36, DOI 10.1002/dmrr.3319
   Hahn K, 2016, NAT REV NEPHROL, V12, P711, DOI 10.1038/nrneph.2016.159
   Hanley B, 2020, LANCET MICROBE, V1, pE245, DOI 10.1016/S2666-5247(20)30115-4
   Hill MA, 2020, METABOLISM, V107, DOI 10.1016/j.metabol.2020.154217
   Hollstein T, 2020, NAT METAB, V2, P1021, DOI 10.1038/s42255-020-00281-8
   Holman N, 2020, LANCET DIABETES ENDO, V8, P823, DOI 10.1016/S2213-8587(20)30271-0
   Holtmann N, 2020, FERTIL STERIL, V114, P233, DOI 10.1016/j.fertnstert.2020.05.028
   Hutchings N, 2021, ENDOCRINE, V71, P267, DOI 10.1007/s12020-020-02597-7
   Ippolito S, 2020, J ENDOCRINOL INVEST, V43, P1171, DOI 10.1007/s40618-020-01312-7
   Jin M, 2020, EMERG INFECT DIS, V26, P1618, DOI 10.3201/eid2607.200445
   Kamrath C, 2020, JAMA-J AM MED ASSOC, V324, P801, DOI 10.1001/jama.2020.13445
   Kim NY, 2020, DIABETES METAB J, V44, P484, DOI 10.4093/dmj.2020.0129
   Knapp S, 2013, GERONTOLOGY, V59, P99, DOI 10.1159/000345107
   Korytkowski M, 2020, J CLIN ENDOCR METAB, V105, P3076, DOI 10.1210/clinem/dgaa342
   Lania A, 2020, EUR J ENDOCRINOL, V183, P381, DOI 10.1530/EJE-20-0335
   Lassi ZS, 2021, J GLOB HEALTH, V11, DOI 10.7189/jogh.11.05018
   Lazartigues E, 2020, ENDOCRINOLOGY, V161, DOI 10.1210/endocr/bqaa108
   Lazarus G, 2021, DIABETES RES CLIN PR, V171, DOI 10.1016/j.diabres.2020.108561
   Lazzerini M, 2020, LANCET CHILD ADOLESC, V4, pE10, DOI 10.1016/S2352-4642(20)30108-5
   Letko M, 2020, NAT MICROBIOL, V5, P562, DOI [10.1038/s41564-020-0688-y, 10.1101/2020.01.22.915660]
   Li DG, 2020, JAMA NETW OPEN, V3, DOI 10.1001/jamanetworkopen.2020.8292
   Li HQ, 2020, DIABETES OBES METAB, V22, P1897, DOI 10.1111/dom.14099
   Li JY, 2020, DIABETES OBES METAB, V22, P1935, DOI 10.1111/dom.14057
   Li MY, 2020, INFECT DIS POVERTY, V9, DOI 10.1186/s40249-020-00662-x
   Li T, 2020, EUR J CLIN MICROBIOL, V39, P2447, DOI 10.1007/s10096-020-03967-9
   Li Y, 2020, ISCIENCE, V23, DOI 10.1016/j.isci.2020.101400
   Liang YX, 2015, KIDNEY BLOOD PRESS R, V40, P101, DOI 10.1159/000368486
   Liu FR, 2020, CLIN GASTROENTEROL H, V18, P2128, DOI 10.1016/j.cgh.2020.04.040
   Lu CL, 2014, INT J MOL MED, V34, P1293, DOI 10.3892/ijmm.2014.1917
   Lundholm MD, 2020, J ENDOCR SOC, V4, DOI 10.1210/jendso/bvaa144
   Ma L, 2021, J MED VIROL, V93, P456, DOI 10.1002/jmv.26259
   Marazuela M, 2020, REV ENDOCR METAB DIS, V21, P495, DOI 10.1007/s11154-020-09569-2
   Mattar SAM, 2020, BMJ CASE REP, V13, DOI 10.1136/bcr-2020-237336
   McGurnaghan SJ, 2021, LANCET DIABETES ENDO, V9, P82, DOI 10.1016/S2213-8587(20)30405-8
   Muller JA, 2021, NAT METAB, V3, P149, DOI 10.1038/s42255-021-00347-1
   Muller I, 2020, LANCET DIABETES ENDO, V8, P739, DOI 10.1016/S2213-8587(20)30266-7
   Pal R, 2020, J ENDOCRINOL INVEST, V43, P1027, DOI 10.1007/s40618-020-01276-8
   Pal Rimesh, 2020, Diabetes Res Clin Pract, V162, P108132, DOI 10.1016/j.diabres.2020.108132
   Palermo NE, 2020, J CLIN ENDOCR METAB, V105, P2819, DOI 10.1210/clinem/dgaa360
   Pan F, 2020, FERTIL STERIL, V113, P1135, DOI 10.1016/j.fertnstert.2020.04.024
   Paoli D, 2020, J ENDOCRINOL INVEST, V43, P1819, DOI 10.1007/s40618-020-01261-1
   Pfoh ER, 2016, INTENS CARE MED, V42, P1557, DOI 10.1007/s00134-016-4530-1
   Pizzini A, 2020, NUTRIENTS, V12, DOI 10.3390/nu12092775
   Poma AM, 2022, J ENDOCRINOL INVEST, V45, P209, DOI 10.1007/s40618-021-01628-y
   Puig-Domingo M, 2021, ENDOCRINE, V72, P301, DOI 10.1007/s12020-021-02734-w
   Qiu L, 2020, CLIN INFECT DIS, V71, P813, DOI 10.1093/cid/ciaa375
   Rabbone I, 2020, DIABETES CARE, V43, P2870, DOI 10.2337/dc20-1321
   Raj VS, 2013, NATURE, V495, P251, DOI 10.1038/nature12005
   Rayman G, 2020, DIABETIC MED, V37, P1214, DOI 10.1111/dme.14328
   Reis FM, 2011, FERTIL STERIL, V95, P176, DOI 10.1016/j.fertnstert.2010.06.060
   Roca-Ho H, 2020, LAB INVEST, V100, P1169, DOI 10.1038/s41374-020-0440-5
   Rocheteau P, 2015, NAT COMMUN, V6, DOI 10.1038/ncomms10145
   Ruan QR, 2020, INTENS CARE MED, V46, P846, DOI 10.1007/s00134-020-05991-x
   Rubino F, 2020, NEW ENGL J MED, V383, P789, DOI [10.1056/NEJMc2021832, 10.1056/NEJMc2018688]
   Ruggeri RM, 2021, HORM-INT J ENDOCRINO, V20, P219, DOI 10.1007/s42000-020-00230-w
   Samuels MH, 1997, J CLIN ENDOCR METAB, V82, P3700, DOI 10.1210/jc.82.11.3700
   Samuels MH, 2000, J CLIN ENDOCR METAB, V85, P1388, DOI 10.1210/jc.85.4.1388
   Santana MF, 2020, AM J TROP MED HYG, V103, P1604, DOI 10.4269/ajtmh.20-0787
   SCHATZ DL, 1969, J CLIN ENDOCR METAB, V29, P1015, DOI 10.1210/jcem-29-8-1015
   Scheen AJ, 2020, DIABETES METAB, V46, P343, DOI 10.1016/j.diabet.2020.06.003
   Scorzolini L, 2020, CLIN INFECT DIS, V71, P2298, DOI 10.1093/cid/ciaa445
   Sestan M, 2018, IMMUNITY, V49, P164, DOI 10.1016/j.immuni.2018.05.005
   Sharma I, 2021, MIDDLE EAST FERTIL S, V26, DOI 10.1186/s43043-020-00046-z
   Sharrack N, 2020, BMJ CASE REP, V13, DOI 10.1136/bcr-2020-239643
   Shen QY, 2020, J CELL MOL MED, V24, P9472, DOI 10.1111/jcmm.15541
   Shirato K, 2013, J VIROL, V87, P12552, DOI 10.1128/JVI.01890-13
   Shoemaker R, 2015, AM J PHYSIOL-ENDOC M, V309, pE621, DOI 10.1152/ajpendo.00054.2015
   Song C, 2020, BIOL REPROD, V103, P4, DOI 10.1093/biolre/ioaa050
   Sun JK, 2020, AGING-US, V12, P11287, DOI 10.18632/aging.103526
   Tang XM, 2021, CELL METAB, V33, P1577, DOI 10.1016/j.cmet.2021.05.015
   Tang YJ, 2020, FRONT IMMUNOL, V11, DOI 10.3389/fimmu.2020.01708
   Tian Y, 2021, REPRODUCTION, V161, pR37, DOI 10.1530/REP-20-0523
   Tittel SR, 2020, DIABETES CARE, V43, pE172, DOI 10.2337/dc20-1633
   Unsworth R, 2020, DIABETES CARE, V43, pE170, DOI 10.2337/dc20-1551
   Verma S, 2020, BIOL REPROD, V103, P449, DOI 10.1093/biolre/ioaa080
   Vitale Rebecca J, 2021, AACE Clin Case Rep, V7, P10, DOI 10.1016/j.aace.2020.11.019
   Wang DW, 2020, J COASTAL RES, P1, DOI [10.2112/JCR-SI109-001.1, 10.1001/jama.2020.1585]
   Wang SF, 2020, DIABETOLOGIA, V63, P2102, DOI 10.1007/s00125-020-05209-1
   Wang ZP, 2020, CELLS-BASEL, V9, DOI 10.3390/cells9040920
   Wargny M, 2021, DIABETOLOGIA, V64, P778, DOI 10.1007/s00125-020-05351-w
   Wu CT, 2021, CELL METAB, V33, P1565, DOI 10.1016/j.cmet.2021.05.013
   Wu JF, 2020, BMJ OPEN DIAB RES CA, V8, DOI 10.1136/bmjdrc-2020-001476
   Wu ZY, 2020, JAMA-J AM MED ASSOC, V323, P1239, DOI 10.1001/jama.2020.2648
   Xuan XP, 2018, METABOLISM, V81, P83, DOI 10.1016/j.metabol.2017.12.003
   Yan J, 2020, MOL HUM REPROD, V26, P367, DOI 10.1093/molehr/gaaa030
   Yang JK, 2006, DIABETIC MED, V23, P623, DOI 10.1111/j.1464-5491.2006.01861.x
   Yang JK, 2010, ACTA DIABETOL, V47, P193, DOI 10.1007/s00592-009-0109-4
   Yang LL, 2020, CELL STEM CELL, V27, P125, DOI 10.1016/j.stem.2020.06.015
   Yang M, 2020, EUR UROL FOCUS, V6, P1124, DOI 10.1016/j.euf.2020.05.009
   Zeng ZL, 2020, CRIT CARE, V24, DOI 10.1186/s13054-020-03255-0
   Ziegler CGK, 2020, CELL, V181, P1016, DOI 10.1016/j.cell.2020.04.035
NR 127
TC 15
Z9 15
U1 2
U2 9
PU BIOSCIENTIFICA LTD
PI BRISTOL
PA STARLING HOUSE, 1600 BRISTOL PARKWAY N, BRISTOL, ENGLAND
EI 2049-3614
J9 ENDOCR CONNECT
JI Endocr. Connect.
PD SEP
PY 2021
VL 10
IS 9
BP R229
EP R239
DI 10.1530/EC-21-0184
PG 11
WC Endocrinology & Metabolism
WE Science Citation Index Expanded (SCI-EXPANDED)
SC Endocrinology & Metabolism
GA WC9HK
UT WOS:000704561100002
PM 34424853
OA gold, Green Published
DA 2022-12-31
ER

PT J
AU Xu, D
   Zhao, S
   Li, Q
   Wang, YH
   Zhao, JL
   Li, MT
   Zhao, Y
   Zeng, XF
AF Xu, D.
   Zhao, S.
   Li, Q.
   Wang, Y. H.
   Zhao, J. L.
   Li, M. T.
   Zhao, Y.
   Zeng, X. F.
TI Characteristics of Chinese patients with primary Sjogren's syndrome:
   preliminary report of a multi-centre registration study
SO LUPUS
LA English
DT Article
DE Primary Sjogren's syndrome; real-world evidence; online registration
ID EXPRESSION; DISEASE
AB Background We established a multi-centre online registry for primary Sjogren's syndrome (pSS) in China, and compared Chinese patients with those from other countries. Methods Data were from 87 rheumatology centres in 27 provinces. All 2986 patients had pSS according to the 2002 American-European Consensus Group or the 2016 American College of Rheumatology/European League Against Rheumatism. All centres used the same methods. Data on demographics, clinical parameters, laboratory results, disease activity and treatments were examined. Results The female:male ratio was 22.9:1, and the mean age at onset was 46.31 years. A total of 332 (11.1%) patients had thyroid disease, including hyperthyroidism (1.2%), hypothyroidism (6.0%) and subacute thyroiditis (3.9%). Dry eye had a prevalence of 68.59% in Chinese patients, 93.7-96% in European patients and 97.3% in American patients. Dry mouth had a prevalence of 86.5% in Chinese patients, 93.2-96% in European patients and 97.9% in American patients. Fewer Chinese than European patients had arthritis (6.9% vs. 15-19.3%). ANA positivity was 90.7% in Chinese, 81.3% in European and 77.6% in American patients. Anti-SSA antibody positivity was 84.6% in Chinese, 71% in European and 68.2% in American patients. The most commonly used drugs in Chinese patients were hydroxychloroquine (n = 1818; 67.5%), glucocorticoids (n = 1720; 63.9%) and total glucosides of paeony (n = 1120; 41.7%). Conclusions This study provided information on the phenotypes of Chinese patients with pSS, and identified several differences with patients from other geographical regions.
C1 [Xu, D.; Zhao, J. L.; Li, M. T.; Zhao, Y.; Zeng, X. F.] Peking Union Med Coll, Peking Union Med Coll Hosp, Dept Rheumatol, 1 Shuaifuyuan, Beijing 100730, Peoples R China.
   [Xu, D.; Zhao, J. L.; Li, M. T.; Zhao, Y.; Zeng, X. F.] Chinese Acad Med Sci, Key Lab Rheumatol & Clin Immunol, Minist Educ, 1 Shuaifuyuan, Beijing 100730, Peoples R China.
   [Zhao, S.] China Med Univ, Affiliated Hosp 1, Dept Rheumatol & Immunol, Shenyang, Liaoning, Peoples R China.
   [Li, Q.] First Peoples Hosp Yunnan Prov, Dept Rheumatol, Kunming, Yunnan, Peoples R China.
   [Wang, Y. H.] Chinese Acad Med Sci, Peking Union Med Coll, Sch Basic Med, Dept Epidemiol & Biostat,Inst Basic Med Sci, Beijing, Peoples R China.
C3 Chinese Academy of Medical Sciences - Peking Union Medical College;
   Peking Union Medical College; Peking Union Medical College Hospital;
   Chinese Academy of Medical Sciences - Peking Union Medical College;
   China Medical University; Chinese Academy of Medical Sciences - Peking
   Union Medical College; Peking Union Medical College; Institute of Basic
   Medical Sciences - CAMS
RP Zhao, Y; Zeng, XF (Corresponding author)，Peking Union Med Coll, Peking Union Med Coll Hosp, Dept Rheumatol, 1 Shuaifuyuan, Beijing 100730, Peoples R China.; Zhao, Y; Zeng, XF (Corresponding author)，Chinese Acad Med Sci, Key Lab Rheumatol & Clin Immunol, Minist Educ, 1 Shuaifuyuan, Beijing 100730, Peoples R China.
EM zhaoyan_pumch2002@aliyun.com; xiaofeng.zeng@cstar.org.cn
FU Chinese National Key Technology R&D Program, Ministry of Science and
   Technology [2017YFC0907601, 2017YFC0907605]
FX The authors disclosed receipt of the following financial support for the
   research, authorship and/or publication of this article: This work was
   supported by the Chinese National Key Technology R&D Program, Ministry
   of Science and Technology (2017YFC0907601, 2017YFC0907605).
CR Alegria GC, 2016, RMD OPEN, V2, DOI 10.1136/rmdopen-2015-000179
   Brito-Zeron P, 2017, ANN RHEUM DIS, V76, P1042, DOI 10.1136/annrheumdis-2016-209952
   Ioannidis JPA, 2002, ARTHRITIS RHEUM, V46, P741, DOI 10.1002/art.10221
   Jasiek M, 2017, RHEUMATOLOGY, V56, P362, DOI 10.1093/rheumatology/kew376
   Kvarnstrom M, 2015, SCAND J RHEUMATOL, V44, P135, DOI 10.3109/03009742.2014.931457
   Luo J, 2017, COMPLEMENT THER MED, V34, P46, DOI 10.1016/j.ctim.2017.07.010
   Ma X, 2016, FRONT PHARMACOL, V7, DOI 10.3389/fphar.2016.00014
   Maldini C, 2014, ARTHRIT CARE RES, V66, P454, DOI 10.1002/acr.22115
   Malladi AS, 2012, ARTHRIT CARE RES, V64, P911, DOI 10.1002/acr.21610
   Mariette X, 2018, NEW ENGL J MED, V378, P931, DOI 10.1056/NEJMcp1702514
   Qiao L, 2015, MEDICINE, V94, P1145
   Qin BD, 2015, ANN RHEUM DIS, V74, P1983, DOI 10.1136/annrheumdis-2014-205375
   Ramos-Casals M, 2008, MEDICINE, V87, P210, DOI 10.1097/MD.0b013e318181e6af
   Sandhya Pulukool, 2015, Open Rheumatol J, V9, P36, DOI 10.2174/1874312901409010036
   Sepulveda JIR, 2017, BIOL SEX DIFFER, V8, DOI 10.1186/s13293-017-0146-6
   Yang WZ, 2017, SENSORS-BASEL, V17, DOI 10.3390/s17061219
   ZHANG NZ, 1995, J RHEUMATOL, V22, P659
   Zhao Y, 2015, MEDICINE, V94, DOI 10.1097/MD.0000000000000667
NR 18
TC 14
Z9 17
U1 1
U2 12
PU SAGE PUBLICATIONS LTD
PI LONDON
PA 1 OLIVERS YARD, 55 CITY ROAD, LONDON EC1Y 1SP, ENGLAND
SN 0961-2033
EI 1477-0962
J9 LUPUS
JI Lupus
PD JAN
PY 2020
VL 29
IS 1
BP 45
EP 51
AR 0961203319889666
DI 10.1177/0961203319889666
EA DEC 2019
PG 7
WC Rheumatology
WE Science Citation Index Expanded (SCI-EXPANDED)
SC Rheumatology
GA JX1PD
UT WOS:000500660300001
PM 31793380
OA Bronze
DA 2022-12-31
ER

PT J
AU Zawadzka-Starczewska, K
   Tymoniuk, B
   Stasiak, B
   Lewinski, A
   Stasiak, M
AF Zawadzka-Starczewska, Katarzyna
   Tymoniuk, Boguslaw
   Stasiak, Bartlomiej
   Lewinski, Andrzej
   Stasiak, Magdalena
TI Actual Associations between HLA Haplotype and Graves' Disease
   Development
SO JOURNAL OF CLINICAL MEDICINE
LA English
DT Article
DE Graves' disease; human leukocyte antigen; HLA; susceptibility alleles
ID LINKAGE DISEQUILIBRIUM; SUBACUTE THYROIDITIS; SUSCEPTIBILITY; ANTIGENS;
   ALLELE; GENES
AB The association between HLA and the risk of Graves' disease (GD) has been analyzed for many years. However, the results were often inconsistent and mostly regarded Asian populations. The purpose of our study was to perform HLA genotyping using a next-generation sequencing (NGS) method in Caucasians, to find out which alleles are eventually correlated with GD morbidity as well as which of them can be considered protective. HLA-A, -B, -C, -DQB1, -DRB1 were genotyped using a next-generation sequencing method in 2376 persons, including 159 GD patients and 2217 healthy controls. We have demonstrated a significant association between the risk of GD and the following alleles: HLA-B*08:01, -B*39:06, -B*37:01, -C*07:01, -C*14:02, -C*03:02, -C*17:01, -DRB1*03:01, -DRB1*11:01, -DRB1*13:03, -DRB1*01:03, -DRB1*14:01, -DQB1*03:01, DQB1*02:01. The alleles HLA-B*39:06, -B*37:01, -C*14:02, -C*03:02, -C*17:01, -DRB1*14:01 are novel GD-associated, previously not-reported independent ones with no linkage disequilibrium with other high-risk alleles. On the other hand, the frequencies of HLA-B*07:02, -C*07:02, -C*03:04, DRB1*07:01, -DQB1*02:02, -DQB1*03:03 were significantly lower in GD compared to controls. This study demonstrated the actual relationships between HLA and GD based on the NGS method and provided a novel set of alleles as a reliable tool for an individual personalized risk assessment.
C1 [Zawadzka-Starczewska, Katarzyna; Lewinski, Andrzej; Stasiak, Magdalena] Polish Mothers Mem Hosp, Res Inst, Dept Endocrinol & Metab Dis, 281-289 Rzgowska St, PL-93338 Lodz, Poland.
   [Tymoniuk, Boguslaw] Med Univ Lodz, Dept Immunol Rheumatol & Allergy, 251 Pomorska St, PL-92213 Lodz, Poland.
   [Stasiak, Bartlomiej] Lodz Univ Technol, Inst Informat Technol, 215 Wolczanska St, PL-90924 Lodz, Poland.
   [Lewinski, Andrzej] Med Univ Lodz, Dept Endocrinol & Metab Dis, 281-289 Rzgowska St, PL-93338 Lodz, Poland.
C3 Polish Mother's Memorial Hospital - Research Institute; Medical
   University Lodz; Lodz University of Technology; Medical University Lodz
RP Stasiak, M (Corresponding author)，Polish Mothers Mem Hosp, Res Inst, Dept Endocrinol & Metab Dis, 281-289 Rzgowska St, PL-93338 Lodz, Poland.
EM kasiula891@op.pl; boguslaw.tymoniuk@umed.lodz.pl;
   bartlomiej.stasiak@p.lodz.pl; andrzej.lewinski@umed.lodz.pl;
   mstasiak33@gmail.com
RI Stasiak, Bartłomiej/P-6827-2017; Lewinski, Andrzej Krzysztof/S-9985-2016
OI Stasiak, Bartłomiej/0000-0002-8937-1988; Lewinski, Andrzej
   Krzysztof/0000-0002-8748-3337; Stasiak, Magdalena/0000-0002-2910-7691;
   Tymoniuk, Boguslaw/0000-0002-6908-739X
FU NATIONAL SCIENCE CENTRE of Poland [2020/04/X/NZ5/00354]; Polish Mother's
   Memorial Hospital-Research institute, Lodz, Poland
FX This research was funded by the NATIONAL SCIENCE CENTRE of Poland, grant
   number 2020/04/X/NZ5/00354, and by the Polish Mother's Memorial
   Hospital-Research institute, Lodz, Poland.
CR Ahmad T, 2003, HUM MOL GENET, V12, P647, DOI 10.1093/hmg/ddg066
   Aversa T, 2014, THYROID, V24, P744, DOI 10.1089/thy.2013.0452
   Barlow ABT, 1996, CLIN ENDOCRINOL, V44, P73, DOI 10.1046/j.1365-2265.1996.634454.x
   CAVAN DA, 1994, CLIN ENDOCRINOL, V40, P63, DOI 10.1111/j.1365-2265.1994.tb02444.x
   Chan S. H., 1993, Annals Academy of Medicine Singapore, V22, P576
   Chen PL, 2011, PLOS ONE, V6, DOI 10.1371/journal.pone.0016635
   Chen QY, 1999, J CLIN ENDOCR METAB, V84, P3182, DOI 10.1210/jc.84.9.3182
   ctht, COMM ASS HLA C ALL A
   Desai M P, 1999, Indian Pediatr, V36, P659
   DONG RP, 1992, HUM IMMUNOL, V35, P165, DOI 10.1016/0198-8859(92)90101-R
   DR/DQ Associations, US
   Gu LQ, 2010, CLIN ENDOCRINOL, V72, P248, DOI 10.1111/j.1365-2265.2009.03617.x
   HAWKINS BR, 1985, CLIN ENDOCRINOL, V23, P245, DOI 10.1111/j.1365-2265.1985.tb00220.x
   Heward JM, 1998, J CLIN ENDOCR METAB, V83, P3394, DOI 10.1210/jc.83.10.3394
   Huang SM, 2003, TISSUE ANTIGENS, V61, P154, DOI 10.1034/j.1399-0039.2003.00016.x
   INOUE D, 1992, CLIN ENDOCRINOL, V36, P75, DOI 10.1111/j.1365-2265.1992.tb02905.x
   Khan MA, 2013, CURR RHEUMATOL REP, V15, DOI 10.1007/s11926-013-0362-y
   Li YP, 2013, INT J MED SCI, V10, P164, DOI 10.7150/ijms.5158
   Ludgate M, 2008, THYROID, V18, P1035, DOI 10.1089/thy.2008.1551
   MANGKLABRUKS A, 1991, J CLIN ENDOCR METAB, V73, P236, DOI 10.1210/jcem-73-2-236
   Martin S, 2014, IMMUNOL INVEST, V43, P479, DOI 10.3109/08820139.2014.886261
   Mayor NP, 2019, BIOL BLOOD MARROW TR, V25, P443, DOI 10.1016/j.bbmt.2018.12.768
   Mehraji Z, 2017, IRAN J IMMUNOL, V14, P223, DOI IJIv14i3A5
   NAITO S, 1987, ENDOCRINOL JAPON, V34, P685
   Park MH, 2005, HUM IMMUNOL, V66, P741, DOI 10.1016/j.humimm.2005.03.001
   Ploski R, 2011, CURR GENOMICS, V12, P542, DOI 10.2174/138920211798120772
   Ross DS, 2016, THYROID, V26, P1343, DOI 10.1089/thy.2016.0229
   Shin DH, 2019, PLOS ONE, V14, DOI 10.1371/journal.pone.0216941
   Simmonds MJ, 2007, HUM MOL GENET, V16, P2149, DOI 10.1093/hmg/ddm165
   Stasiak M, 2021, VIRUSES-BASEL, V13, DOI 10.3390/v13122447
   Stasiak M, 2020, GENES-BASEL, V11, DOI 10.3390/genes11111282
   Stasiak M, 2020, J CLIN MED, V9, DOI 10.3390/jcm9020534
   Stasiak M, 2019, INT J MOL SCI, V20, DOI 10.3390/ijms20051089
   Stasiak M, 2019, FRONT ENDOCRINOL, V10, DOI 10.3389/fendo.2019.00003
   Vita R, 2017, ENDOCRINE, V55, P102, DOI 10.1007/s12020-016-0909-6
   Wang PW, 2012, EUR THYROID J, V1, P251, DOI 10.1159/000342621
   Wasniewska M, 2010, HORM RES PAEDIAT, V73, P473, DOI 10.1159/000313395
   Wongsurawat T, 2006, TISSUE ANTIGENS, V67, P79, DOI 10.1111/j.1399-0039.2005.00498.x
   YANAGAWA T, 1993, J CLIN ENDOCR METAB, V76, P1569, DOI 10.1210/jcem.76.6.8501164
   YEO PPB, 1989, TISSUE ANTIGENS, V34, P179, DOI 10.1111/j.1399-0039.1989.tb01734.x
   Yin XM, 2012, THYROID, V22, P730, DOI 10.1089/thy.2012.0007
   Zamani M, 2000, AM J MED GENET, V95, P432, DOI 10.1002/1096-8628(20001218)95:5<432::AID-AJMG5>3.0.CO;2-7
NR 42
TC 0
Z9 0
U1 0
U2 0
PU MDPI
PI BASEL
PA ST ALBAN-ANLAGE 66, CH-4052 BASEL, SWITZERLAND
EI 2077-0383
J9 J CLIN MED
JI J. Clin. Med.
PD MAY
PY 2022
VL 11
IS 9
AR 2492
DI 10.3390/jcm11092492
PG 12
WC Medicine, General & Internal
WE Science Citation Index Expanded (SCI-EXPANDED)
SC General & Internal Medicine
GA 1F8RZ
UT WOS:000795430400001
PM 35566618
OA gold, Green Published
DA 2022-12-31
ER

PT J
AU Carle, A
   Laurberg, P
   Knudsen, N
   Perrild, H
   Ovesen, L
   Rasmussen, LB
   Jorgensen, T
   Pedersen, IB
AF Carle, Allan
   Laurberg, Peter
   Knudsen, Nils
   Perrild, Hans
   Ovesen, Lars
   Rasmussen, Lone Banke
   Jorgensen, Torben
   Pedersen, Inge Bulow
TI Thyroid peroxidase and thyroglobulin auto-antibodies in patients with
   newly diagnosed overt hypothyroidism
SO AUTOIMMUNITY
LA English
DT Article
DE antibodies; auto-antibodies; autoimmune diseases; hypothyroidism;
   epidemiology; humans
ID ANTITHYROID ANTIBODIES; POPULATION; DISEASE; PREVALENCE; HEALTH; GLAND
AB Objectives: Thyroid autoimmunity is a major cause for hypothyroidism. We describe thyroid auto-antibodies in patients with various nosological subtypes of hypothyroidism identified in a population study.
   Design: Population-based follow-up study identifying all new cases of hypothyroidism in an open cohort.
   Methods: We established a monitoring system, and identified all new cases with primary overt hypothyroidism (n = 685) in a 4 year period in a well-defined population cohort (2,027,208 person-years of observation). Patients were sub-classified into: spontaneous hypothyroidism, presumably of autoimmune origin ( n 578); non-spontaneous hypothyroidism ( associated with medication, delivery, neck-irradiation or subacute thyroiditis, n 97); and congenital hypothyroidism ( n 10). A total of 186 adult patients (61% of those invited) underwent thyroid ultrasonography and measurements of antibodies against thyroid peroxidase (TPOAb) and thyroglobulin (TgAb).
   Results: In spontaneously hypothyroid patients: > 99% were antibody-positive ( TPOAb or TgAb), TPOAb were more often measurable than TgAb (95.9 vs. 80.7%, p, < 0.001). A statistically significant but modest correlation was observed between the two antibodies (Pearson's r(2) = 0.11, p < 0.001). In a multivariate regression model both TPOAb and TgAb were positively associated with thyroid enlargement ( p, 0.001), whereas no association was found with sex, age, iodine deficiency level or serum TSH level. We found no differences in patient characteristics between those who mainly developed TPOAb vs. those who preferentially harboured TgAb.
   Conclusions: Autoimmunity played a dominant role in practically all patients classified as spontaneously hypothyroid. Thyroid enlargement was associated with high levels of TPOAb and TgAb. We found no clue to why some spontaneously hypothyroid patients predominantly developed TPOAb whereas others mainly generated TgAb.
C1 Aarhus Univ Hosp, Aalborg Hosp, Dept Endocrinol & Med, DK-9000 Aalborg, Denmark.
   Bispebjerg Hosp, Endocrine Unit, Med Clin 1, DK-2400 Copenhagen, Denmark.
   Natl Heart Fdn, Copenhagen, Denmark.
   Danish Inst Food & Vet Res, Dept Nutr, Copenhagen, Denmark.
   Res Ctr Dis Prevent & Hlth, Copenhagen, Denmark.
C3 Aalborg University; Aalborg University Hospital; Aarhus University;
   University of Copenhagen; Bispebjerg Hospital; Technical University of
   Denmark
RP Carle, A (Corresponding author)，Aarhus Univ Hosp, Aalborg Hosp, Dept Endocrinol & Med, Room 102, DK-9000 Aalborg, Denmark.
EM carle@dadlnet.dk
RI Jørgensen, Torben/Z-1335-2018
OI Jorgensen, Torben/0000-0001-9453-2830
CR Bjoro T, 2000, EUR J ENDOCRINOL, V143, P639, DOI 10.1530/eje.0.1430639
   Bonar BD, 2000, THYROID, V10, P821, DOI 10.1089/thy.2000.10.821
   Brix TH, 2000, J CLIN ENDOCR METAB, V85, P536, DOI 10.1210/jc.85.2.536
   Carle A, 2006, EUR J ENDOCRINOL, V154, P21, DOI 10.1530/eje.1.02068
   CHIOVATO L, 1986, J ENDOCRINOL INVEST, V9, P299, DOI 10.1007/BF03346932
   Diez JJ, 2002, J GERONTOL A-BIOL, V57, pM315, DOI 10.1093/gerona/57.5.M315
   ENGLER H, 1994, CLIN CHIM ACTA, V225, P123, DOI 10.1016/0009-8981(94)90040-X
   Feldt-Rasmussen U, 1991, Autoimmunity, V9, P245, DOI 10.3109/08916939109007650
   FeldtRasmussen U, 1996, CLIN CHEM, V42, P160
   GUTEKUNST R, 1988, DEUT MED WOCHENSCHR, V113, P1109, DOI 10.1055/s-2008-1067777
   HALL R, 1960, LANCET, V2, P187
   Hollowell JG, 2002, J CLIN ENDOCR METAB, V87, P489, DOI 10.1210/jc.87.2.489
   Kasagi K, 1996, THYROID, V6, P445, DOI 10.1089/thy.1996.6.445
   Knudsen N, 1999, THYROID, V9, P1069, DOI 10.1089/thy.1999.9.1069
   LAURBERG P, 2003, IDD NEWSLETTER, V19, P55
   MARIOTTI S, 1990, J CLIN ENDOCR METAB, V71, P661, DOI 10.1210/jcem-71-3-661
   McLachlan SM, 2004, THYROID, V14, P510, DOI 10.1089/1050725041517057
   NORDYKE RA, 1993, ARCH INTERN MED, V153, P862, DOI 10.1001/archinte.153.7.862
   Pedersen IB, 2003, CLIN ENDOCRINOL, V58, P36, DOI 10.1046/j.1365-2265.2003.01633.x
   Pedersen IB, 2002, J CLIN ENDOCR METAB, V87, P4462, DOI 10.1210/jc.2002-020750
   Pedersen IB, 2002, COMPUT METH PROG BIO, V67, P209, DOI 10.1016/S0169-2607(01)00125-0
   PEDERSEN IB, 2002, THESIS U AARHUS DENM, P42
   Prummel MF, 2004, EUR J ENDOCRINOL, V150, P605, DOI 10.1530/eje.0.1500605
   Rasmussen LB, 2002, BRIT J NUTR, V87, P61, DOI 10.1079/BJN2001474
   Roberts CGP, 2004, LANCET, V363, P793, DOI 10.1016/S0140-6736(04)15696-1
   Saravanan P, 2001, ENDOCRIN METAB CLIN, V30, P315, DOI 10.1016/S0889-8529(05)70189-4
   TAMAKI H, 1991, ENDOCRINOL JAPON, V38, P97
   TAMAKI H, 1990, J CLIN ENDOCR METAB, V71, P1382, DOI 10.1210/jcem-71-5-1382
   TOMER Y, 1993, ENDOCR REV, V14, P107, DOI 10.1210/er.14.1.107
   TUNBRIDGE WMG, 1977, CLIN ENDOCRINOL, V7, P481, DOI 10.1111/j.1365-2265.1977.tb01340.x
   YOSHIDA H, 1978, J CLIN ENDOCR METAB, V46, P859, DOI 10.1210/jcem-46-6-859
NR 31
TC 50
Z9 53
U1 0
U2 6
PU TAYLOR & FRANCIS LTD
PI ABINGDON
PA 2-4 PARK SQUARE, MILTON PARK, ABINGDON OR14 4RN, OXON, ENGLAND
SN 0891-6934
EI 1607-842X
J9 AUTOIMMUNITY
JI Autoimmunity
PD SEP
PY 2006
VL 39
IS 6
BP 497
EP 503
DI 10.1080/08916930600907913
PG 7
WC Immunology
WE Science Citation Index Expanded (SCI-EXPANDED)
SC Immunology
GA 092MI
UT WOS:000241100600008
PM 17060029
DA 2022-12-31
ER

PT J
AU Petersen, M
   Pedersen, IB
   Knudsen, N
   Andersen, S
   Jorgensen, T
   Perrild, H
   Ovesen, L
   Rasmussen, LB
   Thuesen, BH
   Carle, A
AF Petersen, Mads
   Pedersen, Inge Bulow
   Knudsen, Nils
   Andersen, Stig
   Jorgensen, Torben
   Perrild, Hans
   Ovesen, Lars
   Rasmussen, Lone Banke
   Thuesen, Betina H.
   Carle, Allan
TI Changes in subtypes of overt thyrotoxicosis and hypothyroidism following
   iodine fortification
SO CLINICAL ENDOCRINOLOGY
LA English
DT Article
DE epidemiology; hyperthyroidism; hypothyroidism; incidence; iodine;
   myxoedema; thyrotoxicosis
ID THYROID-FUNCTION; POPULATION; DENMARK; HYPERTHYROIDISM; INCREASE;
   DISEASE; SALT; ABNORMALITIES; EPIDEMIOLOGY; PREVALENCE
AB Objective To investigate the impact of mandatory iodine fortification (IF) on the incidence of nosological subtypes of overt thyrotoxicosis and hypothyroidism. Design We identified and scrutinized all possible new cases of overt thyrotoxicosis and hypothyroidism in an open cohort in Northern Jutland (n = 309 434; 1 January 1997) during the years 2014-2016. Individual medical history was evaluated to verify and detail the incidence of overt thyroid dysfunction and for classification into nosological subtypes. A number of cases were excluded during final verification due to spontaneous normalization of thyroid function, as they had no medical history suggesting a known condition, which could transiently affect thyroid function (subacute/silent thyroiditis, PPTD and iatrogenic thyroid dysfunction). An identical survey was conducted in 1997-2000 prior to mandatory IF of salt (13 mu g/g) that was in effect from year 2001. Results The standardized incidence rate (SIR) of verified overt thyrotoxicosis decreased markedly from 97.5/100 000/year in 1997-2000 to 48.8 in 2014-2016 (SIRR: 0.50 [95% CI: 0.45-0.56]). This was due to a distinct decrease in the SIR of multinodular toxic goitre (SIRR: 0.18 [0.15-0.23]), solitary toxic adenoma (SIRR: 0.26 [0.16-0.43]) and to a lesser degree Graves' disease (SIRR: 0.67 [0.56-0.79]). SIR for overt hypothyroidism was unaltered by 2014-2016 (SIRR: 1.03 [0.87-1.22]). However, age distribution shifted with more young and fewer elderly cases of verified overt hypothyroidism. Conclusion Mandatory IF caused a substantial reduction in SIR of verified overt thyrotoxicosis (especially of nodular origin) while avoiding an increase in SIR of verified overt hypothyroidism.
C1 [Petersen, Mads; Pedersen, Inge Bulow; Carle, Allan] Aalborg Univ Hosp, Dept Endocrinol, Sdr Skovvej 15, DK-9000 Aalborg, Denmark.
   [Knudsen, Nils; Perrild, Hans; Rasmussen, Lone Banke] Univ Copenhagen, Bispebjerg Hosp, Dept Endocrinol, Copenhagen, Denmark.
   [Andersen, Stig] Aalborg Univ Hosp, Dept Geriatr, Aalborg, Denmark.
   [Jorgensen, Torben; Thuesen, Betina H.] Bispebjerg Frederiksberg Hosp, Ctr Clin Res & Prevent, Copenhagen, Denmark.
   [Jorgensen, Torben] Univ Copenhagen, Fac Hlth & Med Sci, Dept Publ Hlth, Copenhagen, Denmark.
   [Jorgensen, Torben] Aalborg Univ, Fac Med, Aalborg, Denmark.
   [Ovesen, Lars] Slagelse Hosp, Dept Gastroenterol, Slagelse, Denmark.
C3 Aalborg University; Aalborg University Hospital; University of
   Copenhagen; Bispebjerg Hospital; Aalborg University; University of
   Copenhagen; Bispebjerg Hospital; University of Copenhagen; Aalborg
   University
RP Petersen, M (Corresponding author)，Aalborg Univ Hosp, Dept Endocrinol, Sdr Skovvej 15, DK-9000 Aalborg, Denmark.
EM mads.petersen@rn.dk
OI Andersen, Stig/0000-0003-3632-5213; Thuesen, Betina/0000-0001-9772-4344;
   Jorgensen, Torben/0000-0001-9453-2830
CR [Anonymous], 2007, ASS IOD DEF DIS MON
   BALTISBERGER BL, 1995, EUR J ENDOCRINOL, V132, P546, DOI 10.1530/eje.0.1320546
   Beretta L, 2016, BMC MED INFORM DECIS, V16, DOI 10.1186/s12911-016-0318-z
   Boyle P., STAT METHODS REGISTR
   Carle A, 2006, EUR J ENDOCRINOL, V154, P21, DOI 10.1530/eje.1.02068
   Carle A, 2011, EUR J ENDOCRINOL, V164, P801, DOI 10.1530/EJE-10-1155
   Carle A, 2009, J CLIN ENDOCR METAB, V94, P833, DOI 10.1210/jc.2008-1370
   Jensen HG, 2000, BEKENDTGORELSE TILSA
   Knudsen N, 2000, CLIN ENDOCRINOL, V53, P479, DOI 10.1046/j.1365-2265.2000.01121.x
   Knudsen N, 2000, EUR J ENDOCRINOL, V143, P485, DOI 10.1530/eje.0.1430485
   Krohn K, 2005, ENDOCR REV, V26, P504, DOI 10.1210/er.2004-0005
   Laurberg P, 1998, J CLIN ENDOCR METAB, V83, P765, DOI 10.1210/jc.83.3.765
   Laurberg P, 2006, EUR J ENDOCRINOL, V155, P219, DOI 10.1530/eje.1.02210
   Lombardi FA, 2013, J CLIN ENDOCR METAB, V98, P1031, DOI 10.1210/jc.2012-2960
   Medici BB, 2019, THYROID, V29, P910, DOI 10.1089/thy.2018.0539
   Mollehave LT, 2018, CLIN EPIDEMIOL, V10, P763, DOI 10.2147/CLEP.S164824
   Mostbeck A, 1998, EUR J NUCL MED, V25, P367, DOI 10.1007/s002590050234
   Pedersen IB, 2005, CLIN ENDOCRINOL, V62, P713, DOI 10.1111/j.1365-2265.2005.02284.x
   Pedersen IB, 2002, COMPUT METH PROG BIO, V67, P209, DOI 10.1016/S0169-2607(01)00125-0
   Pedersen IB, 2011, CLIN ENDOCRINOL, V75, P120, DOI 10.1111/j.1365-2265.2011.04008.x
   Pedersen IB, 2007, J CLIN ENDOCR METAB, V92, P3122, DOI 10.1210/jc.2007-0732
   Pedersen IB, 2006, J CLIN ENDOCR METAB, V91, P3830, DOI 10.1210/jc.2006-0652
   Pedersen KM, 1999, EUR J ENDOCRINOL, V140, P400, DOI 10.1530/eje.0.1400400
   PEDERSEN KM, 1993, J CLIN ENDOCR METAB, V77, P1078, DOI 10.1210/jc.77.4.1078
   Petersen M, 2019, J CLIN ENDOCR METAB, V104, P1833, DOI 10.1210/jc.2018-01993
   Petersen M, 2018, CLIN ENDOCRINOL, V89, P360, DOI 10.1111/cen.13751
   Rasmussen LB, 2002, BRIT J NUTR, V87, P61, DOI 10.1079/BJN2001474
   Rasmussen LB, 2016, BR J NUTR, V112, P1993
   Sundhedsstyrelsen, 2017, DANSK RYG 2016
   Vejbjerg P, 2009, CLIN ENDOCRINOL, V71, P440, DOI 10.1111/j.1365-2265.2008.03493.x
   Wiersinga WM, 2013, CLIN ENDOCRINOL, V79, P145, DOI 10.1111/cen.12222
   Zaletel K, 2011, CROAT MED J, V52, P615, DOI 10.3325/cmj.2011.52.615
NR 32
TC 9
Z9 12
U1 0
U2 7
PU WILEY
PI HOBOKEN
PA 111 RIVER ST, HOBOKEN 07030-5774, NJ USA
SN 0300-0664
EI 1365-2265
J9 CLIN ENDOCRINOL
JI Clin. Endocrinol.
PD NOV
PY 2019
VL 91
IS 5
BP 652
EP 659
DI 10.1111/cen.14072
PG 8
WC Endocrinology & Metabolism
WE Science Citation Index Expanded (SCI-EXPANDED)
SC Endocrinology & Metabolism
GA JC5TZ
UT WOS:000489347100008
PM 31400012
OA Green Published
DA 2022-12-31
ER

PT J
AU Ferracci, F
   Bertiato, G
   Moretto, G
AF Ferracci, F
   Bertiato, G
   Moretto, G
TI Hashimoto's encephalopathy: epidemiologic data and pathogenetic
   considerations
SO JOURNAL OF THE NEUROLOGICAL SCIENCES
LA English
DT Article
DE thyroid; encephalopathy; autoimmunity; anti-thyroid antibodies
ID DISEASE
AB Background: Hashimoto's encephalopathy (HE) is a condition believed to complicate Hashimoto's thyroiditis (HT). The diagnosis is suspected in the presence of high levels of serum anti-thyroid antibodies. We have recently demonstrated that in patients with HE there is an intrathecal synthesis of anti-thyroid antibodies, and concluded that the diagnosis of HE should be based on this cerebrospinal fluid (CSF) finding. Objective: getting an estimate of the prevalence of the disease, verifying the association with HT and investigating the pathogenetic role of anti-thyroid antibodies. Methods: 34-months prospective study in a hospital setting serving a community of 150,000 people. Patients with unexplained symptoms of acute or subacute encephalopathy or myelopathy or with a history of thyroid disorders were selected for the measurement of anti-thyroid antibodies. In the presence of high serum levels of autoantibodies, the same tests were performed in the CSF. Results: Twelve patients had increased concentrations of serum autoantibodies but HE was diagnosed only in nine patients. The estimated prevalence of HE is 2.1/100,000. Only six HE patients had also HT. Four patients received corticosteroids, five patients were not treated. Five patients improved, four patients spontaneously, one patient after corticosteroids. Repeated CSF examinations showed that the titer of CSF autoantibodies did not correlate with the clinical stage of the disease nor was influenced by corticosteroids. In addition, the course of symptoms was independent of therapy. Conclusions: The association of encephalopathy and high titers of anti-thyroid antibodies is not sufficient to make a diagnosis of HE. Independent of the clinical status of the thyroid gland, the intrathecal synthesis of autoantibodies is a distinctive marker of this elusive condition. (C) 2003 Elsevier B.V. All rights reserved.
C1 Osped San Martino Genova, Div Neurol, I-32100 Belluno, Italy.
   Osped San Martino Genova, Div Lab Med, Belluno, Italy.
C3 ULSS 1 Dolomiti; Ospedale di Belluno; University of Genoa; IRCCS AOU San
   Martino IST; ULSS 1 Dolomiti; Ospedale di Belluno; University of Genoa;
   IRCCS AOU San Martino IST
RP Ferracci, F (Corresponding author)，Osped San Martino Genova, Div Neurol, Viale Europa, I-32100 Belluno, Italy.
EM franco.ferracci@ulss.belluno.it
CR Azuma T, 2000, J NEUROL NEUROSUR PS, V68, P681, DOI 10.1136/jnnp.68.5.681
   BRAIN L, 1966, LANCET, V2, P512
   Chong JY, 2003, ARCH NEUROL-CHICAGO, V60, P164, DOI 10.1001/archneur.60.2.164
   Ferracci F, 2003, NEUROLOGY, V60, P712, DOI 10.1212/01.WNL.0000048660.71390.C6
   Forchetti CM, 1997, NEUROLOGY, V49, P623, DOI 10.1212/WNL.49.2.623
   LATINVILLE D, 1985, REV NEUROL, V141, P55
   Nolte KW, 2000, NEUROLOGY, V54, P769, DOI 10.1212/WNL.54.3.769
   Ochi H, 2002, FEBS LETT, V528, P197, DOI 10.1016/S0014-5793(02)03307-0
   SHAW PJ, 1991, NEUROLOGY, V41, P228, DOI 10.1212/WNL.41.2_Part_1.228
   Shibata N, 1992, Rinsho Shinkeigaku, V32, P191
NR 10
TC 147
Z9 172
U1 0
U2 10
PU ELSEVIER SCIENCE BV
PI AMSTERDAM
PA PO BOX 211, 1000 AE AMSTERDAM, NETHERLANDS
SN 0022-510X
J9 J NEUROL SCI
JI J. Neurol. Sci.
PD FEB 15
PY 2004
VL 217
IS 2
BP 165
EP 168
DI 10.1016/j.jns.2003.09.007
PG 4
WC Clinical Neurology; Neurosciences
WE Science Citation Index Expanded (SCI-EXPANDED)
SC Neurosciences & Neurology
GA 765NP
UT WOS:000188290100008
PM 14706219
DA 2022-12-31
ER

PT J
AU Ozdemir, BH
   Akman, B
   Ozdemir, FN
AF Ozdemir, BH
   Akman, B
   Ozdemir, FN
TI Amyloid goiter in familial Mediterranean fever (IMF): A
   clinicopathologic study of 10 cases
SO RENAL FAILURE
LA English
DT Article
DE amyloidosis; goiter; FMF
ID DIALYSIS; CHILD
AB FMF Amyloidosis is an important etiological factor of end stage renal disease (ESRD) in Mediterranean Countries. Apart from major target organs as cardiovascular, respiratory and gastrointestinal system, endocrine organs can also be involved. We planned to investigate the thyroid involvement in our amyloidosis group. The aim of this study was to determine clinical characteristics of amyloid goiter in FMF patients and the abnormalities of thyroid function, as well as to identify pathologic characteristics. Twenty-two hemodialysis patients (mean age 34.1 +/- 14 years, range 17-68) whose ESRD secondary to FMF amyloidosis were evaluated with physical examination, serum levels of thyroid hormones, ultrasound examination of thyroid glands, thyroid syntigraphic studies. Goiter was found in 10 patients (4 male, 6 female) having enlarged neck mass (mean age 35 +/- 14 years, range 23-64). The serum levels of thyroid hormones and TSH were normal in 4 patients. Other four cases had euthyroid sick syndrome. Only one patient developed tender enlarged neck mass with subacute thyroiditis symptoms and one had primary hyperthyroidism. Ultrasound examination showed; hypoecoic nodules in 6 patients diffuse multinodular enlargement in 4 patients. Thyroid syntigraphic studies revealed hypoactive nodules in 7 patients and hyperactive nodules in 3 patients. After the laboratory tests were completed, in 10 patients diagnosis were made with fine needle aspiration biopsy. Of 10 patients 5 underwent subtotal thyroidectomy. Immunohistochemical evaluation demonstrated the presence of amyloid AA immunoreactivity in all cases. In conclusion fine needle aspiration from the thyroid when enlarged is useful in the diagnosis of suspected amyloidosis, especially since it is a safe, easily performed procedure. With the help of amyloid goiter diagnosis the patient's prognosis on hemodialysis and with renal transplantation can be predicted. Amyloid goiter must be searched in hemodialysis patients especially in Mediterranean Countries.
C1 Baskent Univ, Fac Med, Dept Pathol, TR-06490 Ankara, Turkey.
C3 Baskent University
RP Ozdemir, BH (Corresponding author)，Baskent Univ, Fac Med, Dept Pathol, Fevzi Cakmak Bulvari 12,Sokak 7-2, TR-06490 Ankara, Turkey.
RI Akman, Beril/AAA-7798-2020; Ozdemir, Binnaz Handan/X-8540-2019; acar,
   fatma nurhan ozdemir/AAK-1697-2021
OI Ozdemir, Binnaz Handan/0000-0002-7528-3557; acar, fatma nurhan
   ozdemir/0000-0002-5682-0943
CR AREAN VM, 1961, AM J CLIN PATHOL, V36, P341
   DELANGE S, 1986, ERADICATION ENDEMIC, P373
   DIGEORGE AM, 1992, TXB PEDIAT, P1414
   DUHRA P, 1990, POSTGRAD MED J, V66, P304, DOI 10.1136/pgmj.66.774.304
   ELIAHOU HE, 1977, ISRAEL J MED SCI, V13, P33
   FONTAN FJP, 1992, PEDIATR RADIOL, V22, P393, DOI 10.1007/BF02016269
   HIRONORI K, 1997, CLIN ENDOCRINOL, V46, P769
   IKENOUE H, 1988, J CLIN ENDOCR METAB, V67, P41, DOI 10.1210/jcem-67-1-41
   JAMES PD, 1972, J CLIN PATHOL, V25, P683, DOI 10.1136/jcp.25.8.683
   KENNEDY JS, 1974, Q J MED, V169, P127
   Kimura H, 1997, CLIN ENDOCRINOL, V46, P769, DOI 10.1046/j.1365-2265.1997.1841000.x
   KNEEBONE RL, 1984, S AFR MED J, V65, P931
   MACHE CJ, 1994, J PEDIATR ENDOCRINOL, V7, P371
   MARTINEZVEA A, 1990, AM J NEPHROL, V10, P283, DOI 10.1159/000168121
   OZDEMIR A I, 1969, American Journal of Gastroenterology, V51, P311
   PRAS M, 1982, JOHNS HOPKINS MED J, V150, P22
   Saatci U, 1997, EUR J PEDIATR, V156, P619, DOI 10.1007/s004310050677
   YLINEN K, 1992, NEPHROL DIAL TRANSPL, V7, P908, DOI 10.1093/ndt/7.9.908
NR 18
TC 19
Z9 21
U1 0
U2 2
PU MARCEL DEKKER INC
PI NEW YORK
PA 270 MADISON AVE, NEW YORK, NY 10016 USA
SN 0886-022X
J9 RENAL FAILURE
JI Ren. Fail.
PY 2001
VL 23
IS 5
BP 659
EP 667
DI 10.1081/JDI-100107362
PG 9
WC Urology & Nephrology
WE Science Citation Index Expanded (SCI-EXPANDED)
SC Urology & Nephrology
GA 493FR
UT WOS:000172211800006
PM 11725912
DA 2022-12-31
ER

PT J
AU Mattozzi, S
   Sabater, L
   Escudero, D
   Arino, H
   Armangue, T
   Simabukuro, M
   Iizuka, T
   Hara, M
   Saiz, A
   Sotgiu, S
   Dalmau, J
   Graus, F
AF Mattozzi, Simone
   Sabater, Lidia
   Escudero, Domingo
   Arino, Helena
   Armangue, Thais
   Simabukuro, Mateus
   Iizuka, Takahiro
   Hara, Makoto
   Saiz, Albert
   Sotgiu, Stefano
   Dalmau, Josep
   Graus, Francesc
TI Hashimoto encephalopathy in the 21st century
SO NEUROLOGY
LA English
DT Article
ID CEREBELLAR-ATAXIA; ALPHA-ENOLASE; ANTIBODIES; AUTOANTIBODIES;
   THYROIDITIS; DIAGNOSIS; OUTCOMES
AB ObjectiveTo report the presenting syndromes and to determine whether pretreatment criteria of Hashimoto encephalopathy (HE) predict response to steroids.MethodsWe assessed symptoms and steroid responsiveness in 24 patients with pretreatment criteria of HE, including (1) subacute onset of cognitive impairment, psychiatric symptoms, or seizures; (2) euthyroid status or mild hypothyroidism; (3) serum thyroid peroxidase antibodies (TPOAb) >200 IU/mL; (4) absent neuronal antibodies in serum/CSF; and (5) no other etiologies. Additional studies included determination of TPOAb (>200 IU/mL) in 74 patients with criteria of possible autoimmune encephalitis (AE) without neuronal antibodies and 205 patients with different neuroimmunologic diseases, psychosis, or new-onset refractory status epilepticus (NORSE). Serum antibodies to the amino (Nu Eta 2)-terminal of alpha -enolase (NH2-alpha -enolaseAb) were examined in the indicated 24 patients and 13 controls.ResultsThe 24 patients (14 women) with suspected HE had a median age of 48 years (range 8-79 years). Four syndromes were identified: psychiatric (7, 29%), encephalopathy (7, 29%), NORSE-like (6, 25%), and limbic encephalitis (4, 17%). Only 6 of 19 (31.6%) patients completely responded to steroids. The frequency of TPOAb in the 74 patients with possible AE (6 of 74, 8.1%) was similar to that of the 205 controls (17 of 205, 8.2%; p = 0.84). NH2-alpha -enolaseAb were identified in 1 of 24 suspected HE cases and 1 of 13 controls.ConclusionCurrent pretreatment criteria of HE do not predict steroid responsiveness. The detection of TPOAb across all control groups reveals their poor disease-specificity. NH2-alpha -enolaseAb did not help in the diagnosis of HE. These findings imply a redefinition of HE that requires a systematic exclusion of antibody-mediated encephalitis.
C1 [Mattozzi, Simone; Sabater, Lidia; Arino, Helena; Armangue, Thais; Saiz, Albert; Dalmau, Josep; Graus, Francesc] Inst Invest Biomed August Pi & Sunyer, Neuroimmunol Program, Barcelona, Spain.
   [Mattozzi, Simone; Sotgiu, Stefano] Univ Sassari, Dept Med Surg & Expt Med, Sassari, Italy.
   [Escudero, Domingo; Saiz, Albert] Univ Barcelona, St Joan Deu Childrens Hosp, Hosp Clin, Serv Neurol, Barcelona, Spain.
   [Armangue, Thais] Univ Barcelona, St Joan Deu Childrens Hosp, Dept Neurol, Pediat Neuroimmunol Unit, Barcelona, Spain.
   [Simabukuro, Mateus] Univ Sao Paulo, Hosp Clin, Div Neurol, Sao Paulo, Brazil.
   [Iizuka, Takahiro] Kitasato Univ, Sch Med, Dept Neurol, Sagamihara, Kanagawa, Japan.
   [Hara, Makoto] Nihon Univ, Sch Med, Dept Med, Div Neurol, Tokyo, Japan.
   [Dalmau, Josep] Univ Penn, Dept Neurol, Philadelphia, PA 19104 USA.
   [Dalmau, Josep] Inst Catalana Recerca & Estudis Avancats, Barcelona, Spain.
C3 University of Barcelona; Hospital Clinic de Barcelona; IDIBAPS;
   University of Sassari; University of Barcelona; Hospital Clinic de
   Barcelona; University of Barcelona; Universidade de Sao Paulo; Kitasato
   University; Nihon University; University of Pennsylvania; ICREA
RP Graus, F (Corresponding author)，Inst Invest Biomed August Pi & Sunyer, Neuroimmunol Program, Barcelona, Spain.
EM francesc.graus@idibaps.org
RI sotgiu, stefano/M-1011-2017; Sabater, Lidia/U-7570-2019; Sabater,
   Lidia/C-7627-2018; Arino, Helena/C-3248-2018
OI Sabater, Lidia/0000-0001-8556-6166; Arino, Helena/0000-0003-4036-1671;
   Escudero, Domingo/0000-0002-6852-6936; Graus,
   Francesc/0000-0002-8924-8322; Dalmau, Josep/0000-0001-5856-2813
FU Fondo de Investigaciones Sanitarias, FEDER, Spain [FIS 15/00377, FIS
   14/00203, FIS 18/00067]; NIH [RO1NS077851]; Fundacio Cellex
FX This study was supported in part by Fondo de Investigaciones Sanitarias,
   FEDER, Spain (FIS 15/00377, F.G.; FIS 14/00203, J.D.; FIS 18/00067
   L.S.), NIH RO1NS077851 (J.D.), Fundacio Cellex (J.D.), and a research
   grant provided by Pratima Naithani for the study of HE.
CR Afshari M, 2012, NEUROLOGY, V78, pE134, DOI 10.1212/WNL.0b013e3182582fd4
   Ances BM, 2005, NEUROLOGY, V64, pA51
   Armangue T, 2016, JAMA NEUROL, V73, P417, DOI 10.1001/jamaneurol.2015.4607
   BUCHHALTER JR, 1991, BRAIN RES BULL, V26, P333, DOI 10.1016/0361-9230(91)90003-3
   Castillo P, 2006, ARCH NEUROL-CHICAGO, V63, P197, DOI 10.1001/archneur.63.2.197
   Chong JY, 2003, ARCH NEUROL-CHICAGO, V60, P164, DOI 10.1001/archneur.60.2.164
   Dalmau J, 2007, ANN NEUROL, V61, P25, DOI 10.1002/ana.21050
   Dalmau J, 2018, NEW ENGL J MED, V378, P840, DOI 10.1056/NEJMra1708712
   Dubey D, 2017, EPILEPSIA, V58, P1181, DOI 10.1111/epi.13797
   Feo S, 2000, FEBS LETT, V473, P47, DOI 10.1016/S0014-5793(00)01494-0
   Fujii A, 2005, J NEUROIMMUNOL, V162, P130, DOI 10.1016/j.jneuroim.2005.02.004
   Graus F, 2018, EUR J NEUROL, V25, P1011, DOI 10.1111/ene.13661
   Graus F, 1997, J NEUROIMMUNOL, V74, P55, DOI 10.1016/S0165-5728(96)00205-6
   Graus F, 2016, LANCET NEUROL, V15, P391, DOI 10.1016/S1474-4422(15)00401-9
   Hacohen Y, 2014, J CHILD NEUROL, V29, P769, DOI 10.1177/0883073813480392
   Hayashi Y, 2017, PRION, V11, P454, DOI 10.1080/19336896.2017.1377876
   Hollowell JG, 2002, J CLIN ENDOCR METAB, V87, P489, DOI 10.1210/jc.87.2.489
   Jones AL, 2015, JAMA NEUROL, V72, P1304, DOI 10.1001/jamaneurol.2015.2378
   Kayser MS, 2013, JAMA NEUROL, V70, P1133, DOI 10.1001/jamaneurol.2013.3216
   Kishitani T, 2017, MEDICINE, V96, DOI 10.1097/MD.0000000000006181
   KothbauerMargreiter I, 1996, J NEUROL, V243, P585, DOI 10.1007/BF00900946
   Lancaster E, 2010, LANCET NEUROL, V9, P67, DOI 10.1016/S1474-4422(09)70324-2
   Laurent C, 2016, AUTOIMMUN REV, V15, P1129, DOI 10.1016/j.autrev.2016.09.008
   Litmeier S, 2016, ACTA NEUROL SCAND, V134, P452, DOI 10.1111/ane.12556
   Mahmud FH, 2003, PEDIATRICS, V112, P686, DOI 10.1542/peds.112.3.686
   Martinez-Hernandez E, 2016, JAMA NEUROL, V73, P714, DOI 10.1001/jamaneurol.2016.0133
   Matsunaga A, 2013, EUR NEUROL, V69, P14, DOI 10.1159/000342217
   Montagna G, 2016, AUTOIMMUN REV, V15, P466, DOI 10.1016/j.autrev.2016.01.014
   Schiess N, 2008, ANN NY ACAD SCI, V1142, P254, DOI 10.1196/annals.1444.018
   TIEN RD, 1995, RADIOLOGY, V194, P249, DOI 10.1148/radiology.194.1.7997562
   Yoneda M, 2007, J NEUROIMMUNOL, V185, P195, DOI 10.1016/j.jneuroim.2007.01.018
NR 31
TC 47
Z9 50
U1 2
U2 12
PU LIPPINCOTT WILLIAMS & WILKINS
PI PHILADELPHIA
PA TWO COMMERCE SQ, 2001 MARKET ST, PHILADELPHIA, PA 19103 USA
SN 0028-3878
EI 1526-632X
J9 NEUROLOGY
JI Neurology
PD JAN 14
PY 2020
VL 94
IS 2
BP E217
EP E224
DI 10.1212/WNL.0000000000008785
PG 8
WC Clinical Neurology
WE Science Citation Index Expanded (SCI-EXPANDED)
SC Neurosciences & Neurology
GA LC9QJ
UT WOS:000525668500025
PM 31882532
DA 2022-12-31
ER

PT J
AU Olmez, I
   Moses, H
   Sriram, S
   Kirshner, H
   Lagrange, AH
   Pawate, S
AF Olmez, Inan
   Moses, Harold
   Sriram, Subramaniam
   Kirshner, Howard
   Lagrange, Andre H.
   Pawate, Siddharama
TI Diagnostic and therapeutic aspects of Hashimoto's encephalopathy
SO JOURNAL OF THE NEUROLOGICAL SCIENCES
LA English
DT Article
DE Altered mental status; Anti-thyroid antibodies; Rituximab; Mycophenolate
   mofetil; Steroid responsive encephalopathy with antithyroid antibodies
   (SREAT); Nonvasculitic autoimmune meningoencephalitis (NAIM)
ID ANTITHYROID ANTIBODIES; PATHOGENESIS; THYROIDITIS; CSF
AB Objective: To share our experience on clinical presentation and management of patients diagnosed with Hashimoto's Encephalopathy (HE) at Vanderbilt Medical Center between 1999 and 2012.
   Background: HE is a rare disorder characterized by encephalopathy and central nervous system (CNS) dysfunction, elevated antithyroid antibodies, the absence of infection or structural abnormalities in the CNS, and a response to treatment with steroids. The relationship between thyroid antibodies and encephalopathy has remained unresolved.
   Design/Methods: Retrospective chart review.
   Results: We identified 13 patients who met the criteria for the diagnosis of HE. The median age was 49 years (range, 2-66) and all except one were women. Encephalopathy in the form of altered mental status, stroke-like symptoms or seizures, with prompt resolution of symptoms upon receiving steroids, was the commonest presentation, seen in 7 patients. The second commonest presentation was subacute progressive decrease in cognitive function, which reversed within days to weeks after steroid therapy, seen in 4 patients. Electroencephalogram (EEG) was available in 12 patients and was abnormal in 8, showing nonspecific cerebral dysfunction in all 8 and epileptiform activity in 3. Treatment consisted of steroids in the acute phase for 12 of 13 patients with rapid improvement in symptoms. Maintenance therapy was rituximab in 7 patients, intravenous immunoglobulin (IVIg) in 7, azathioprine in 4, mycophenolate mofetil in 3, and methotrexate in 1 (some patients received sequential therapy with different agents). There was complete or near complete resolution of symptoms in 12 of the 13 patients.
   Conclusions: We present a cohort of patients in whom CNS dysfunction was associated with elevated antithyroid antibodies and reversal of disease followed immunomodulatory therapies. (C) 2013 Elsevier B.V. All rights reserved.
C1 [Olmez, Inan; Moses, Harold; Sriram, Subramaniam; Kirshner, Howard; Lagrange, Andre H.; Pawate, Siddharama] Vanderbilt Univ, Dept Neurol, Nashville, TN 37232 USA.
C3 Vanderbilt University
RP Pawate, S (Corresponding author)，Vanderbilt Univ, Med Ctr, Multiple Sclerosis Ctr, Dept Neurol, 2201 Childrens Way Room 1222, Nashville, TN 37211 USA.
EM siddharama.pawate@vanderbilt.edu
RI Lagrange, Andre/B-1227-2008
OI Lagrange, Andre/0000-0003-0147-7778
CR Afshari M, 2012, NEUROLOGY, V78, pE134, DOI 10.1212/WNL.0b013e3182582fd4
   Arya R, 2013, EUR J PAEDIATR NEURO, V17, P102, DOI 10.1016/j.ejpn.2012.07.001
   Blanchin S, 2007, J NEUROIMMUNOL, V192, P13, DOI 10.1016/j.jneuroim.2007.08.012
   BRAIN L, 1966, LANCET, V2, P512
   Caselli RJ, 1999, NEUROLOGY, V53, P1579, DOI 10.1212/WNL.53.7.1579
   Castillo PR, 2004, NEUROLOGY, V62, P1909, DOI 10.1212/01.WNL.0000125284.19326.80
   Chong JY, 2003, ARCH NEUROL-CHICAGO, V60, P164, DOI 10.1001/archneur.60.2.164
   Cornejo R, 2010, BMJ CASE REP, V2010
   Creutzfeldt CJ, 2005, J NEUROL, V252, P1285, DOI 10.1007/s00415-005-0832-x
   Drulovic J, 2011, VOJNOSANIT PREGL, V68, P452, DOI 10.2298/VSP1105452D
   Fatourechi V, 2005, BEST PRACT RES CL EN, V19, P53, DOI 10.1016/j.beem.2004.11.006
   Ferracci F, 2004, J NEUROL SCI, V217, P165, DOI 10.1016/j.jns.2003.09.007
   Ferracci F, 2003, NEUROLOGY, V60, P712, DOI 10.1212/01.WNL.0000048660.71390.C6
   Gomez-Bernal German Jorge, 2007, Prim Care Companion J Clin Psychiatry, V9, P318
   Gucuyener K, 2000, J PEDIATR ENDOCR MET, V13, P1137
   Hussain NS, 2005, NEUROLOGY, V64, P165, DOI 10.1212/01.WNL.0000148580.98997.C5
   Jacob S, 2005, J NEUROL NEUROSUR PS, V76, P455, DOI 10.1136/jnnp.2004.049395
   Kinomoto K, 2009, BMJ CASE REP, V2009
   Lin ST, 2011, J NEUROPSYCH CLIN N, V23, pE20, DOI 10.1176/appi.neuropsych.23.1.E20
   Liu CY, 2011, GEN HOSP PSYCHIAT, V33
   Mahmud FH, 2003, PEDIATRICS, V112, P686, DOI 10.1542/peds.112.3.686
   Marshall GA, 2006, J NEUROPSYCH CLIN N, V18, P14, DOI 10.1176/jnp.18.1.14
   Matsunaga A, 2013, EUR NEUROL, V69, P14, DOI 10.1159/000342217
   McCabe DJH, 2000, NEUROLOGY, V54, P737, DOI 10.1212/WNL.54.3.737
   McGinley J, 2000, Ir Med J, V93, P118
   Mocellin R, 2007, CNS DRUGS, V21, P799, DOI 10.2165/00023210-200721100-00002
   Moodley K, 2011, J NEUROL SCI, V302, P114, DOI 10.1016/j.jns.2010.11.027
   Murray Katherine, 2011, Pract Neurol, V11, P19, DOI 10.1136/jnnp.2010.235721
   Nagpal T, 2004, NEUROL INDIA, V52, P245
   Nakagawa H, 2007, J NEUROL NEUROSUR PS, V78, P196, DOI 10.1136/jnnp.2006.093005
   Nieuwenhuis L, 2004, ACTA NEUROL BELG, V104, P80
   Sawka AM, 2002, THYROID, V12, P393, DOI 10.1089/105072502760043477
   Tamagno G, 2006, INTERN EMERG MED, V1, P15, DOI 10.1007/BF02934715
   Tang Y, 2011, J NEUROL, V258, P1705, DOI 10.1007/s00415-011-5976-2
   Wilcox RA, 2008, J CLIN NEUROSCI, V15, P1301, DOI 10.1016/j.jocn.2006.10.019
NR 35
TC 72
Z9 82
U1 0
U2 19
PU ELSEVIER SCIENCE BV
PI AMSTERDAM
PA PO BOX 211, 1000 AE AMSTERDAM, NETHERLANDS
SN 0022-510X
EI 1878-5883
J9 J NEUROL SCI
JI J. Neurol. Sci.
PD AUG 15
PY 2013
VL 331
IS 1-2
BP 67
EP 71
DI 10.1016/j.jns.2013.05.009
PG 5
WC Clinical Neurology; Neurosciences
WE Science Citation Index Expanded (SCI-EXPANDED)
SC Neurosciences & Neurology
GA 191LR
UT WOS:000322415000013
PM 23759502
DA 2022-12-31
ER

PT J
AU Cham, S
   Zanocco, K
   Sturgeon, C
   Yeh, MW
   Harari, A
AF Cham, Stephanie
   Zanocco, Kyle
   Sturgeon, Cord
   Yeh, Michael W.
   Harari, Avital
TI Risk-Based Ultrasound Screening for Thyroid Cancer in Obese Patients is
   Cost-Effective
SO THYROID
LA English
DT Article
ID FINE-NEEDLE-ASPIRATION; ASYMPTOMATIC PRIMARY HYPERPARATHYROIDISM;
   BODY-MASS INDEX; UNITED-STATES; CLINICAL MANAGEMENT; POOLED ANALYSIS;
   NODULES; PAPILLARY; MALIGNANCY; CARCINOMA
AB Background: A higher body mass index (BMI) is associated with more advanced stages of thyroid cancer. Screening obese patients for thyroid cancer has been proposed but has yet to be examined for cost-effectiveness. The objective of this study was to assess the cost-effectiveness of ultrasound (US) screening of obese patients for thyroid cancer.
   Methods: A decision-tree model compared cost savings for the following: (i) base case scenario of an obese patient with thyroid nodule found by palpation, (ii) universal US screening of all obese patients, and (iii) risk-based US screening in obese patients. Risk-based screening consisted of patients who had at least one of four major identified risk factors for thyroid cancer (family history of thyroid cancer, radiation exposure, Hashimoto's thyroiditis, and/or elevated thyrotropin). Patients with nodules underwent established treatment and management guidelines. The model accounted for recurrence, complications, and long-term treatment/follow-up for five years. Outcome probabilities were identified from a literature review. Costs were estimated using a third-party payer perspective. Sensitivity analyses were performed to examine the impact of risk factor prevalence and US cost on the model.
   Results: The resulted costs per patient were $210.73 in the base case scenario, $434.10 in the universal US screening arm, and $166.72 in the risk-based screening arm. Risk-based screening remained cost-effective until more than 14% of obese patients had risk factors and with a wide variation of US costs ($0-$1113).
   Conclusion: Risk-based US screening in selected obese patients with risk factors for thyroid cancer is cost-effective. Recommendations for screening this subgroup will result in cost savings and a likely decreased morbidity and mortality in this subpopulation with more aggressive disease.
C1 [Cham, Stephanie; Yeh, Michael W.; Harari, Avital] Univ Calif Los Angeles, Dept Surg, Sect Endocrine Surg, Los Angeles, CA 90095 USA.
   [Zanocco, Kyle; Sturgeon, Cord] Northwestern Univ, Feinberg Sch Med, Dept Surg, Evanston, IL USA.
C3 University of California System; University of California Los Angeles;
   Northwestern University; Feinberg School of Medicine
RP Harari, A (Corresponding author)，Univ Calif Los Angeles, Dept Surg, 10833 LeConte Ave,Suite 72-215CHS, Los Angeles, CA 90095 USA.
EM AHarari@mednet.ucla.edu
CR American Cancer Society, 2013, THYR CANC SURV
   American Cancer Society, THYR CANC SURV TYP S
   American Joint Committee on Cancer, 2013, CANC STAGING MANUAL
   Baloch ZW, 2008, DIAGN CYTOPATHOL, V36, P425, DOI 10.1002/dc.20830
   Boelaert K, 2006, J CLIN ENDOCR METAB, V91, P4295, DOI 10.1210/jc.2006-0527
   Canaris GJ, 2000, ARCH INTERN MED, V160, P526, DOI 10.1001/archinte.160.4.526
   Center for Medicare & Medicaid Services, PHYS FEE SCHED SEARC
   Centers for Medicare and Medicaid Services, 2013, MEDPAR INP HOSP NAT
   Chabot JA, 2006, SURGERY, V140, P881
   Cheung K, 2008, J CLIN ENDOCR METAB, V93, P2173, DOI 10.1210/jc.2007-2496
   Clark O, 2005, TXB ENDOCRINE SURG, V2nd
   Columbia University Department of Surgery, STAG PROGN THYR CANC
   Consorti F, 2010, EUR SURG RES, V45, P333, DOI 10.1159/000320954
   Cooper DS, 2009, THYROID, V19, P1167, DOI 10.1089/thy.2009.0110
   Davies L, 2006, JAMA-J AM MED ASSOC, V295, P2164, DOI 10.1001/jama.295.18.2164
   Duh QY, 2012, ARCH SURG-CHICAGO, V147, P811, DOI 10.1001/archsurg.2012.911
   Durante C, 2013, J CLIN ENDOCR METAB, V98, P636, DOI 10.1210/jc.2012-3401
   Flegal KM, 2012, JAMA-J AM MED ASSOC, V307, P491, DOI 10.1001/jama.2012.39
   Han JM, 2013, EUR J ENDOCRINOL, V168, P879, DOI 10.1530/EJE-13-0065
   Harari A, 2012, ARCH SURG-CHICAGO, V147, P805, DOI 10.1001/archsurg.2012.713
   Haymart MR, 2011, JAMA-J AM MED ASSOC, V306, P721, DOI 10.1001/jama.2011.1139
   Haymart MR, 2008, J CLIN ENDOCR METAB, V93, P809, DOI 10.1210/jc.2007-2215
   Hemminki K, 2005, J CLIN ENDOCR METAB, V90, P5747, DOI 10.1210/jc.2005-0935
   Hollowell JG, 2002, J CLIN ENDOCR METAB, V87, P489, DOI 10.1210/jc.87.2.489
   Jeannon JP, 2009, INT J CLIN PRACT, V63, P624, DOI 10.1111/j.1742-1241.2008.01875.x
   Jo VY, 2010, AM J CLIN PATHOL, V134, P450, DOI 10.1309/AJCP5N4MTHPAFXFB
   KATZ JF, 1984, RADIOLOGY, V151, P741, DOI 10.1148/radiology.151.3.6718735
   Khalid AN, 2006, ARCH OTOLARYNGOL, V132, P244, DOI 10.1001/archotol.132.3.244
   Kim KW, 2011, HEAD NECK-J SCI SPEC, V33, P691, DOI 10.1002/hed.21518
   Kitahara CM, 2011, CANCER EPIDEM BIOMAR, V20, P464, DOI 10.1158/1055-9965.EPI-10-1220
   Koike E, 2001, ARCH SURG-CHICAGO, V136, P334, DOI 10.1001/archsurg.136.3.334
   Kraimps JL, 1997, SURGERY, V121, P715, DOI 10.1016/S0039-6060(97)90063-5
   Mandel SJ, 2004, JAMA-J AM MED ASSOC, V292, P2632, DOI 10.1001/jama.292.21.2632
   Mazzaferri EL, 2001, J CLIN ENDOCR METAB, V86, P1447, DOI 10.1210/jc.86.4.1447
   MAZZAFERRI EL, 1994, AM J MED, V97, P418, DOI 10.1016/0002-9343(94)90321-2
   MAZZAFERRI EL, 1993, NEW ENGL J MED, V328, P553
   Medicare, MED CLIN LAB FEE SCH
   Meinhold CL, 2010, AM J EPIDEMIOL, V171, P242, DOI 10.1093/aje/kwp354
   National Cancer Institute, 2013, SURV EP END RES SEER
   National Heart Lung and Blood Institute, DEF OB
   Pal T, 2001, J CLIN ENDOCR METAB, V86, P5307, DOI 10.1210/jc.86.11.5307
   Papini E, 2002, J CLIN ENDOCR METAB, V87, P1941, DOI 10.1210/jc.87.5.1941
   Pappa T, 2014, THYROID, V24, P190, DOI 10.1089/thy.2013.0232
   Quinn DIBV, DIRECT MED COSTS ASS
   Renehan AG, 2008, LANCET, V371, P569, DOI 10.1016/S0140-6736(08)60269-X
   RON E, 1995, RADIAT RES, V141, P259, DOI 10.2307/3579003
   Ross DS, 2002, J CLIN ENDOCR METAB, V87, P1938, DOI 10.1210/jc.87.5.1938
   Sampson E, 2007, CANCER, V110, P1451, DOI 10.1002/cncr.22956
   Schlumberger M. J., 1999, Journal of Endocrinological Investigation, V22, P3
   Schousboe JT, 2011, ANN INTERN MED, V155, P10, DOI 10.7326/0003-4819-155-1-201107050-00003
   Shrime MG, 2007, ARCH OTOLARYNGOL, V133, P1245, DOI 10.1001/archotol.133.12.1245
   SIMEONE JF, 1987, AM J ROENTGENOL, V148, P45, DOI 10.2214/ajr.148.1.45
   Singer S, 2012, THYROID, V22, P117, DOI 10.1089/thy.2011.0139
   Smith RA, 2009, CA-CANCER J CLIN, V59, P27, DOI 10.3322/caac.20008
   TreeAge Pro, 2012, TREEAGE PRO
   Xu L, 2012, CANCER-AM CANCER SOC, V118, P1228, DOI 10.1002/cncr.26398
   Yip L, 2012, J CLIN ENDOCR METAB, V97, P1905, DOI 10.1210/jc.2011-3048
   Zanocco K, 2006, SURGERY, V140, P874, DOI 10.1016/j.surg.2006.07.032
   Zanocco K, 2013, J AM COLL SURGEONS, V217, P702, DOI 10.1016/j.jamcollsurg.2013.05.008
   Zanocco K, 2013, ANN SURG ONCOL, V20, P2462, DOI 10.1245/s10434-013-2954-1
NR 60
TC 9
Z9 9
U1 0
U2 4
PU MARY ANN LIEBERT, INC
PI NEW ROCHELLE
PA 140 HUGUENOT STREET, 3RD FL, NEW ROCHELLE, NY 10801 USA
SN 1050-7256
EI 1557-9077
J9 THYROID
JI Thyroid
PD JUN
PY 2014
VL 24
IS 6
BP 975
EP 986
DI 10.1089/thy.2013.0470
PG 12
WC Endocrinology & Metabolism
WE Science Citation Index Expanded (SCI-EXPANDED)
SC Endocrinology & Metabolism
GA AI9CB
UT WOS:000337224000007
PM 24512476
OA Green Published
DA 2022-12-31
ER

PT J
AU Vucinic, M
   Kusec, V
   Dundovic, S
   Ille, J
   Dumic, M
AF Vucinic, Maja
   Kusec, Vesna
   Dundovic, Sandra
   Ille, Jasenka
   Dumic, Miroslav
TI The effect of 17 years of increased salt iodization on the prevalence
   and nature of goiter in Croatian schoolchildren
SO JOURNAL OF PEDIATRIC ENDOCRINOLOGY & METABOLISM
LA English
DT Article
DE children; iodine supply; thyroid diseases; thyromegaly
AB Background: High goiter prevalence caused by iodine deficiency (medium content 5.6 mg potassium iodide [KI]/kg of salt, median urine iodine concentration [UIC] 68 mu g/L) in Croatia was observed in 1991 and 1995 when salt was iodized with 10 mg KI/kg. A new regulation introduced in 1996, specified 25 mg KI/kg of salt resulting in an increase of median UIC to 248 mu g/L. Afterwards, goiter prevalence was only assessed in two small studies.
   Methods: In this study, we investigated the prevalence and etiology of goiter in 3594 schoolchildren 17 years after an increase in salt iodization in Croatia. Thyroid size was determined by palpation in 1777 girls and 1817 boys aged 10-18 years. In goitrous children, a thyroid ultrasound and thyroid-stimulating hormone, free thyroxine (fT4), free triiodothyronine (fT3), thyroid peroxidase (TPO) and thyroglobulin (TG) antibody measurements were performed.
   Results: Goiter was found in 32 children (0.89% vs. 2.8% in 1991, p < 0.00001 and 27% in 1995, p < 0.00001), simple goiter (SG) in 18/32 (56%) goitrous children vs. 126/152 (82.8%) in 1991 p < 0.00001, autoimmune thyroiditis (AT) in 13/32 (40.6%) vs. 19/152 (12.5%) in 1991 p < 0.0009, nodules in four: two cysts, toxic adenoma and carcinoma (in 1991 two adenomas and one cyst), Graves' disease was not found (four in 1991). Subclinical hypothyroidism was found in three children. Thyroid disease was diagnosed in four of 32 children before the investigation. Increased iodine supply decreased goiter prevalence and SG/AT ratio in goitrous patients.
   Conclusions: As thyroid abnormalities were found in 0.89% of children and some required treatment, thyroid examination is important in apparently healthy children regardless of sufficient iodization.
C1 [Dumic, Miroslav] Univ Zagreb, Sch Med, Univ Hosp Ctr Zagreb, Dept Pediat, Kispaticeva 12, Zagreb 10000, Croatia.
   [Vucinic, Maja] Gen Hosp Nasice, Dept Pediat, Nashice, Croatia.
   [Kusec, Vesna] Univ Hosp Ctr Zagreb, Clin Inst Lab Med, Zagreb, Croatia.
   [Dundovic, Sandra] Gen Hosp Nasice, Dept Med Biochem, Nashice, Croatia.
   [Ille, Jasenka] Univ Hosp Ctr Zagreb, Dept Pediat, Zagreb, Croatia.
RP Dumic, M (Corresponding author)，Univ Zagreb, Sch Med, Univ Hosp Ctr Zagreb, Dept Pediat, Kispaticeva 12, Zagreb 10000, Croatia.
EM drdumic@gmail.com
CR BUZINA R, 1970, AM J CLIN NUTR, V23, P1085
   Crncevic-Orlic Z, 2005, COLLEGIUM ANTROPOL, V29, P509
   Erdogan MF, 2009, THYROID, V19, P265, DOI 10.1089/thy.2008.0253
   JAKSIC J, 1994, ARCH DIS CHILD, V70, P103, DOI 10.1136/adc.70.2.103
   KOPAJTIC B, 1963, Acta Med Iugosl, V17, P195
   Kotnik P, 2006, THYROID, V16, P769, DOI 10.1089/thy.2006.16.769
   Kusic Z, 2005, COLLEGIUM ANTROPOL, V29, P9
   Kusic Z, 1996, Lijec Vjesn, V118, P103
   Kusic Z, 1999, J ENDOCRINOL INVEST, V22, P747, DOI 10.1007/BF03343639
   Kusic Z, 1996, J ENDOCRINOL INVEST, V19, P210, DOI 10.1007/BF03349869
   Kusic Z, 2012, COLLEGIUM ANTROPOL, V36, P123
   Marwaha RK, 2012, CLIN ENDOCRINOL, V76, P905, DOI 10.1111/j.1365-2265.2011.04307.x
   Masoodi SR, 2014, CLIN ENDOCRINOL, V80, P141, DOI 10.1111/cen.12247
   MATOVINOVIC J, 1983, ANNU REV NUTR, V3, P341, DOI 10.1146/annurev.nu.03.070183.002013
   MATOVINOVIC J, 1965, J AMER MED ASSOC, V192, P234, DOI 10.1001/jama.1965.03080160054014
   Osipoff JN, 2012, PEDIATR REV, V33, P75, DOI 10.1542/pir.33-2-75
   Pedersen IB, 2007, J CLIN ENDOCR METAB, V92, P3122, DOI 10.1210/jc.2007-0732
   RALLISON ML, 1975, JAMA-J AM MED ASSOC, V233, P1069, DOI 10.1001/jama.233.10.1069
   WHO/UNICEF/ICCIDD, 2007, ASS IOD DEF DIS MON
   Zaletel K, 2011, CROAT MED J, V52, P615, DOI 10.3325/cmj.2011.52.615
NR 20
TC 2
Z9 3
U1 0
U2 2
PU WALTER DE GRUYTER GMBH
PI BERLIN
PA GENTHINER STRASSE 13, D-10785 BERLIN, GERMANY
SN 0334-018X
EI 2191-0251
J9 J PEDIATR ENDOCR MET
JI J. Pediatr. Endocrinol. Metab.
PY 2018
VL 31
IS 9
BP 995
EP 1000
DI 10.1515/jpem-2018-0129
PG 6
WC Endocrinology & Metabolism; Pediatrics
WE Science Citation Index Expanded (SCI-EXPANDED)
SC Endocrinology & Metabolism; Pediatrics
GA VL3UI
UT WOS:000839229600006
PM 30055100
OA Bronze
DA 2022-12-31
ER

PT J
AU Rudofsky, G
   Tsioga, M
   Reismann, P
   Leowardi, C
   Kopf, S
   Grafe, IA
   Nawroth, PP
   Isermann, B
AF Rudofsky, G.
   Tsioga, M.
   Reismann, P.
   Leowardi, C.
   Kopf, S.
   Grafe, I. A.
   Nawroth, P. P.
   Isermann, B.
TI TRANSIENT HYPERTHYROIDISM AFTER SURGERY FOR SECONDARY
   HYPERPARATHYROIDISM: A COMMON PROBLEM
SO EUROPEAN JOURNAL OF MEDICAL RESEARCH
LA English
DT Article
DE hyperthyroidism; secondary hyperparathyroidism; palpation thyroiditis;
   parathyroidectomy; thyroglobulin
ID TERTIARY HYPERPARATHYROIDISM; PARATHYROIDECTOMY; THYROTOXICOSIS; DISEASE
AB Background: Postoperative hyperthyroidism occurs in approximately one third of patients following parathyroidectomy due to primary hyperparathyroidism (PHP), but has only rarely been described in secondary hyperparathyroidism (SHP). The frequency, course, and laboratory markers of postoperative hyperthyroidism in SHP remain unknown. Our purpose was to evaluate the frequency and the clinical course of postoperative hyperthyroidism following surgery of SHP and to determine the diagnostic value of thyroglobulin in this setting.
   Material and Methods: A total of 40 patients undergoing parathyroidectomy because of SHP were included in this study. Thyroid stimulating hormone (TSH), free triiodothyronine (fT3), free thyroxine (fT4), and thyroglobulin (Tg) were determined one day before and on day 1, 3, 5, 10, and 40 after surgery. At each of these visits patients were clinically evaluated for signs or symptoms of hyperthyroidism.
   Results: Biochemical evidence of hyperthyroidism was evident in 77% of patients postoperatively despite of preoperatively normal serum levels. TsH dropped from 1.18 +/- 0.06mU/L to 0.15 +/- 0.07mU/L (p = 0.0015). Free triiodothyronine (fT3) and fT4 levels increased from 2.86 +/- 0.02nga and 10.32 +/- 0.13ng/L, respectively, to their maximum of 4.83 +/- 0.17ng/L and 19.35 +/- 0.58ng/L, respectively. Thyroglobulin levels rose from 3.8 +/- 0.8ng/mL, to 111.8 +/- 45.3ng/mL (p<0.001). At day 40 all thyroid related laboratory values were within normal range. Correlation analysis of postoperative values revealed significant correlations for lowest TSH (r = -0.32; p = 0.038), and highest fT3 (r = 0.55; p<0.001) and fT4 levels (r = 0.67; p<0.001) with Tg.
   Conclusion: Transient hyperthyroidism is frequent after parathyroidectomy for SHP with Tg being a suitable marker. Awareness of this self-limiting disorder is important to avoid inappropriate and potentially harmful treatment.
C1 [Rudofsky, G.; Tsioga, M.; Kopf, S.; Grafe, I. A.; Nawroth, P. P.; Isermann, B.] Heidelberg Univ, Dept Endocrinol & Clin Chem, Heidelberg, Germany.
   [Reismann, P.] Semmelweis Univ, Dept Med 2, Budapest, Hungary.
   [Leowardi, C.] Heidelberg Univ, Dept Gen Surg, Heidelberg, Germany.
C3 Ruprecht Karls University Heidelberg; Semmelweis University; Ruprecht
   Karls University Heidelberg
RP Rudofsky, G (Corresponding author)，Dept Med, Div Endocrinol & Clin Chem, Neuenheimer Feld 410, D-69120 Heidelberg, Germany.
EM gottfried_rudofsky@med.uni-heidelberg.de
CR Brown RS, 2009, CURR OPIN PEDIATR, V21, P523, DOI 10.1097/MOP.0b013e32832cf824
   Fraser WD, 2009, LANCET, V374, P145, DOI 10.1016/S0140-6736(09)60507-9
   Heizmann O, 2009, EUR J MED RES, V14, P37
   HWANG T S, 1988, Journal of Korean Medical Science, V3, P27
   Jansson S, 2001, ANN SURG, V233, P60, DOI 10.1097/00000658-200101000-00010
   Kebebew E, 2004, ARCH SURG-CHICAGO, V139, P974, DOI 10.1001/archsurg.139.9.974
   Lederer SR, 2008, WIEN KLIN WOCHENSCHR, V120, P432, DOI 10.1007/s00508-008-0996-3
   Lin JD, 2008, CLIN CHIM ACTA, V388, P15, DOI 10.1016/j.cca.2007.11.002
   Lindberg JS, 2005, J AM SOC NEPHROL, V16, P800, DOI 10.1681/ASN.2004060512
   Lindblom P, 1999, LANGENBECK ARCH SURG, V384, P568, DOI 10.1007/s004230050245
   MCGOWAN DM, 1991, J ENDOCRINOL INVEST, V14, P305, DOI 10.1007/BF03346819
   Musi N, 2000, AM J MED, V108, P519, DOI 10.1016/S0002-9343(99)00327-7
   Nayak B, 2006, ENDOCRIN METAB CLIN, V35, P663, DOI 10.1016/j.ecl.2006.09.008
   Rudofsky G, 2009, MED SCI MONITOR, V15, pCS41
   Sato H, 2008, INTERNAL MED, V47, P1807, DOI 10.2169/internalmedicine.47.1264
   Stang MT, 2005, SURGERY, V138, P1058, DOI 10.1016/j.surg.2005.09.011
   Triponez F, 2006, SURGERY, V140, P990, DOI 10.1016/j.surg.2006.06.039
   WALFISH PG, 1992, J CLIN ENDOCR METAB, V75, P224, DOI 10.1210/jc.75.1.224
   Warner MH, 2010, J ENDOCRINOL, V205, P1, DOI 10.1677/JOE-09-0412
NR 19
TC 8
Z9 9
U1 0
U2 1
PU BMC
PI LONDON
PA CAMPUS, 4 CRINAN ST, LONDON N1 9XW, ENGLAND
SN 0949-2321
EI 2047-783X
J9 EUR J MED RES
JI Eur. J. Med. Res.
PD AUG 8
PY 2011
VL 16
IS 8
BP 375
EP 380
DI 10.1186/2047-783X-16-8-375
PG 6
WC Medicine, Research & Experimental
WE Science Citation Index Expanded (SCI-EXPANDED)
SC Research & Experimental Medicine
GA 817SH
UT WOS:000294694800005
PM 21813380
OA Green Published
DA 2022-12-31
ER

PT J
AU Lyshchik, A
   Higashi, T
   Asato, R
   Tanaka, S
   Ito, J
   Hiraoka, M
   Brill, AB
   Saga, T
   Togashi, K
AF Lyshchik, A
   Higashi, T
   Asato, R
   Tanaka, S
   Ito, J
   Hiraoka, M
   Brill, AB
   Saga, T
   Togashi, K
TI Elastic moduli of thyroid tissues under compression
SO ULTRASONIC IMAGING
LA English
DT Article
DE elastic moduli; elastography; thyroid; thyroid tumors; tissue; tissue
   mechanics; tumors
ID ULTRASOUND; ULTRASONOGRAPHY; ELASTOGRAPHY; PALPATION; NODULES
AB The aim of this study was to evaluate the elastic moduli of thyroid tissues under uniaxial compression and to establish the biomechanical fundamentals for accurate interpretation of thyroid elastograms. A total of 67 thyroid samples (24 samples of normal thyroid tissue, 2 samples of thyroid tissue with chronic thyroiditis, 12 samples of adenomatous goiter lesions and 7 samples of follicular adenoma, 19 samples of papillary adenocarcinoma (PAC) and 3 samples of follicular adenocarcinoma (FAC)) obtained from 36 patients who had received thyroid surgery were subjected to biomechanical testing within three hours after surgical resection at precompression strains of 5%, 10% and 20% and applied strains of 1% 2% 5% and 10% of sample height. As a result, the mean values of elastic moduli for benign thyroid lesions at all examined precompression levels were significantly higher than those for normal thyroid tissue measured at the same load (p < 0.01). At low precompression (5%) and compression (1-2%) levels, benign thyroid nodule samples were 1.7 times harder than normal thyroid tissue. At high precompression (20%) and compression (10%) levels, this difference increased to 2.4 times. Stiffness of PAC samples was significantly higher than those for normal thyroid tissue and benign thyroid tumors measured at the same load (p < 0.01). At low precompression (5%) and compression (1-2%) levels, PAC samples were 5.0 times harder than normal thyroid tissue. At high precompression (20%) and compression (10%) levels, this difference increased to 17.7 times. In contrast, samples of FAC were much softer than PAC (p < 0.05) and were comparable in stiffness to normal thyroid tissues. The significant differences in the stiffness between normal thyroid tissue and thyroid tumors may provide useful information for accurate interpretation of thyroid elastograms.
C1 Kyoto Univ, Grad Sch Med, Dept Diagnost Imaging & Nucl Med, Sakyo Ku, Kyoto 6068570, Japan.
   Kyoto Univ, Grad Sch Med, Dept Otolaryngol Head & Neck Surg, Sakyo Ku, Kyoto 6068570, Japan.
   Kyoto Univ, Grad Sch Med, Dept Therapeut Radiol & Oncol, Sakyo Ku, Kyoto 6068570, Japan.
   Vanderbilt Univ, Dept Radiol & Radiol Sci, Nashville, TN 37232 USA.
C3 Kyoto University; Kyoto University; Kyoto University; Vanderbilt
   University
RP Lyshchik, A (Corresponding author)，Kyoto Univ, Grad Sch Med, Dept Diagnost Imaging & Nucl Med, Sakyo Ku, Kyoto 6068570, Japan.
EM lyshchik@kuhp.kyoto-u.ac.jp
CR Anderson W.A., 1971, PATHOLOGY
   BRANDER A, 1991, RADIOLOGY, V181, P683, DOI 10.1148/radiology.181.3.1947082
   EZZAT S, 1994, ARCH INTERN MED, V154, P1838
   Fung Y, 1981, BIOMECHANICAL PROPER
   Gao L, 1996, ULTRASOUND MED BIOL, V22, P959, DOI 10.1016/S0301-5629(96)00120-2
   Krouskop TA, 1998, ULTRASONIC IMAGING, V20, P260, DOI 10.1177/016173469802000403
   Lambe T.W., 1969, SOIL MECH
   Lyshchik A, 2005, RADIOLOGY, V235, P604, DOI 10.1148/radiol.2352031942
   LYSHCHIK A, IN PRESS RADIOLOGY
   LYSHCHIK A, 2004, P 90 ANN M RSNA, P189
   Ophir J, 1999, P I MECH ENG H, V213, P203, DOI 10.1243/0954411991534933
   OPHIR J, 1991, ULTRASONIC IMAGING, V13, P111, DOI 10.1016/0161-7346(91)90079-W
   SIPERSTEIN AE, 2000, WERNER INGBARS THYRO, P898
   TAKASHIMA S, 1995, J CLIN ULTRASOUND, V23, P179, DOI 10.1002/jcu.1870230306
   TAN GH, 1995, ARCH INTERN MED, V155, P2418, DOI 10.1001/archinte.155.22.2418
   Timoshenko S.P., 1970, THEORY ELASTICITY, Vthird
   WATTERS DAK, 1992, AM J SURG, V164, P654, DOI 10.1016/S0002-9610(05)80728-7
NR 17
TC 66
Z9 83
U1 1
U2 9
PU SAGE PUBLICATIONS INC
PI THOUSAND OAKS
PA 2455 TELLER RD, THOUSAND OAKS, CA 91320 USA
SN 0161-7346
EI 1096-0910
J9 ULTRASONIC IMAGING
JI Ultrason. Imaging
PD APR
PY 2005
VL 27
IS 2
BP 101
EP 110
DI 10.1177/016173460502700204
PG 10
WC Acoustics; Engineering, Biomedical; Radiology, Nuclear Medicine &
   Medical Imaging
WE Science Citation Index Expanded (SCI-EXPANDED)
SC Acoustics; Engineering; Radiology, Nuclear Medicine & Medical Imaging
GA 970YA
UT WOS:000232347100004
PM 16231839
DA 2022-12-31
ER

PT J
AU Myers, DE
AF Myers, Daniel E.
TI Review of visceral throat and chest disorders causing nonodontogenic
   orofacial pain
SO JOURNAL OF THE AMERICAN DENTAL ASSOCIATION
LA English
DT Review
DE Orofacial pain; referred pain; visceral pain; nonodontogenic toothache;
   vagus
ID INTERNAL CAROTID-ARTERY; UNILATERAL FACIAL-PAIN; ELONGATED STYLOID
   PROCESS; ACUTE AORTIC DISSECTION; GLOSSOPHARYNGEAL NEURALGIA;
   MYOCARDIAL-INFARCTION; TRIGEMINAL NEURALGIA; CRANIOFACIAL PAIN;
   LUNG-CANCER; SPONTANEOUS PNEUMOMEDIASTINUM
AB Background. The purpose of this narrative review was to show that referred orofacial pain can be the chief symptom or a prominent symptom of visceral diseases of the chest and throat, with implications for dental and medical practice.
   Types of Studies Reviewed. A search of PubMed was performed to identify dentally relevant clinical case reports and case series using the following terms: jaw pain, orofacial pain, toothache, temporomandibular disorders, otalgia, neuralgia, and neuropathic pain crossed with angina, myocardial infarction, carotid artery, esophagus, mediastinum, thyroid, heart, pericardium, aorta, lung, thymus gland, and stomach.
   Results. Numerous acute, visceral disorders of the throat and chest have been reported to produce pain in the orofacial region, which may be difficult to distinguish from dental-related diseases on the basis of symptoms alone. Chest organs and structures reported to cause such pain include the heart, aorta, esophagus, stomach, lungs, and mediastinum. Throat organs and structures reported to cause pain in the orofacial region include the thyroid gland, carotid arteries, and vagus and glossopharyngeal nerves. Coronary artery diseases, aortic and carotid dissection, mediastinal tumors, subacute thyroiditis, and gastroesophageal reflux disease have a predilection for referring pain orofacially.
   Conclusions and Practical Implications. Misdiagnosis of referred visceral orofacial pain can lead to delayed diagnosis and unnecessary treatment. Dentists can play a key role in the management of these conditions by means of ruling out odontogenic facial pain, promptly referring patients to medical specialists, and educating patients. Future research is needed to determine the incidence and mechanism of orofacial pain in these disorders. Visceral pain referred to the orofacial region may not be as rare a phenomenon as is sometimes assumed.
C1 [Myers, Daniel E.] DentaQuest, Boston, MA USA.
RP Myers, DE (Corresponding author)，11286 SW Lunata Way, Port St Lucie, FL 34987 USA.
EM dnaanddan@yahoo.com
OI Myers, Daniel/0000-0001-6681-1963
CR Abbott JJ, 2017, J AM DENT ASSOC, V148, P399, DOI 10.1016/j.adaj.2016.10.007
   Albrecht J, 2005, J CLIN EPIDEMIOL, V58, P1227, DOI 10.1016/j.jclinepi.2005.04.003
   Amirhaeri S, 2010, INT J EMERG MED, V3, P459, DOI 10.1007/s12245-010-0222-8
   ANDERSON J, 1957, BRIT MED J, V1, P1490, DOI 10.1136/bmj.1.5034.1490
   Anzai T, 2017, CLINICS PRACT, V7, P31, DOI 10.4081/cp.2017.904
   Aral IL, 1997, AUST DENT J, V42, P18, DOI 10.1111/j.1834-7819.1997.tb00090.x
   Balasubramaniam R, 2011, OPEN J STOMATOL, V1, P92
   BATCHELDER BJ, 1987, J AM DENT ASSOC, V115, P710, DOI 10.14219/jada.archive.1987.0291
   Bell GW, 2008, BRIT DENT J, V204, P669, DOI 10.1038/sj.bdj.2008.523
   Benoliel R, 2020, CEPHALALGIA, V40, P129, DOI 10.1177/0333102419893823
   Bostan H, 2021, EUR THYROID J, V10, P323, DOI 10.1159/000513745
   BROWN D E, 1956, Ann Otol Rhinol Laryngol, V65, P595
   CHASE DC, 1986, ORAL SURG ORAL MED O, V62, P625, DOI 10.1016/0030-4220(86)90253-7
   Chen RC, 2009, AM J NEURORADIOL, V30, P1817, DOI 10.3174/ajnr.A1605
   Christoforidou A, 2006, J LARYNGOL OTOL, V120, P961, DOI 10.1017/S002221510600212X
   Chukwuemeka AO, 1999, INT J CLIN PRACT, V53, P312
   Collins JJ., 1932, RADIOLOGY, V18, P1148
   Dalband Mohsen, 2011, Chang Gung Med J, V34, P1
   De Rossi Scott S, 2013, Dent Clin North Am, V57, P383, DOI 10.1016/j.cden.2013.04.001
   del Ciello A, 2017, DIAGN INTERV RADIOL, V23, P118, DOI 10.5152/dir.2016.16187
   Demarquay G, 2010, J HEADACHE PAIN, V11, P355, DOI 10.1007/s10194-010-0212-5
   Demez P, 2004, Acta Otorhinolaryngol Belg, V58, P141
   Dubner R, 2004, J OROFAC PAIN, V18, P299
   Duhaime AC, 2000, EPILEPSIA, V41, P903, DOI 10.1111/j.1528-1157.2000.tb00261.x
   ELLIS F H JR, 1973, Hospital Practice, V8, P90
   Farrokhi F, 2007, ORAL DIS, V13, P349, DOI 10.1111/j.1601-0825.2007.01380.x
   Fazlinehad A, 2007, IRAN J OTORHINOLARYN, V19, P15
   Fazlyab Mahta, 2015, Iran Endod J, V10, P274, DOI 10.7508/iej.2015.04.013
   Flanagin BA, 2010, OBES SURG, V20, P386, DOI 10.1007/s11695-009-0013-6
   Foreman Robert D, 2009, Cleve Clin J Med, V76 Suppl 2, pS75, DOI 10.3949/ccjm.76.s2.15
   Franco Ana Carolina de Oliveira, 2006, Sao Paulo Med. J., V124, P163, DOI 10.1590/S1516-31802006000300012
   Frank Marshall, 2021, Emerg Med Pract, V23, P1
   GAGNON D, 1992, AM FAM PHYSICIAN, V46, P1662
   Godefroy J N, 1990, Rev Fr Endod, V9, P17
   Goldberg HL, 1997, CRANIO, V15, P167, DOI 10.1080/08869634.1997.11746008
   Grozdinska A, 2018, J OROFAC ORTHOP, V79, P277, DOI 10.1007/s00056-018-0140-6
   Grundy D, 2002, GUT, V51, pI2, DOI 10.1136/gut.51.suppl_1.i2
   Gunther S, 2014, INTERNIST, V55, P1209, DOI 10.1007/s00108-014-3529-3
   Haas Daniel A, 2006, Anesth Prog, V53, P20, DOI 10.2344/0003-3006(2006)53[20:MOMEIT]2.0.CO;2
   Haviv Y, 2020, J ORAL FACIAL PAIN H, V34, P121, DOI 10.11607/ofph.2448
   Horowitz M, 2004, J AM DENT ASSOC, V135, P1427, DOI 10.14219/jada.archive.2004.0052
   Isberg A, 2009, CRANIO, V27, P1
   Issi Z, 2020, AGRI, V32, P55, DOI 10.5505/agri.2017.76094
   Jalali N, 2014, J EMERG MED, V46, P865, DOI 10.1016/j.jemermed.2013.11.071
   Jenzer AC, 2018, J ORAL MAXIL SURG, V76, DOI 10.1016/j.joms.2018.06.019
   Jonas C, 2016, ACTA CHIR BELG, V116, P301, DOI 10.1080/00015458.2016.1147262
   Jougon JB, 2003, ANN THORAC SURG, V75, P1711, DOI 10.1016/S0003-4975(03)00027-4
   Kahrilas PJ, 2010, AM J GASTROENTEROL, V105, P747, DOI 10.1038/ajg.2010.65
   Kanner Ronald, 2012, Neurol Clin Pract, V2, P172, DOI 10.1212/CPJ.0b013e31826af177
   KANT KS, 1989, J AM DENT ASSOC, V118, P587, DOI 10.14219/jada.archive.1989.0065
   Katchky L, 2021, J ENDODONT, V47, P1801, DOI 10.1016/j.joen.2021.08.002
   Kikuta S, 2019, CLIN ANAT, V32, P476, DOI 10.1002/ca.23367
   Kohli D, 2021, J AM DENT ASSOC, V152, P954, DOI 10.1016/j.adaj.2020.05.021
   Koling A, 1998, Lakartidningen, V95, P2320
   Kreiner M, 2010, J DENT RES, V89, P965, DOI 10.1177/0022034510370820
   Kreiner M, 1999, J OROFAC PAIN, V13, P201
   Kreiner M, 2007, J AM DENT ASSOC, V138, P74, DOI 10.14219/jada.archive.2007.0024
   Kreiner M, 2020, J ORAL FACIAL PAIN H, V34, P53, DOI 10.11607/ofph.2480
   Kreiner M, 2014, J ORAL FACIAL PAIN H, V28, P317, DOI 10.11607/ofph.1257
   Laskin DM, 2001, J ORAL MAXIL SURG, V59, P1127, DOI 10.1053/joms.2001.27741
   Le Loch JB, 2008, REV PNEUMOL CLIN, V64, P30, DOI 10.1016/j.pneumo.2008.06.002
   Lee JG, 2021, J CAN ASS GASTROENTE, V4, P111
   Li JC., OTALGIA MEDSCAPE
   Li Josephine H, 2021, Mayo Clin Proc Innov Qual Outcomes, V5, P330, DOI 10.1016/j.mayocpiqo.2020.12.007
   Li YY, 2019, CAN MED ASSOC J, V191, pE909, DOI 10.1503/cmaj.181535
   Look Robert, 2020, Clin Pract Cases Emerg Med, V4, P255, DOI 10.5811/cpcem.2020.1.44664
   MATSON M S, 1963, Oral Surg Oral Med Oral Pathol, V16, P284, DOI 10.1016/0030-4220(63)90290-1
   Mehta RH, 2002, J AM COLL CARDIOL, V40, P685, DOI 10.1016/S0735-1097(02)02005-3
   Meyer D, 2016, JSM GEN SURG CASES I, V2, P1008
   Murad MH, 2018, BMJ EVID-BASED MED, V23, P60, DOI 10.1136/bmjebm-2017-110853
   MURTHY PSN, 1990, INT J ORAL MAX SURG, V19, P230, DOI 10.1016/S0901-5027(05)80398-4
   Myers DE, 2008, BRIT DENT J, V204, P187, DOI 10.1038/bdj.2008.101
   Myers DE, 2021, CLIN ANAT, V34, P24, DOI 10.1002/ca.23604
   Myers Daniel E, 2010, Gen Dent, V58, pe2
   Naito H, 2021, J ORAL MAX SURG MED, V33, P340, DOI 10.1016/j.ajoms.2020.11.003
   NATKIN E, 1975, ORAL SURG ORAL MED O, V40, P678, DOI 10.1016/0030-4220(75)90378-3
   Niebisch S, 2017, DIS ESOPHAGUS, V30, DOI 10.1093/dote/dow004
   Nochimson Geofrey, 1993, Journal of Emergency Medicine, V11, P147, DOI 10.1016/0736-4679(93)90509-6
   Norris CD, 2020, AM J NEURORADIOL, V41, P2188, DOI 10.3174/ajnr.A6808
   Ocak U, 2014, AM J EMERG MED, V32, DOI 10.1016/j.ajem.2013.10.059
   Orlando RC, 2004, GASTROENTEROL CLIN N, V33, P25, DOI 10.1016/S0889-8553(03)00133-X
   Ornato JP, 2014, CIRCULATION, V129, pE393, DOI 10.1161/CIRCULATIONAHA.113.006126
   Palmieri A, 2006, HEADACHE, V46, P813, DOI 10.1111/j.1526-4610.2006.00458.x
   Patel A, 2018, J AM COLL CARDIOL, V71, P808, DOI 10.1016/j.jacc.2017.10.104
   Pembroke CA, 2013, LUNG CANCER, V82, P173, DOI 10.1016/j.lungcan.2013.06.024
   Philip Stephen, 2018, Aorta (Stamford), V6, P130, DOI 10.1055/s-0039-18388
   Phulambrikar T, 2014, OR SURG OR MED OR PA, V118, P16, DOI 10.1016/j.oooo.2014.03.008
   Pierrakou E D, 1990, Ann Dent, V49, P30
   Quail Geoffrey, 2005, Aust Fam Physician, V34, P641
   Raley JC, 2001, OBSTET GYNECOL, V98, P904, DOI 10.1016/S0029-7844(01)01514-9
   Ramírez Aristeguieta Luis Miguel, 2007, Int. J. Morphol., V25, P33, DOI 10.4067/S0717-95022007000100003
   Ratis G, 1990, Minerva Stomatol, V39, P755
   Redon S, 2020, NEUROL INDIA, V68, P702, DOI 10.4103/0028-3886.288989
   Renton Tara, 2019, Prim Dent J, V7, P71
   Renton Tara, 2011, Rev Pain, V5, P2, DOI 10.1177/204946371100500102
   Romero-Reyes M, 2016, MED ORAL PATOL ORAL, V21, pE665, DOI 10.4317/medoral.21515
   ROSENSTEIN ED, 1994, ARTHRITIS RHEUM, V37, P1618, DOI 10.1002/art.1780371110
   Rossi P, 2003, EUR NEUROL, V50, P56, DOI 10.1159/000070861
   ROTHWELL PM, 1993, POSTGRAD MED J, V69, P300, DOI 10.1136/pgmj.69.810.300
   Roz TM, 2005, J AM DENT ASSOC, V136, P1556, DOI 10.14219/jada.archive.2005.0086
   SAKURAI EH, 1968, ORAL SURG ORAL MED O, V25, P553, DOI 10.1016/0030-4220(68)90299-5
   Sarlani E, 2003, J OROFAC PAIN, V17, P262
   Schmidt HW, 1939, AM J DIG DIS, V6, P693
   SCHOENEN J, 1992, CEPHALALGIA, V12, P178, DOI 10.1046/j.1468-2982.1992.1203178.x
   Sessle BJ, 2021, INT J MOL SCI, V22, DOI 10.3390/ijms22137112
   SESSLE BJ, 1976, BRAIN RES, V117, P211, DOI 10.1016/0006-8993(76)90731-9
   Shakespeare T P, 1996, Australas Radiol, V40, P45, DOI 10.1111/j.1440-1673.1996.tb00344.x
   Sheikh M, 2010, CARDIOL J, V17, P623
   SHORT D, 1972, BRIT MED J, V2, P387, DOI 10.1136/bmj.2.5810.387
   Slater S, 2020, J ROY COLL PHYS EDIN, V50, P75, DOI 10.4997/JRCPE.2020.120
   SMITH MJA, 1977, ORAL SURG ORAL MED O, V43, P59, DOI 10.1016/0030-4220(77)90351-6
   SPITTELL PC, 1993, MAYO CLIN PROC, V68, P642, DOI 10.1016/S0025-6196(12)60599-0
   SPRIGGS EA, 1954, BMJ-BRIT MED J, V2, P325, DOI 10.1136/bmj.2.4883.325
   Stapf C, 2000, ANNU REV MED, V51, P329, DOI 10.1146/annurev.med.51.1.329
   Stollberger C, 2001, INTENS CARE MED, V27, P1100, DOI 10.1007/s001340100950
   Strader S L, 2001, J Am Acad Nurse Pract, V13, P502
   Tago M, 2017, INTERNAL MED, V56, P1663, DOI 10.2169/internalmedicine.56.8362
   Tai CM, 2003, J FORMOS MED ASSOC, V102, P109
   Tesfaye H, 2009, Cas Lek Cesk, V148, P438
   Thomson F G, 1909, Bristol Med Chir J (1883), V27, P193
   Timarova G, 2017, BMC NEUROL, V17, DOI 10.1186/s12883-017-0892-4
   TOLMAN D E, 1962, Oral Surg Oral Med Oral Pathol, V15, P293, DOI 10.1016/0030-4220(62)90107-X
   Torrealba-Acosta G, 2021, NEUROL-CLIN PRACT, V11, pE760, DOI 10.1212/CPJ.0000000000001050
   Treharne C, 2021, BMJ CASE REP, V14, DOI 10.1136/bcr-2020-238700
   Ueno Masateru, 2015, J Emerg Trauma Shock, V8, P69, DOI 10.4103/0974-2700.150404
   Ugalde I, 2018, J INVEST MED HIGH IM, V6, DOI 10.1177/2324709618761753
   Vandenbroucke JP, 2001, ANN INTERN MED, V134, P330, DOI 10.7326/0003-4819-134-4-200102200-00017
   Vilacosta I, 2001, HEART, V85, P365, DOI 10.1136/heart.85.4.365
   Vosse BAH, 2014, RESPIR MED CASE REP, V12, P27, DOI 10.1016/j.rmcr.2013.12.012
   Wang XS, 2021, J ORAL MAXIL SURG, V79, DOI 10.1016/j.joms.2020.11.034
   Xu K, 2019, J CLIN ULTRASOUND, V47, P243, DOI 10.1002/jcu.22685
   Yanagawa Y, 2012, J EMERG MED, V43, pE287, DOI 10.1016/j.jemermed.2010.05.028
   Yatani H, 2014, J ORAL REHABIL, V41, P843, DOI 10.1111/joor.12208
   You Y, 2021, J ENDODONT, V47, P1328, DOI 10.1016/j.joen.2021.05.002
   Ziegeler C, 2019, EUR J PAIN, V23, P66, DOI 10.1002/ejp.1283
   ZOHAR Y, 1986, J MAXILLOFAC SURG, V14, P294, DOI 10.1016/S0301-0503(86)80309-5
NR 136
TC 0
Z9 0
U1 0
U2 0
PU AMER DENTAL ASSOC
PI CHICAGO
PA 211 E CHICAGO AVE, CHICAGO, IL 60611 USA
SN 0002-8177
EI 1943-4723
J9 J AM DENT ASSOC
JI J. Am. Dent. Assoc.
PD AUG
PY 2022
VL 153
IS 8
BP 769
EP 775
DI 10.1016/j.adaj.2022.01.007
PG 7
WC Dentistry, Oral Surgery & Medicine
WE Science Citation Index Expanded (SCI-EXPANDED)
SC Dentistry, Oral Surgery & Medicine
GA 6M1XE
UT WOS:000888668300007
PM 35277244
DA 2022-12-31
ER

PT J
AU Sarkar, SD
AF Sarkar, Salil D.
TI Benign thyroid disease: What is the role of nuclear medicine?
SO SEMINARS IN NUCLEAR MEDICINE
LA English
DT Review
ID ENDOGENOUS SUBCLINICAL HYPERTHYROIDISM; RECOMBINANT HUMAN THYROTROPIN;
   GRAVES-DISEASE; RADIOIODINE TREATMENT; CONGENITAL HYPOTHYROIDISM;
   INTERLEUKIN-2 THERAPY; I-131 THERAPY; ALL-CAUSE; NODULES; HORMONE
AB Nuclear medicine is directly involved in both the diagnosis and treatment of benign thyroid disease, which requires an understanding of the pathophysiology and management of thyroid disorders in addition to expertise in nuclear methodology. Thyroid uptake and imaging, the principal nuclear tests in thyroid disease, may be used as follows: (1) Differential diagnosis of hyperthyroidism: A very low thyroid uptake suggests destructive ("subacute") thyroiditis, a self-limited disorder, whereas a normal or elevated uptake is consistent with toxic nodular goiter and Graves' disease. Scintigraphic characteristics also help differentiate between nodular and Graves' disease. (2) Function of thyroid nodules: Fine-needle aspiration biopsy with cytological examination (FNAB) is used routinely to assess for malignancy in thyroid nodules. Scintigraphy may be of assistance before FNAB. "Hot" nodules are generally benign and do not require FNAB, while "cold" nodules may be malignant. (3) Differential diagnosis of congenital hypothyroidism: Scintigraphy combined with ultrasound examination may be used to identify such conditions as thyroid agenesis, dyshormonogenesis, and incomplete thyroid descent. Treatment of Graves' disease and toxic nodular disease with (131)\ may require greater clinical involvement and decision analysis compared with thyroid uptake and imaging. The following aspects of treatment are particularly important: (1) Risk: Radioiodine treatment may occasionally aggravate hyperthyroidism, Graves' ophthalmopathy, and airway obstruction caused by large, nodular goiters. Alternative treatments, including the temporary use of antithyroid drugs, and surgery for nodular goiters, may be considered. (2) Radioiodine dose: Cure of hyperthyroidism with a single (131)\ treatment is desirable, though not always possible. Such factors as a large goiter, severe hyperthyroidism, and prior propylthiouracil therapy, may contribute to treatment failure. (3) Informed consent: A detailed discussion with the patient regarding the clinical risks, outcomes, and side effects of (131)\ is a critical component of successful management.
C1 Jacobi Med Ctr, Dept Nucl Med, N Bronx Hlth Network, Bronx, NY 10461 USA.
   Yeshiva Univ, Albert Einstein Coll Med, Bronx, NY USA.
C3 Jacobi Medical Center; Yeshiva University; Albert Einstein College of
   Medicine
RP Sarkar, SD (Corresponding author)，Jacobi Med Ctr, Dept Nucl Med, N Bronx Hlth Network, BN-13,pelham Pkwy & Eastchester Rd, Bronx, NY 10461 USA.
EM salil.sarkar@nbhn.net
CR Albino CC, 2005, J CLIN ENDOCR METAB, V90, P2775, DOI 10.1210/jc.2004-0458
   Alexander EK, 2002, J CLIN ENDOCR METAB, V87, P1073, DOI 10.1210/jc.87.3.1073
   Bartalena L, 1998, NEW ENGL J MED, V338, P73, DOI 10.1056/NEJM199801083380201
   Basaria S, 2005, AM J MED, V118, P706, DOI 10.1016/j.amjmed.2004.11.028
   Baudin E, 1998, CANCER, V83, P553, DOI 10.1002/(SICI)1097-0142(19980801)83:3<553::AID-CNCR25>3.0.CO;2-U
   Biondi B, 2000, J CLIN ENDOCR METAB, V85, P4701, DOI 10.1210/jc.85.12.4701
   Bogazzi F, 2002, J CLIN ENDOCR METAB, V87, P4490, DOI 10.1210/jc.2002-020580
   Bonnema SJ, 1999, J CLIN ENDOCR METAB, V84, P3636, DOI 10.1210/jc.84.10.3636
   Bonnema SJ, 2004, J CLIN ENDOCR METAB, V89, P4439, DOI 10.1210/jc.2004-0247
   Braga M, 2002, THYROID, V12, P135, DOI 10.1089/105072502753522365
   Burch HB, 2001, J CLIN ENDOCR METAB, V86, P3016, DOI 10.1210/jc.86.7.3016
   BURCH HB, 1993, ENDOCR REV, V14, P747, DOI 10.1210/er.14.6.747
   Carella C, 2004, J CLIN ENDOCR METAB, V89, P3656, DOI 10.1210/jc.2004-0627
   Castro MR, 2005, ANN INTERN MED, V142, P926, DOI 10.7326/0003-4819-142-11-200506070-00011
   Ceccarelli C, 2005, CLIN ENDOCRINOL, V62, P331, DOI 10.1111/j.1365-2265.2005.02218.x
   *COMM GEN AM THYR, 1993, PEDIATRICS, V91, P1203
   Cooper DS, 2005, NEW ENGL J MED, V352, P905, DOI 10.1056/NEJMra042972
   Daniels GH, 2001, J CLIN ENDOCR METAB, V86, P3, DOI 10.1210/jc.86.1.3
   Evans C, 2004, EUR J ENDOCRINOL, V150, P265, DOI 10.1530/eje.0.1500265
   Fountoulakis S, 2004, CLIN ENDOCRINOL, V60, P397, DOI 10.1046/j.1365-2265.2004.01978.x
   FRADKIN JE, 1983, MEDICINE, V62, P1
   Franklyn JA, 2005, JAMA-J AM MED ASSOC, V294, P71, DOI 10.1001/jama.294.1.71
   Frates MC, 2005, RADIOLOGY, V237, P794, DOI 10.1148/radiol.2373050220
   FREITAS J, 2003, DIAGNOSTIC NUCL MED, P591
   Gianoukakis AG, 2003, THYROID, V13, P395, DOI 10.1089/105072503321669893
   Glinoer D, 2003, GROWTH HORM IGF RES, V13, pS45, DOI 10.1016/S1096-6374(03)00055-8
   Hak AE, 2000, ANN INTERN MED, V132, P270, DOI 10.7326/0003-4819-132-4-200002150-00004
   Hiraiwa T, 2004, THYROID, V14, P531, DOI 10.1089/1050725041517011
   HUYSMANS DAKC, 1994, ANN INTERN MED, V121, P757, DOI 10.7326/0003-4819-121-10-199411150-00005
   Imaizumi M, 2004, J CLIN ENDOCR METAB, V89, P3365, DOI 10.1210/jc.2003-031089
   Ito Y, 2003, THYROID, V13, P381, DOI 10.1089/105072503321669875
   Jimenez C, 2004, THYROID, V14, P1097, DOI 10.1089/thy.2004.14.1097
   Kadmon PM, 2001, J CLIN ENDOCR METAB, V86, P1865, DOI 10.1210/jc.86.5.1865
   Kahaly GJ, 2005, ENDOCR REV, V26, P704, DOI 10.1210/er.2003-0033
   Kempers MJE, 2003, J CLIN ENDOCR METAB, V88, P5851, DOI 10.1210/jc.2003-030665
   Kita T, 2004, ANN NUCL MED, V18, P151, DOI 10.1007/BF02985106
   Klein I, 2001, NEW ENGL J MED, V344, P501, DOI 10.1056/NEJM200102153440707
   Krohn K, 2005, ENDOCR REV, V26, P504, DOI 10.1210/er.2004-0005
   Kvetny J, 2004, CLIN ENDOCRINOL, V61, P232, DOI 10.1111/j.1365-2265.2004.02088.x
   MCDERMOTT MT, 1983, AM J MED, V75, P353, DOI 10.1016/0002-9343(83)91217-2
   Miller KK, 2001, CLIN ENDOCRINOL, V55, P501, DOI 10.1046/j.1365-2265.2001.01381.x
   Mitchell JC, 2005, SURGERY, V138, P1166, DOI 10.1016/j.surg.2005.08.031
   Nygaard B, 1997, J CLIN ENDOCR METAB, V82, P2926, DOI 10.1210/jc.82.9.2926
   Papini E, 2002, J CLIN ENDOCR METAB, V87, P1941, DOI 10.1210/jc.87.5.1941
   Parle JV, 2001, LANCET, V358, P861, DOI 10.1016/S0140-6736(01)06067-6
   Pearce EN, 2003, NEW ENGL J MED, V348, P2646, DOI 10.1056/NEJMra021194
   Perros P, 2005, J CLIN ENDOCR METAB, V90, P5321, DOI 10.1210/jc.2005-0507
   Premawardhana LDKE, 2004, THYROID, V14, P610, DOI 10.1089/1050725041692828
   Reinhardt MJ, 2002, EUR J NUCL MED MOL I, V29, P1118, DOI 10.1007/s00259-002-0877-3
   Rivkees S, 2004, J CLIN ENDOCR METAB, V89, P4227, DOI 10.1210/jc.2004-1399
   ROTI E, 1994, J CLIN ENDOCR METAB, V78, P795, DOI 10.1210/jc.78.3.795
   Santos RB, 2004, THYROID, V14, P525, DOI 10.1089/1050725041517093
   SARKAR SD, 2001, PATHOLOGIC BASIS NUC
   SARKAR SD, 2006, LIFE LONG LEARNING S
   SARKAR SD, 2001, PRINCIPLES PRACTICE, P336
   Sawin CT, 1997, THYROID, V7, P163, DOI 10.1089/thy.1997.7.163
   Schneider AB, 2005, WERNER INGBARS THYRO, P889
   SCHOEN EJ, 2004, KEY ROLE NEWBORN THY, V114, P683
   Sgarbi JA, 2003, J CLIN ENDOCR METAB, V88, P1672, DOI 10.1210/jc.2002-021046
   Silva MNC, 2004, CLIN ENDOCRINOL, V60, P300, DOI 10.1046/j.1365-2265.2003.01918.x
   Smith BR, 2006, THYROID, V16, P109, DOI 10.1089/thy.2006.16.109
   Stagnaro-Green A, 2002, J CLIN ENDOCR METAB, V87, P4042, DOI 10.1210/jc.2002-020524
   STOFFER SS, 1976, J NUCL MED, V17, P146
   Surks MI, 2004, JAMA-J AM MED ASSOC, V291, P228, DOI 10.1001/jama.291.2.228
   VIALETTES B, 1993, ACTA ENDOCRINOL-COP, V129, P31, DOI 10.1530/acta.0.1290031
   Weetman AP, 2000, NEW ENGL J MED, V343, P1236, DOI 10.1056/NEJM200010263431707
NR 66
TC 42
Z9 46
U1 0
U2 8
PU W B SAUNDERS CO-ELSEVIER INC
PI PHILADELPHIA
PA 1600 JOHN F KENNEDY BOULEVARD, STE 1800, PHILADELPHIA, PA 19103-2899 USA
SN 0001-2998
EI 1558-4623
J9 SEMIN NUCL MED
JI Semin. Nucl. Med.
PD JUL
PY 2006
VL 36
IS 3
BP 185
EP 193
DI 10.1053/j.semnuclmed.2006.03.006
PG 9
WC Radiology, Nuclear Medicine & Medical Imaging
WE Science Citation Index Expanded (SCI-EXPANDED)
SC Radiology, Nuclear Medicine & Medical Imaging
GA 053UA
UT WOS:000238329800002
PM 16762609
DA 2022-12-31
ER

PT J
AU Zhang, PD
   Pang, LA
   Gu, F
   Yuan, JN
   Ding, L
   Zhang, J
   Luo, W
AF Zhang, Peidi
   Pang, Lina
   Gu, Fen
   Yuan, Jiani
   Ding, Lei
   Zhang, Jun
   Luo, Wen
TI Comparison of contrast-enhanced ultrasound characteristics of
   inflammatory thyroid nodules and papillary thyroid carcinomas using a
   quantitative time-intensity curve: a propensity score matching analysis
SO QUANTITATIVE IMAGING IN MEDICINE AND SURGERY
LA English
DT Article; Early Access
DE Contrast-enhanced ultrasound; inflammatory thyroid nodules; papillary
   carcinoma; time-intensity curve; propensity score matching
ID DIAGNOSTIC PERFORMANCE; SUBACUTE THYROIDITIS; COLOR DOPPLER; GRAY-SCALE;
   BENIGN; DIFFERENTIATION; MANAGEMENT; US
AB Background: This study aims to compare the contrast-enhanced ultrasound (CEUS) characteristics of inflammatory thyroid nodules with those of papillary thyroid carcinomas using time-intensity curve (TIC) analysis.Methods: This was a retrospective cohort study. Among the thyroid nodules in 2161 patients who underwent CEUS from July 2014 to April 2018, 44 nodules in 44 patients ultimately diagnosed as inflammatory nodules and 44 nodules in 44 patients confirmed as papillary carcinomas (enrolled from July 2016 to April 2018) were included after propensity score matching analysis (1:1). The average diameters of lesions in the inflammatory and malignant groups (n=44 each) were 0.92 +/- 0.34 cm and 0.89 +/- 0.42 cm, respectively. CEUS patterns were evaluated and classified into four types, namely concentric hypo-enhancement, heterogeneous hypoenhancement, hypo-enhancement with a sharp margin, and homogeneous hyper/iso-enhancement. The measured TIC parameters included peak intensity (PI), rise time (RT), time to peak (TTP), maximum slope rate of the ascending curve (AS), and maximum slope rate of the descending curve (DS). The CEUS patterns and TIC parameters were compared between the inflammatory nodules and papillary carcinomas.Results: The heterogeneous hypo-enhancement CEUS pattern was predominantly present in the inflammatory nodules. The concentric hypo-enhancement pattern was identified as a valuable predictive pattern for papillary carcinomas. For the TIC, inflammatory nodules had a lower PI [55.42 (45.41, 76.91) vs. 84.43 (74.93, 90.92)] [median (interquartile range)] and a smaller AS [22.39 (13.37, 29.93) vs. 29.54 (19.37,Conclusions: CEUS patterns with TIC parameters could provide effective and quantitative information for characterizing microvascular perfusion of inflammatory thyroid nodules and papillary carcinomas.
C1 [Zhang, Peidi; Pang, Lina; Gu, Fen; Yuan, Jiani; Ding, Lei; Luo, Wen] Fourth Mil Med Univ, Xijing Hosp, Dept Ultrasound, Xian, Peoples R China.
   [Zhang, Jun] New Changan Matern Hosp, Dept Ultrasound, Xian, Peoples R China.
   [Luo, Wen] Fourth Mil Med Univ, Xijing Hosp, Dept Ultrasound, 127 Changle West Rd, Xian 710032, Peoples R China.
   [Zhang, Jun] New Changan Matern Hosp, Dept Ultrasound, 158 East Main St, Xian 710032, Peoples R China.
C3 Air Force Military Medical University; Air Force Military Medical
   University
RP Luo, W (Corresponding author)，Fourth Mil Med Univ, Xijing Hosp, Dept Ultrasound, 127 Changle West Rd, Xian 710032, Peoples R China.; Zhang, J (Corresponding author)，New Changan Matern Hosp, Dept Ultrasound, 158 East Main St, Xian 710032, Peoples R China.
EM lwdd1234@fmmu.edu.cn; zj95886556@163.com
FU National Science Foundation of China [81671691]
FX Funding : This work was supported by the National Science Foundation of
   China (No. 81671691) .
CR Carbone A, 2019, THYROID ITS DIS
   Chen XQ, 2021, QUANT IMAG MED SURG, V11, P4321, DOI 10.21037/qims-20-1248
   Diao XH, 2017, TRANSL CANCER RES, V6, P1078, DOI 10.21037/tcr.2017.09.15
   Durante C, 2018, JAMA-J AM MED ASSOC, V319, P914, DOI 10.1001/jama.2018.0898
   Frates MC, 2013, J ULTRAS MED, V32, P505
   Gu F, 2018, EUR J RADIOL, V105, P182, DOI 10.1016/j.ejrad.2018.05.013
   Haugen BR, 2016, THYROID, V26, P1, DOI 10.1089/thy.2015.0020
   Hu FQ, 2020, POSTGRAD MED, V132, P506, DOI 10.1080/00325481.2020.1739462
   Lee MYW, 2016, J ULTRAS MED, V35, P1095, DOI 10.7863/ultra.15.05052
   Luo W, 2020, MED ULTRASON, V22, P164, DOI 10.11152/mu-2252
   Moon HJ, 2012, RADIOLOGY, V262, P1002, DOI 10.1148/radiol.11110839
   Palaniappan MK, 2016, J CLIN DIAGN RES, V10, pTC1, DOI 10.7860/JCDR/2016/18459.8227
   Pan FS, 2015, J ULTRAS MED, V34, P689, DOI 10.7863/ultra.34.4.689
   Pei XQ, 2012, BRIT J RADIOL, V85, pE740, DOI 10.1259/bjr/20402927
   Peng QH, 2019, ULTRASOUND MED BIOL, V45, P471, DOI 10.1016/j.ultrasmedbio.2018.10.020
   Prajapati S, 2019, HEAD NECK PATHOL, V13, P231, DOI 10.1007/s12105-018-0890-x
   Stathatos N, 2014, PATHOBIOLOGY OF HUMAN DISEASE: A DYNAMIC ENCYCLOPEDIA OF DISEASE MECHANISMS, P1196, DOI 10.1016/B978-0-12-386456-7.03702-3
   Tessler FN, 2017, J AM COLL RADIOL, V14, P587, DOI 10.1016/j.jacr.2017.01.046
   Walsh JP, 2016, MED J AUSTRALIA, V205, P179, DOI 10.5694/mja16.00545
   Wang Y, 2017, SCI REP-UK, V7, DOI 10.1038/s41598-017-11863-0
   Wu Q, 2016, ENDOCRINE, V53, P480, DOI 10.1007/s12020-015-0850-0
   Zhan J, 2018, ULTRASONOGRAPHY, V37, P288, DOI 10.14366/usg.18019
   Zhang Y, 2017, EUR RADIOL, V27, P1527, DOI 10.1007/s00330-016-4508-y
   Zhang Y, 2015, J CANCER RES THER, V11, P41, DOI 10.4103/0973-1482.147382
   Zhou XH, 2018, J ULTRAS MED, V37, P425, DOI 10.1002/jum.14347
   Zhu H, 2021, QUANT IMAG MED SURG, V11, P3604, DOI 10.21037/qims-20-1365
NR 26
TC 0
Z9 0
U1 4
U2 4
PU AME PUBLISHING COMPANY
PI SHATIN
PA FLAT-RM C 16F, KINGS WING PLAZA 1, NO 3 KWAN ST, SHATIN, HONG KONG
   00000, PEOPLES R CHINA
SN 2223-4292
EI 2223-4306
J9 QUANT IMAG MED SURG
JI Quant. Imaging Med. Surg.
DI 10.21037/qims-21-1208
EA AUG 2022
PG 13
WC Radiology, Nuclear Medicine & Medical Imaging
WE Science Citation Index Expanded (SCI-EXPANDED)
SC Radiology, Nuclear Medicine & Medical Imaging
GA 4K7SC
UT WOS:000852143500001
PM 36330173
OA gold, Green Published
DA 2022-12-31
ER

PT J
AU Carle, A
   Laurberg, P
   Pedersen, IB
   Knudsen, N
   Perrild, H
   Ovesen, L
   Rasmussen, LB
   Jorgensen, T
AF Carle, A
   Laurberg, P
   Pedersen, IB
   Knudsen, N
   Perrild, H
   Ovesen, L
   Rasmussen, LB
   Jorgensen, T
TI Epidemiology of subtypes of hypothyroidism in Denmark
SO EUROPEAN JOURNAL OF ENDOCRINOLOGY
LA English
DT Article
ID THYROID-DISEASE; URINARY IODINE; POPULATION; DYSFUNCTION; PREVALENCE;
   PEROXIDASE; ANTIBODIES; HEALTH; AUDIT; WOMEN
AB Objective: Studies of hypothyroidism are often based on referred patients. and limited information is available on the incidence rates of subtypes of hypothyroidism in the general population. We therefore studied incidences of subtypes of primary. overt hypothyroidism in a Danish population cohort and compared incidences in two subcohorts with different levels of iodine intake.
   Design: A prospective population-based study, monitoring a well-defined cohort representative of the Danish population.
   Methods: The Danish Investigation of Iodine Intake and Thyroid Diseases registry of hyper- and hypothyroidism was established as part of the monitoring of the iodine fortification of salt in Denmark. A computer-based system linked to laboratory databases identified all patients diagnosed with new. biochemically overt hypothyroidism in populations living in Aalborg (moderate iodine deficiency, n = 311 102) and Copenhagen (mild iodine deficiency. n = 227 632). We subsequently evaluated all identified patients to verify incident thyroid disease. and subclassified hypothyroidism into nosological types.
   Results: During a 4-year period (2 027 208 person-years) 685 new cases of overt hypothyroidism were diagnosed in the cohort; the incidence rate was 32.8 per 100 000 person-years (standardised to the Danish population). Nosological types of hypothyroidism were: spontaneous (presumably autoimmune) 84.4%, post-partum 4.71%, amiodarone-associated 4.0%. subacute thyroiditis 1.8%. previous radiation or surgery 1.8%. congenital 1.6% and lithium-associated 1.6%. Crude incidence rates were 29.0 around Aalborg and 40.6 in an area of Copenhagen. The higher incidence rate of hypothyroidism in the area with higher iodine intake was caused solely by more cases of spontaneous (presumably autoimmune) hypothyroidism, whereas the incidence of non-spontaneous hypothyroidism (all types combined) was significantly lower in the area with higher iodine intake.
   Conclusion: In a population-based study we observed a higher incidence of hypothyroidism with higher iodine intake. This was due solely to the entity of spontaneous hypothyroidism. The occurrence of overt hypothyroidism was relatively low in Denmark.
C1 Aarhus Univ Hosp, Aalborg Hosp, Dept Endocrinol & Med, DK-9000 Aalborg, Denmark.
   Bispebjerg Hosp, Med Clin 1, Endocrine Unit, DK-2400 Copenhagen, Denmark.
   Natl Heart Fdn, Copenhagen, Denmark.
   Danish Inst Food & Vet Res, Dept Nutr, Copenhagen, Denmark.
   Glostrup Cty Hosp, Res Ctr Dis Prevent & Hlth, Copenhagen, Denmark.
C3 Aalborg University; Aalborg University Hospital; Aarhus University;
   University of Copenhagen; Bispebjerg Hospital; Technical University of
   Denmark; University of Copenhagen
RP Carle, A (Corresponding author)，Aarhus Univ Hosp, Aalborg Hosp, Dept Endocrinol & Med, DK-9000 Aalborg, Denmark.
EM carle@dadlnet.dk
RI Jørgensen, Torben/Z-1335-2018
OI Jorgensen, Torben/0000-0001-9453-2830
CR *AACE THYR TASK FO, 2002, ENDOCR PRACT, V8, P457
   Aghini-Lombardi F, 1999, J CLIN ENDOCR METAB, V84, P561, DOI 10.1210/jc.84.2.561
   Bjoro T, 2000, EUR J ENDOCRINOL, V143, P639, DOI 10.1530/eje.0.1430639
   BRIX TH, 2000, THYROID ENV, P105
   Canaris GJ, 2000, ARCH INTERN MED, V160, P526, DOI 10.1001/archinte.160.4.526
   Flynn RWV, 2004, J CLIN ENDOCR METAB, V89, P3879, DOI 10.1210/jc.2003-032089
   Foley T P Jr, 1992, Endokrynol Pol, V43 Suppl 1, P53
   Galofre J C, 1994, Thyroidology, V6, P49
   Hollowell JG, 2002, J CLIN ENDOCR METAB, V87, P489, DOI 10.1210/jc.87.2.489
   *ICCIDD UNICEF WHO, 2001, ASS IOD DEF DIS MON
   Kirkwood B., 1988, BR K ESSENTIALS MED
   Knudsen N, 2000, CLIN ENDOCRINOL, V53, P479, DOI 10.1046/j.1365-2265.2000.01121.x
   Knudsen N, 2000, EUR J ENDOCRINOL, V143, P485, DOI 10.1530/eje.0.1430485
   LADENSON PW, 2000, THYROID FUNDAMENTAL, P848
   Laurberg P, 2005, LANCET, V365, P738
   Laurberg P, 1999, THYROID, V9, P33, DOI 10.1089/thy.1999.9.33
   Laurberg P, 2001, THYROID, V11, P457, DOI 10.1089/105072501300176417
   LAURBERG P, 2003, IDD NEWSLETTER, V19, P55
   Mariotti S, 1998, EXP GERONTOL, V33, P535, DOI 10.1016/S0531-5565(98)00030-8
   MARIOTTI S, 1995, ENDOCR REV, V16, P686, DOI 10.1210/er.16.6.686
   Milakovic M, 2004, J INTERN MED, V255, P610, DOI 10.1111/j.1365-2796.2004.01318.x
   NYSTROM E, 1981, ACTA MED SCAND, V210, P39
   Pedersen IB, 2003, CLIN ENDOCRINOL, V58, P36, DOI 10.1046/j.1365-2265.2003.01633.x
   Pedersen IB, 2002, J CLIN ENDOCR METAB, V87, P4462, DOI 10.1210/jc.2002-020750
   Pedersen IB, 2002, COMPUT METH PROG BIO, V67, P209, DOI 10.1016/S0169-2607(01)00125-0
   PEDERSEN IB, 2002, THESIS U AARHUS DENM
   Pedersen K M, 1997, Ugeskr Laeger, V159, P2201
   Pedersen KM, 1999, EUR J ENDOCRINOL, V140, P400, DOI 10.1530/eje.0.1400400
   Rasmussen LB, 1996, INT J FOOD SCI NUTR, V47, P377, DOI 10.3109/09637489609006950
   Rasmussen LB, 2002, BRIT J NUTR, V87, P61, DOI 10.1079/BJN2001474
   Roberts CGP, 2004, LANCET, V363, P793, DOI 10.1016/S0140-6736(04)15696-1
   ROTHMAN KJ, 2000, MODERN EPIDEMIOLOGY, P253
   Simonsen H, 1998, Ugeskr Laeger, V160, P5777
   SUNDBECK G, 1991, AGE AGEING, V20, P291, DOI 10.1093/ageing/20.4.291
   VANDERPUMP MPJ, 1995, CLIN ENDOCRINOL, V43, P55, DOI 10.1111/j.1365-2265.1995.tb01894.x
   Vanderpump MPJ, 1996, BMJ-BRIT MED J, V313, P539
   Vanderpump MPJ, 2002, THYROID, V12, P839, DOI 10.1089/105072502761016458
NR 37
TC 130
Z9 135
U1 1
U2 7
PU BIOSCIENTIFICA LTD
PI BRISTOL
PA STARLING HOUSE, 1600 BRISTOL PARKWAY N, BRISTOL, ENGLAND
SN 0804-4643
EI 1479-683X
J9 EUR J ENDOCRINOL
JI Eur. J. Endocrinol.
PD JAN
PY 2006
VL 154
IS 1
BP 21
EP 28
DI 10.1530/eje.1.02068
PG 8
WC Endocrinology & Metabolism
WE Science Citation Index Expanded (SCI-EXPANDED)
SC Endocrinology & Metabolism
GA 011NO
UT WOS:000235275400003
PM 16381987
OA Bronze
DA 2022-12-31
ER

PT J
AU Cho, J
   Kim, HS
   Ku, BM
   Choi, YL
   Cristescu, R
   Han, J
   Sun, JM
   Lee, SH
   Ahn, JS
   Park, K
   Ahn, MJ
AF Cho, Jinhyun
   Kim, Hae Su
   Ku, Bo Mi
   Choi, Yoon-La
   Cristescu, Razvan
   Han, Joungho
   Sun, Jong-Mu
   Lee, Se-Hoon
   Ahn, Jin Seok
   Park, Keunchil
   Ahn, Myung-Ju
TI Pembrolizumab for Patients With Refractory or Relapsed Thymic Epithelial
   Tumor: An Open-Label Phase II Trial
SO JOURNAL OF CLINICAL ONCOLOGY
LA English
DT Article
ID THYMOMA; CHEMOTHERAPY; PD-L1; CARCINOMA; EXPRESSION; ANTI-PD-L1;
   TOLERANCE; RECURRENT; ANTIBODY; OUTCOMES
AB PURPOSE Limited treatment options exist for patients with thymic epithelial tumor (TET) whose disease progresses after platinum-based chemotherapy. We conducted a phase II study of pembrolizumab in patients with TET to evaluate its efficacy and safety.
   METHODS Patients with histologically confirmed TET whose disease progressed after at least one line of platinum-based chemotherapy were eligible for the study. Patients were excluded if they had an active autoimmune disease requiring systemic treatment within the past year or documented history of clinically severe autoimmune disease. Patients received 200 mg of pembrolizumab intravenously every 3 weeks until tumor progression or unacceptable toxicity. The primary objective of response rate was assessed every 9 weeks by investigators.
   RESULTS Of 33 patients enrolled, 26 had thymic carcinoma and seven had thymoma. Of seven thymoma, two (28.6%; 95% CI, 8.2% to 64.1%) had partial response, and five (71.6%) had stable disease. Of 26 thymic carcinoma, five (19.2%; 95% CI, 8.5% to 37.9%) had partial response and 14 (53.8%) had stable disease. The median progression-free survival was 6.1 months for both groups. The most common adverse events of any grade included dyspnea (11; 33.3%), chest wall pain (10; 30.3%), anorexia (seven; 21.2%), and fatigue (seven; 21.2%). Five (71.4%) of seven patients with thymoma and four (15.4%) of 26 patients with thymic carcinoma reported grade >= 3 immune-related adverse events, including hepatitis (four; 12.1%), myocarditis (three; 9.1%), myasthenia gravis (two; 6.1%), thyroiditis (one; 3.0%), antineutrophil cytoplasmic antibody-associated rapidly progressive glomerulonephritis (one; 3.0%), colitis (one; 3.0%), and subacute myoclonus (one; 3.0%).
   CONCLUSIONS Pembrolizumab showed encouraging antitumor activity in patients with advanced TET. Given the high incidence of autoimmunity, additional studies are needed to identify those who can benefit from pembrolizumab without immune-related adverse events.
C1 [Cho, Jinhyun] Inha Univ, Inha Univ Hosp, Sch Med, Incheon, South Korea.
   [Kim, Hae Su] Vet Hlth Serv, Med Ctr, Seoul, South Korea.
   [Ku, Bo Mi; Choi, Yoon-La; Han, Joungho; Sun, Jong-Mu; Lee, Se-Hoon; Ahn, Jin Seok; Park, Keunchil; Ahn, Myung-Ju] Sunghyunkwan Univ, Samsung Med Ctr, Sch Med, Seoul, South Korea.
   [Cristescu, Razvan] Merck Res Labs, Boston, MA USA.
C3 Inha University; Inha University Hospital; Sungkyunkwan University
   (SKKU); Samsung Medical Center; Merck & Company
RP Ahn, MJ (Corresponding author)，Sungkyunkwan Univ, Samsung Med Ctr, Dept Med, Div Hematol Oncol,Sch Med, 81 Irwon Ro, Seoul 06351, South Korea.
EM silkahn@skku.edu
RI Park, Keunchil/ABD-5852-2021; Park, Keunchil/ABD-7072-2021
OI Park, Keunchil/0000-0002-4846-7449; 
FU Korea Health Technology R&D Project through the Korea Health Industry
   Development Institute - Ministry of Health and Welfare, Republic of
   Korea [HI16C1984]
FX Supported by a grant from the Korea Health Technology R&D Project
   through the Korea Health Industry Development Institute, funded by the
   Ministry of Health and Welfare, Republic of Korea, Grant No. HI16C1984.
   Pembrolizumab was provided by Merck.
CR Armand P, 2016, J CLIN ONCOL, V34, P3733, DOI 10.1200/JCO.2016.67.3467
   ATKINSON EN, 1985, BIOMETRICS, V41, P741, DOI 10.2307/2531294
   Attia P, 2005, J CLIN ONCOL, V23, P6043, DOI 10.1200/JCO.2005.06.205
   Cesano A, 2015, J IMMUNOTHER CANCER, V3, DOI 10.1186/s40425-015-0088-7
   Dai SY, 2014, CELL IMMUNOL, V290, P72, DOI 10.1016/j.cellimm.2014.05.006
   Engels EA, 2003, INT J CANCER, V105, P546, DOI 10.1002/ijc.11099
   Francisco LM, 2010, IMMUNOL REV, V236, P219, DOI 10.1111/j.1600-065X.2010.00923.x
   Freeman GJ, 2000, J EXP MED, V192, P1027, DOI 10.1084/jem.192.7.1027
   Garon EB, 2015, NEW ENGL J MED, V372, P2018, DOI 10.1056/NEJMoa1501824
   Giaccone G, 2018, LANCET ONCOL, V19, P347, DOI 10.1016/S1470-2045(18)30062-7
   Giaccone G, 2011, J CLIN ONCOL, V29, P2052, DOI 10.1200/JCO.2010.32.4467
   Girard N, 2011, J THORAC ONCOL, V6, pS1749, DOI 10.1097/JTO.0b013e31821ea5f7
   Hamid O, 2013, NEW ENGL J MED, V369, P134, DOI 10.1056/NEJMoa1305133
   Herbst RS, 2014, NATURE, V515, P563, DOI 10.1038/nature14011
   Jaber SH, 2006, ARCH DERMATOL, V142, P166, DOI 10.1001/archderm.142.2.166
   Katsuya Y, 2015, LUNG CANCER, V88, P154, DOI 10.1016/j.lungcan.2015.03.003
   Keir ME, 2008, ANNU REV IMMUNOL, V26, P677, DOI 10.1146/annurev.immunol.26.021607.090331
   Liang Y, 2015, LUNG CANCER, V87, P34, DOI 10.1016/j.lungcan.2014.11.006
   LOEHRER PJ, 1994, J CLIN ONCOL, V12, P1164, DOI 10.1200/JCO.1994.12.6.1164
   Loehrer PJ, 2006, J CLIN ONCOL, V24, P7079, DOI [10.1200/jco.2006.24.18_suppl.7079, DOI 10.1200/JCO.2006.24.18_SUPPL.7079]
   Margaritora S, 2010, ANN THORAC SURG, V89, P245, DOI 10.1016/j.athoracsur.2009.08.074
   Marx A, 2015, J THORAC ONCOL, V10, P1383, DOI 10.1097/JTO.0000000000000654
   Nishimura H, 2000, J EXP MED, V191, P891, DOI 10.1084/jem.191.5.891
   Okuma Y, 2013, LUNG CANCER, V80, P75, DOI 10.1016/j.lungcan.2012.12.012
   Padda SK, 2015, J THORAC ONCOL, V10, P500, DOI 10.1097/JTO.0000000000000429
   Patel SP, 2015, MOL CANCER THER, V14, P847, DOI 10.1158/1535-7163.MCT-14-0983
   Rajan A, 2017, J THORAC ONCOL, V12, pS314, DOI 10.1016/j.jtho.2016.11.333
   Rajan A, 2014, LANCET ONCOL, V15, P191, DOI 10.1016/S1470-2045(13)70596-5
   Reck M, 2016, NEW ENGL J MED, V375, P1823, DOI 10.1056/NEJMoa1606774
   Ribas A, 2015, LANCET ONCOL, V16, P908, DOI 10.1016/S1470-2045(15)00083-2
   Shahabi V, 2013, J TRANSL MED, V11, DOI 10.1186/1479-5876-11-75
   Shelly S, 2011, CELL MOL IMMUNOL, V8, P199, DOI 10.1038/cmi.2010.74
   Thomas A, 2015, LANCET ONCOL, V16, P177, DOI 10.1016/S1470-2045(14)71181-7
   Thomas CR, 1999, J CLIN ONCOL, V17, P2280, DOI 10.1200/JCO.1999.17.7.2280
   Weissferdt A, 2017, MODERN PATHOL, V30, P826, DOI 10.1038/modpathol.2017.6
   Zucali PA, 2018, J CLIN ONCOL, V36, P342, DOI 10.1200/JCO.2017.74.4078
NR 36
TC 115
Z9 123
U1 1
U2 6
PU AMER SOC CLINICAL ONCOLOGY
PI ALEXANDRIA
PA 2318 MILL ROAD, STE 800, ALEXANDRIA, VA 22314 USA
SN 0732-183X
EI 1527-7755
J9 J CLIN ONCOL
JI J. Clin. Oncol.
PD AUG 20
PY 2019
VL 37
IS 24
BP 2162
EP +
DI 10.1200/JCO.2017.77.3184
PG 12
WC Oncology
WE Science Citation Index Expanded (SCI-EXPANDED)
SC Oncology
GA IV5RH
UT WOS:000484327400008
PM 29906252
OA Bronze
HC Y
HP N
DA 2022-12-31
ER

PT J
AU Daniels, GH
   Vladic, A
   Brinar, V
   Zavalishin, I
   Valente, W
   Oyuela, P
   Palmer, J
   Margolin, DH
AF Daniels, Gilbert H.
   Vladic, Anton
   Brinar, Vesna
   Zavalishin, Igor
   Valente, William
   Oyuela, Pedro
   Palmer, Jeffrey
   Margolin, David H.
TI Alemtuzumab-Related Thyroid Dysfunction in a Phase 2 Trial of Patients
   With Relapsing-Remitting Multiple Sclerosis
SO JOURNAL OF CLINICAL ENDOCRINOLOGY & METABOLISM
LA English
DT Article
ID ANTITHYROID DRUG-TREATMENT; GRAVES-DISEASE; SPONTANEOUS HYPOTHYROIDISM;
   RECEPTOR ANTIBODY; PREVALENCE; HYPERTHYROIDISM; AUTOANTIBODIES;
   MECHANISMS
AB Context: Alemtuzumab, an anti-CD52 monoclonal antibody, increased the risk of thyroid dysfunction in CAMMS223, a phase 2 trial in relapsing-remitting multiple sclerosis.
   Objective: The objective of the study was a detailed description of thyroid dysfunction in CAMMS223.
   Design: Relapsing-remitting multiple sclerosis patients (n = 334) were randomized 1: 1: 1 to 44 mu g sc interferon-beta-1a (SC IFNB-1a, Rebif) or annual courses of 12 or 24 mg iv alemtuzumab. Thyroid function tests (TSH, free T-3, free T-4) and thyrotropin-binding inhibitory immunoglobulin (TBII) were assessed at screening, month 1, and quarterly thereafter; antithyroid peroxidase antibodies were assessed at screening and every 6 months. Thyroid dysfunction episodes were categorized post hoc by an endocrinologist.
   Results: During a median follow-up of 57.3 months, 34% of alemtuzumab and 6.5% of SC IFNB-1a patients had thyroid dysfunction (P < .0001). Ten percent of alemtuzumab and 3% of SC IFNB-1a patients had more than one episode of thyroid dysfunction. With alemtuzumab, Graves' hyperthyroidism occurred in 22%, hypothyroidism in 7%, and subacute thyroiditis in 4%. Of patients with overt Graves' hyperthyroidism, 23% spontaneously became euthyroid and an additional 15% spontaneously developed hypothyroidism. Of patients with overt hypothyroidism, 74% were TBII positive. The annual incidence of a first episode of thyroid dysfunction increased each year through year 3 and then decreased each subsequent study year.
   Conclusions: Thyroid dysfunction was more common with alemtuzumab than with SC IFNB-1a. There were few serious episodes. Regular monitoring facilitated early detection. Unique features of this population included high prevalence of Graves' hyperthyroidism, multiple episodes of thyroid dysfunction in individual patients, spontaneous hypothyroidism after overt Graves' hyperthyroidism, and a high prevalence of TBII-positive overt hypothyroidism.
C1 [Daniels, Gilbert H.] Massachusetts Gen Hosp, Dept Med, Boston, MA 02114 USA.
   [Daniels, Gilbert H.] Massachusetts Gen Hosp, Thyroid Unit, Boston, MA 02114 USA.
   Harvard Univ, Sch Med, Boston, MA 02114 USA.
   [Vladic, Anton] Gen Hosp Sveti Duh, Dept Neurol, HR-10000 Zagreb, Croatia.
   [Brinar, Vesna] Zagreb Med Sch, Dept Neurol, HR-10000 Zagreb, Croatia.
   Univ Hosp Ctr, HR-10000 Zagreb, Croatia.
   [Zavalishin, Igor] Russian Acad Med Sci, Sci Res Inst Neurol, Moscow 123367, Russia.
   [Valente, William] Univ Maryland, Sch Med, Div Endocrinol Diabet & Nutr, Baltimore, MD 21201 USA.
   [Oyuela, Pedro; Palmer, Jeffrey; Margolin, David H.] Genzyme Corp, Cambridge, MA 02142 USA.
C3 Harvard University; Massachusetts General Hospital; Harvard University;
   Massachusetts General Hospital; Harvard University; Harvard Medical
   School; University of Zagreb; University of Zagreb; Research Center of
   Neurology; Russian Academy of Medical Sciences; University System of
   Maryland; University of Maryland Baltimore; Sanofi-Aventis; Genzyme
   Corporation
RP Daniels, GH (Corresponding author)，Massachusetts Gen Hosp, Thyroid Unit, ACC 730S, Boston, MA 02114 USA.
EM gdaniels@partners.org
FU Genzyme; Bayer Schering Pharma
FX This work was supported by Genzyme and Bayer Schering Pharma, which
   provided financial support for the clinical trial and approved its
   design; only Genzyme participated in the data analysis, interpretation,
   and preparation of this report. G. H. D. reviewed all the data, wrote
   the manuscript, and had final responsibility, in consultation with
   Genzyme, for the decision to submit for publication.
CR Akeno N, 2011, J IMMUNOL, V186, P4693, DOI 10.4049/jimmunol.1002631
   ARIKAWA K, 1985, J CLIN ENDOCR METAB, V60, P953, DOI 10.1210/jcem-60-5-953
   Barbesino G, 2010, THYROID, V20, P763, DOI 10.1089/thy.2010.1635
   Chung HK, 1999, THYROID, V9, P393, DOI 10.1089/thy.1999.9.393
   CODACCIONI JL, 1988, J CLIN ENDOCR METAB, V67, P656, DOI 10.1210/jcem-67-4-656
   Coles AJ, 2012, NEUROLOGY, V78, P1069, DOI 10.1212/WNL.0b013e31824e8ee7
   Coles AJ, 2006, J NEUROL, V253, P98, DOI 10.1007/s00415-005-0934-5
   Coles AJ, 1999, LANCET, V354, P1691, DOI 10.1016/S0140-6736(99)02429-0
   Coles AJ, 2008, NEW ENGL J MED, V359, P1786, DOI 10.1056/NEJMoa0802670
   Coles AJ, 2011, LANCET NEUROL, V10, P338, DOI 10.1016/S1474-4422(11)70020-5
   Cuker A, 2011, BLOOD, V118, P6299, DOI 10.1182/blood-2011-08-371138
   Demko S, 2008, ONCOLOGIST, V13, P167, DOI 10.1634/theoncologist.2007-0218
   Gillard P, 2009, DIABETES CARE, V32, P1817, DOI 10.2337/dc08-2339
   Haugen BR, 2009, BEST PRACT RES CL EN, V23, P793, DOI 10.1016/j.beem.2009.08.003
   Jubault V, 2000, J CLIN ENDOCR METAB, V85, P4254, DOI 10.1210/jc.85.11.4254
   Kirk AD, 2006, AM J TRANSPLANT, V6, P1084, DOI 10.1111/j.1600-6143.2006.01258.x
   Marrie RA, 2012, NEUROEPIDEMIOLOGY, V39, P135, DOI 10.1159/000339757
   McLachlan SM, 2013, THYROID, V23, P14, DOI 10.1089/thy.2012.0374
   Meyer D, 2013, MULT SCLER RELAT DIS, V2, P60, DOI 10.1016/j.msard.2012.07.002
   Moore KL, 2012, J AM GERIATR SOC, V60, P756, DOI 10.1111/j.1532-5415.2012.03909.x
   Rees SB, 1988, ENDOCR REV, V9, P106
   TAMAI H, 1989, J CLIN ENDOCR METAB, V69, P49, DOI 10.1210/jcem-69-1-49
   TAMAI H, 1987, J CLIN ENDOCR METAB, V64, P718, DOI 10.1210/jcem-64-4-718
   TAMAKI H, 1990, J CLIN ENDOCR METAB, V71, P1382, DOI 10.1210/jcem-71-5-1382
   Ward D L, 2001, Endocr Pract, V7, P52
   Weetman A, 2009, BEST PRACT RES CL EN, V23, P693, DOI 10.1016/j.beem.2009.07.003
   WOOD LC, 1979, J CLIN INVEST, V64, P1429, DOI 10.1172/JCI109601
NR 27
TC 85
Z9 89
U1 0
U2 3
PU ENDOCRINE SOC
PI WASHINGTON
PA 2055 L ST NW, SUITE 600, WASHINGTON, DC 20036 USA
SN 0021-972X
EI 1945-7197
J9 J CLIN ENDOCR METAB
JI J. Clin. Endocrinol. Metab.
PD JAN
PY 2014
VL 99
IS 1
BP 80
EP 89
DI 10.1210/jc.2013-2201
PG 10
WC Endocrinology & Metabolism
WE Science Citation Index Expanded (SCI-EXPANDED)
SC Endocrinology & Metabolism
GA AD6WP
UT WOS:000333402200041
PM 24170099
OA Bronze
DA 2022-12-31
ER

PT J
AU Lin, JD
   Chao, TC
AF Lin, JD
   Chao, TC
TI Vascular endothelial growth factor in thyroid cancers
SO CANCER BIOTHERAPY AND RADIOPHARMACEUTICALS
LA English
DT Review
DE well-differentiated thyroid carcinoma; extrathyroid; distant metastases;
   vasocrine; angiogenesis
ID MESSENGER-RNA EXPRESSION; NECROSIS-FACTOR-ALPHA; PERMEABILITY FACTOR;
   FACTOR VEGF; IN-VIVO; TUMOR ANGIOGENESIS; CELL GROWTH; FACTOR GENE;
   PROGNOSTIC INDICATOR; SUBACUTE THYROIDITIS
AB Vascular endothelial growth factor (VEGF) is an essential peptide in new vessel growth in physiology (endometrial growth, embryonic development); pathological conditions (diabetic retinopathy, rheumatoid arthritis); as well as in tumor cell growth, particularly distant metastases. This study focused on VEGF structure, receptors, and angiogensis in tumors, especially their roles in thyroid cancer. The VEGF mRNA undergoes alternative splicing events that generate four homodimeric isoforms, including VEGF121, VEGF165, VEGF189, or VEGF206 Using VEGF purified from a culture medium conditioned by A-431 human epidermoid carcinoma cells, VEGF-binding site complexes of 230, 170, and 125 kDa were detected on human umbilical vein endothelial cells. The VEGF specifically induced the tyrosine phosphorylation of a 190-kDa polypeptide, which had similar mass to the largest binding site detected through affinity cross-linking. A transmembrane receptor belongs to the tyrosine kinase family, fins-like tyrosine kinase (FLT). These receptor tyrosine kinases encoded by the FLT gene family have distinct functions in regulating blood vessel growth and differentiation. Regulation of VEGF is a complex, multistep mechanism in various kinds of cells and tissues. Hypoxia-dependent and -independent mechanisms are illustrated in different cancer tissues. Hypoxic tumor cells may switch to a proangiogenic phenotype, which increases VEGF transcription. Clinical applications of VEGF in cancer have included diagnosis, prediction of prognosis, and treatment in different solid tumors, including thyroid tumors. Studies involving thyroid cancer cell lines, serum level determination, immunohistocytochemical staining, molecular biological studies, and gene therapy to the in vivo clinical trials, have shown that antiangiogensis therapy can provide another treatment modality for thyroid cancer. Future studies focused on recombinant human anti-VEGF research involving patients with advanced thyroid cancer, and investigation of the protection of high-risk patients by using novel antiangiogenic vaccines, are warranted.
C1 Chang Gung Univ, Div Endocrinol & Metab, Dept Internal Med, Chang Gung Mem Hosp, Taoyuan, Taiwan.
   Chang Gung Univ, Chang Gung Mem Hosp, Dept Gen Surg, Taoyuan, Taiwan.
C3 Chang Gung Memorial Hospital; Chang Gung University; Chang Gung Memorial
   Hospital; Chang Gung University
RP Lin, JD (Corresponding author)，Chang Gung Univ, Div Endocrinol & Metab, Dept Internal Med, Chang Gung Mem Hosp, 5,FU Shin St, Taoyuan, Taiwan.
EM einjd@adm.cgmh.org.tw
CR AKIYOSHI F, 1998, DIGEST DIS SCI, V43, P1261
   BALL DW, 1993, P NATL ACAD SCI USA, V90, P5648, DOI 10.1073/pnas.90.12.5648
   Bauer AJ, 2003, ANN CLIN LAB SCI, V33, P192
   Bauer AJ, 2002, THYROID, V12, P953, DOI 10.1089/105072502320908286
   Berger DP, 1995, ANN ONCOL, V6, P817, DOI 10.1093/oxfordjournals.annonc.a059322
   BERSE B, 1992, MOL BIOL CELL, V3, P211, DOI 10.1091/mbc.3.2.211
   BYAR DP, 1979, EUR J CANCER, V15, P1033, DOI 10.1016/0014-2964(79)90291-3
   CADY B, 1988, SURGERY, V104, P947
   Celen O, 2004, NEOPLASMA, V51, P293
   Chevillard S, 2004, CLIN CANCER RES, V10, P6586, DOI 10.1158/1078-0432.CCR-04-0053
   CONNOLLY DT, 1989, J CLIN INVEST, V84, P1470, DOI 10.1172/JCI114322
   CONNOLLY DT, 1989, J BIOL CHEM, V264, P20017
   CRISCUOLO GR, 1988, J NEUROSURG, V69, P254, DOI 10.3171/jns.1988.69.2.0254
   DEVRIES C, 1992, SCIENCE, V255, P989, DOI 10.1126/science.1312256
   Dulak J, 2003, ANTIOXID REDOX SIGN, V5, P123, DOI 10.1089/152308603321223612
   DVORAK HF, 1995, INT ARCH ALLERGY IMM, V107, P233, DOI 10.1159/000236988
   Ferrara N, 2004, ENDOCR REV, V25, P581, DOI 10.1210/er.2003-0027
   Frelin C, 2000, ANN ENDOCRINOL-PARIS, V61, P70
   Gerard AC, 2003, J ENDOCRINOL, V177, P269, DOI 10.1677/joe.0.1770269
   Gerard AC, 2002, J CLIN ENDOCR METAB, V87, P1291, DOI 10.1210/jc.87.3.1291
   Gothie E, 2000, J BIOL CHEM, V275, P6922, DOI 10.1074/jbc.275.10.6922
   Gunsilius E, 2000, ONCOLOGY-BASEL, V58, P169, DOI 10.1159/000012095
   HANATANI M, 1995, BIOSCI BIOTECH BIOCH, V59, P1958, DOI 10.1271/bbb.59.1958
   HAY ID, 1993, SURGERY, V114, P1050
   HAY ID, 1987, SURGERY, V102, P1088
   HEDINGER C, 1988, INT HISTOLOGICAL CLA, P1
   Hemmerlein B, 2004, HISTOPATHOLOGY, V45, P603, DOI 10.1111/j.1365-2559.2004.02019.x
   Herbst RS, 2002, J CLIN ONCOL, V20, P3792, DOI 10.1200/JCO.2002.11.061
   Hess A, 2000, NEUROSCI LETT, V280, P147, DOI 10.1016/S0304-3940(00)00774-6
   Heymach JV, 2004, CLIN CANCER RES, V10, P5732, DOI 10.1158/1078-0432.CCR-04-0157
   Hoffmann S, 2004, J CLIN ENDOCR METAB, V89, P6139, DOI 10.1210/jc.2004-1260
   Huang SM, 2001, WORLD J SURG, V25, P302, DOI 10.1007/s002680020085
   Hung CJ, 2003, J CLIN ENDOCR METAB, V88, P3694, DOI 10.1210/jc.2003-030080
   Ippolito A, 2001, THYROID, V11, P783, DOI 10.1089/10507250152484646
   Ishiwata T, 1998, ONCOL REP, V5, P1343
   Jain RK, 2005, SCIENCE, V307, P58, DOI 10.1126/science.1104819
   Jiang BH, 2000, P NATL ACAD SCI USA, V97, P1749, DOI 10.1073/pnas.040560897
   Jiang C, 1999, MOL CARCINOGEN, V26, P213, DOI 10.1002/(SICI)1098-2744(199912)26:4<213::AID-MC1>3.0.CO;2-Z
   KAIPAINEN A, 1993, J EXP MED, V178, P2077, DOI 10.1084/jem.178.6.2077
   Kajita S, 2005, MODERN PATHOL, V18, P221, DOI 10.1038/modpathol.3800285
   Kanno S, 2000, ONCOGENE, V19, P2138, DOI 10.1038/sj.onc.1203533
   Karkkainen MJ, 2000, ONCOGENE, V19, P5598, DOI 10.1038/sj.onc.1203855
   KECK PJ, 1989, SCIENCE, V246, P1309, DOI 10.1126/science.2479987
   Kilicarslan AB, 2003, APMIS, V111, P439, DOI 10.1034/j.1600-0463.2003.t01-1-1110209.x
   Kim YM, 2002, J BIOL CHEM, V277, P27872, DOI 10.1074/jbc.M202771200
   Klein M, 2001, J CLIN ENDOCR METAB, V86, P656, DOI 10.1210/jc.86.2.656
   Koehne P, 2000, AM J PHYSIOL-HEART C, V279, pH817, DOI 10.1152/ajpheart.2000.279.2.H817
   Larrivee B, 2000, INT J MOL MED, V5, P447
   Lee JK, 2000, INT J ONCOL, V17, P149
   Lennard CM, 2001, SURGERY, V129, P552, DOI 10.1067/msy.2001.112592
   Lewy-Trenda Iwona, 2002, Polish Journal of Pathology, V53, P129
   Lin JD, 2001, HEAD NECK-J SCI SPEC, V23, P140, DOI 10.1002/1097-0347(200102)23:2<140::AID-HED1009>3.0.CO;2-H
   Lin SY, 2003, CLIN ENDOCRINOL, V58, P513, DOI 10.1046/j.1365-2265.2003.01749.x
   Maniotis AJ, 1999, AM J PATHOL, V155, P739, DOI 10.1016/S0002-9440(10)65173-5
   Miyagi E, 2001, THYROID, V11, P539, DOI 10.1089/105072501750302831
   MUKHOPADHYAY D, 1995, CANCER RES, V55, P6161
   MYOKEN Y, 1991, P NATL ACAD SCI USA, V88, P5819, DOI 10.1073/pnas.88.13.5819
   Nagura S, 2001, HUM PATHOL, V32, P10, DOI 10.1053/hupa.2001.21139
   Nakatsu MN, 2003, MICROVASC RES, V66, P102, DOI 10.1016/S0026-2862(03)00045-1
   OLANDER JV, 1991, BIOCHEM BIOPH RES CO, V175, P68, DOI 10.1016/S0006-291X(05)81201-X
   PARK JE, 1993, MOL BIOL CELL, V4, P1317, DOI 10.1091/mbc.4.12.1317
   Pasieka Z, 2003, RECENT RES CANCER, V162, P189
   Patel VA, 2003, AM J PHYSIOL-ENDOC M, V284, pE168, DOI 10.1152/ajpendo.00096.2002
   Patterson C, 1996, J CLIN INVEST, V98, P490, DOI 10.1172/JCI118816
   Poulaki V, 2003, J CLIN ENDOCR METAB, V88, P5392, DOI 10.1210/jc.2003-030389
   Rak J, 1995, CANCER METAST REV, V14, P263, DOI 10.1007/BF00690598
   Ramsden JD, 2000, J ENDOCRINOL, V166, P475, DOI 10.1677/joe.0.1660475
   Rigolet M, 1998, DNA Res, V5, P309, DOI 10.1093/dnares/5.5.309
   Rybak SM, 2003, CANCER RES, V63, P2812
   Sancak B, 2004, INTERN MED J, V34, P310, DOI 10.1111/j.1444-0903.2004.00591.x
   SATO K, 1995, J CLIN INVEST, V96, P1295, DOI 10.1172/JCI118164
   Sato K, 1997, J CLIN ENDOCR METAB, V82, P1968, DOI 10.1210/jc.82.6.1968
   Scappaticci FA, 2003, ANTICANCER RES, V23, P1165
   Scarpino S, 2003, J PATHOL, V199, P243, DOI 10.1002/path.1278
   Scheidegger P, 1999, BIOL CHEM, V380, P1449, DOI 10.1515/BC.1999.187
   SCHELFHOUT LJDM, 1988, EUR J CANCER CLIN ON, V24, P331, DOI 10.1016/0277-5379(88)90276-3
   Schmid C, 2004, CLIN CHEM, V50, P228, DOI 10.1373/clinchem.2003.021022
   Segal K, 1996, J SURG ONCOL, V63, P95, DOI 10.1002/(SICI)1096-9098(199610)63:2<95::AID-JSO5>3.3.CO;2-G
   SENGER DR, 1983, SCIENCE, V219, P983, DOI 10.1126/science.6823562
   SENGER DR, 1990, CANCER RES, V50, P1774
   SENGER DR, 1986, CANCER RES, V46, P5629
   SENGER DR, 1993, CANCER METAST REV, V12, P303, DOI 10.1007/BF00665960
   Shirakawa K, 2001, CANCER RES, V61, P445
   Shoab SS, 1998, J VASC SURG, V28, P535, DOI 10.1016/S0741-5214(98)70141-7
   Soh EY, 2000, SURGERY, V128, P1059, DOI 10.1067/msy.2000.110430
   Soh EY, 1996, SURGERY, V120, P944, DOI 10.1016/S0039-6060(96)80038-9
   Sood AK, 2001, AM J PATHOL, V158, P1279, DOI 10.1016/S0002-9440(10)64079-5
   Sorvillo F, 2003, J CLIN ENDOCR METAB, V88, P4818, DOI 10.1210/jc.2003-030789
   Tanaka K, 2002, CLIN CANCER RES, V8, P1125
   Toda S, 2000, THYROID, V10, P381, DOI 10.1089/thy.2000.10.381
   Toda S, 1999, J PATHOL, V188, P415, DOI 10.1002/(SICI)1096-9896(199908)188:4<415::AID-PATH380>3.0.CO;2-H
   Trovato M, 1998, THYROID, V8, P125, DOI 10.1089/thy.1998.8.125
   Trovisco V, 2004, J PATHOL, V202, P247, DOI 10.1002/path.1511
   Tuttle RM, 2002, J CLIN ENDOCR METAB, V87, P1737, DOI 10.1210/jc.87.4.1737
   VAISMAN N, 1990, J BIOL CHEM, V265, P19461
   Vesely D, 2004, PHYSIOL RES, V53, P83
   Viac J, 1998, CANCER LETT, V125, P35, DOI 10.1016/S0304-3835(97)00499-0
   Viglietto G, 1997, ONCOGENE, V15, P2687, DOI 10.1038/sj.onc.1201456
   Wakiya K, 1999, BIOCHEM BIOPH RES CO, V265, P584, DOI 10.1006/bbrc.1999.1724
   Wang CY, 2002, CANCER, V95, P1827, DOI 10.1002/cncr.10857
   Wang JF, 1998, J ENDOCRINOL, V157, P5, DOI 10.1677/joe.0.1570005
   Wasada T, 1998, METABOLISM, V47, P27, DOI 10.1016/S0026-0495(98)90188-3
   Werther K, 2003, ACTA ONCOL, V42, P837, DOI 10.1080/02841860310003509
   Williams CS, 2000, J CLIN INVEST, V105, P1589, DOI 10.1172/JCI9621
   Wu WZ, 2005, J CANCER RES CLIN, V131, P169, DOI 10.1007/s00432-004-0615-2
   Xu GP, 2001, J CLIN ENDOCR METAB, V86, P1769, DOI 10.1210/jc.86.4.1769
   Yamamoto Y, 1996, CLIN CANCER RES, V2, P821
   Ye CS, 2004, ENDOCRINOLOGY, V145, P817, DOI 10.1210/en.2003-1106
   Ye CS, 2002, ENDOCRINOLOGY, V143, P3522, DOI 10.1210/en.2002-220439
   Zhu ZW, 2003, AM J CLIN PATHOL, V120, P71, DOI 10.1309/ND8D9LAJTRCTG6QD
NR 111
TC 34
Z9 36
U1 1
U2 13
PU MARY ANN LIEBERT, INC
PI NEW ROCHELLE
PA 140 HUGUENOT STREET, 3RD FL, NEW ROCHELLE, NY 10801 USA
SN 1084-9785
EI 1557-8852
J9 CANCER BIOTHER RADIO
JI Cancer Biother. Radiopharm.
PD DEC
PY 2005
VL 20
IS 6
BP 648
EP 661
DI 10.1089/cbr.2005.20.648
PG 14
WC Oncology; Medicine, Research & Experimental; Pharmacology & Pharmacy;
   Radiology, Nuclear Medicine & Medical Imaging
WE Science Citation Index Expanded (SCI-EXPANDED)
SC Oncology; Research & Experimental Medicine; Pharmacology & Pharmacy;
   Radiology, Nuclear Medicine & Medical Imaging
GA 002KS
UT WOS:000234610900009
PM 16398617
DA 2022-12-31
ER

PT J
AU Loviselli, A
   Velluzzi, F
   Mossa, R
   Cambosu, MA
   Secci, G
   Atzeni, F
   Taberlet, A
   Balestrieri, A
   Martino, E
   Grasso, L
   Songini, M
   Bottazzo, GF
   Mariotti, S
AF Loviselli, A
   Velluzzi, F
   Mossa, R
   Cambosu, MA
   Secci, G
   Atzeni, F
   Taberlet, A
   Balestrieri, A
   Martino, E
   Grasso, L
   Songini, M
   Bottazzo, GF
   Mariotti, S
CA Sardinian Schoolchildren Study Grp
TI The Sardinian autoimmunity study: 3. Studies on circulating antithyroid
   antibodies in Sardinian schoolchildren: Relationship to goiter
   prevalence and thyroid function
SO THYROID
LA English
DT Article
ID CHRONIC LYMPHOCYTIC THYROIDITIS; ENDEMIC GOITER; CONGENITAL
   HYPOTHYROIDISM; IODINE DEFICIENCY; NATURAL-HISTORY; DISORDERS; DISEASE;
   ADOLESCENTS; COMMUNITY; CHILDREN
AB The relationship among iodine intake, goiter prevalence, and thyroid autoimmunity remains controversial. In the present article, we report the prevalence of antithyroid antibodies (ATA) in relation to iodine intake, frequency of goiter, and thyroid function in a large group of Sardinian schoolchildren living in areas with borderline iodine sufficiency, or mild to moderate iodine deficiency. A total of 8,040 schoolchildren (4,194 males, 3,846 females, ages 6-15 years) from 29 communities were examined between 1986-1994. Thyroid size was assessed by palpation, according to the Pan American Health Organization (PAHO) criteria. In all cases anti-microsomal (MAb) or antithyroid peroxidase antibodies (TPOAb) and thyrotropin (TSH) were assayed. Urinary iodine was determined in a subgroup of 820 children. ATA was detected in 235 (2.92%) sera (88 males, 2.12%; 147 females, 3.82%; X (2) = 20.41, p < 0.0001). ATA prevalence ranged between 0.0%-7.3% in the 29 communities without any geographical correlation with goiter prevalence and urinary iodine excretion. However, ATA was more frequently detected in goitrous children, especially in females. The presence of ATA was not age-dependent in males, whereas a significant increase of ATA was observed in females older than 11 years of age. Seventy-seven (0.96%) children showed borderline to slightly increased serum TSH (>5.2-32 mU/L). Increased serum TSH concentration was more frequently found in children with ATA, especially at higher titers. In summary, our study in Sardinian schoolchildren indicates: (1) ATA display geographical heterogeneity, which seems to be unrelated to goiter prevalence and/or to iodine supply; (2) ATA axe more frequently detected in females older than 11 years of age, suggesting that puberty has a role in determining the predominance in females of thyroid autoimmunity; (3) although most goitrous children are ATA-negative, the prevalence of ATA is increased in children with enlarged glands; (4) ATA is associated with an increased prevalence of subclinical hypothyroidism.
C1 Univ Cagliari, Dept Med Sci M Aresu, Cagliari, Italy.
   Univ Pisa, Dept Endocrinol & Metab, Pisa, Italy.
   Azienda Osped Brotzu, Cagliari, Italy.
   Bambino Gesu Pediat Hosp, IRCCS, Inst Sci, Rome, Italy.
C3 University of Cagliari; University of Pisa; IRCCS Bambino Gesu
RP Mariotti, S (Corresponding author)，Univ Cagliari, Dept Sci Med Internist M Aresu, Cattedra Endocrinol, Via San Giorgio 12, I-90124 Cagliari, Italy.
EM mariotti@pacs.unica.it
RI Casu, Anna/S-1914-2017; Mariotti, Stefano/AAN-1948-2020
OI Casu, Anna/0000-0001-6924-0617; Songini, Marco/0000-0003-3524-645X
CR Aghini-Lombardi F, 1999, J CLIN ENDOCR METAB, V84, P561, DOI 10.1210/jc.84.2.561
   ALTER CA, 1991, PEDIATR CLIN N AM, V38, P567
   Bottazzo GF, 1997, HORM RES, V48, P64, DOI 10.1159/000191317
   BOUKIS MA, 1983, J CLIN ENDOCR METAB, V57, P859, DOI 10.1210/jcem-57-4-859
   BRAVERMAN LE, 1990, ACTA MED AUST, V17, P29
   Cappello N, 1996, ANN HUM GENET, V60, P125, DOI 10.1111/j.1469-1809.1996.tb01183.x
   CHIOVATO L, 1993, J ENDOCRINOL INVEST, V16, P384, DOI 10.1007/BF03348863
   COSTA A, 1984, CLIN EXP IMMUNOL, V56, P143
   COSTA A, 1986, CLIN IMMUNOL IMMUNOP, V41, P265, DOI 10.1016/0090-1229(86)90110-8
   DAVIES R, 1995, CLIN ENDOCRINOL, V43, P189, DOI 10.1111/j.1365-2265.1995.tb01914.x
   Delange F, 1998, THYROID, V8, P1185, DOI 10.1089/thy.1998.8.1185
   DELANGE F, 1994, THYROID, V4, P107, DOI 10.1089/thy.1994.4.107
   DELANGE F, 1989, B WORLD HEALTH ORGAN, V67, P317
   Delange F, 1999, EUR J ENDOCRINOL, V140, P486, DOI 10.1530/eje.0.1400486
   Delange F, 1997, B WORLD HEALTH ORGAN, V75, P95
   Delange F, 1986, ERADICATION ENDEMIC, P373
   Doufas AG, 1999, EUR J ENDOCRINOL, V140, P505, DOI 10.1530/eje.0.1400505
   FENZI GF, 1986, J ENDOCRINOL INVEST, V9, P161, DOI 10.1007/BF03348088
   FENZI GF, 1986, ENDOCRINOL EXP, V20, P49
   FOLEY TP, 1993, ENDOCRIN METAB CLIN, V22, P593, DOI 10.1016/S0889-8529(18)30152-X
   GREENBERG AH, 1970, J CLIN ENDOCR METAB, V30, P293, DOI 10.1210/jcem-30-3-293
   HEADINGTON JT, 1967, ARCH SURG-CHICAGO, V95, P157
   JAKSIC J, 1994, ARCH DIS CHILD, V70, P103, DOI 10.1136/adc.70.2.103
   Kohler B, 1996, J CLIN ENDOCR METAB, V81, P1563, DOI 10.1210/jc.81.4.1563
   Laurberg P, 1998, J CLIN ENDOCR METAB, V83, P765, DOI 10.1210/jc.83.3.765
   LAURBERG P, 1991, J INTERN MED, V229, P415, DOI 10.1111/j.1365-2796.1991.tb00368.x
   Lindberg B, 1998, ACTA PAEDIATR, V87, P371
   MAHONEY CP, 1987, PEDIATR CLIN N AM, V34, P891
   MARCOCCI C, 1991, J CLIN ENDOCR METAB, V72, P209, DOI 10.1210/jcem-72-1-209
   MARIOTTI S, 1994, EUR J ENDOCRINOL, V130, P552, DOI 10.1530/eje.0.1300552
   MARIOTTI S, 1995, ENDOCR REV, V16, P686, DOI 10.1210/er.16.6.686
   MARIOTTI S, 1996, THYROID IODINE, P155
   MARTINO E, 1994, J ENDOCRINOL INVEST, V17, P653, DOI 10.1007/BF03349681
   MUNTONI S, 1992, DIABETES CARE, V15, P1317, DOI 10.2337/diacare.15.10.1317
   Pacini F, 1998, LANCET, V352, P763, DOI 10.1016/S0140-6736(97)11397-6
   Peterson S, 2000, LANCET, V355, P106, DOI 10.1016/S0140-6736(99)07221-9
   POYHONEN L, 1986, ACTA PAEDIATR SCAND, V75, P272, DOI 10.1111/j.1651-2227.1986.tb10198.x
   RALLISON ML, 1991, AM J MED, V91, P363, DOI 10.1016/0002-9343(91)90153-O
   RALLISON ML, 1975, J PEDIATR-US, V86, P675, DOI 10.1016/S0022-3476(75)80350-7
   ROGERS DG, 1994, AM FAM PHYSICIAN, V50, P344
   Salabe-Lotz H, 1990, Thyroidology, V2, P107
   Songini M, 1998, DIABETOLOGIA, V41, P221, DOI 10.1007/s001250050893
   SOTO RJ, 1967, J CLIN ENDOCR METAB, V27, P1581, DOI 10.1210/jcem-27-11-1581
   TUNBRIDGE WMG, 1977, CLIN ENDOCRINOL, V7, P481, DOI 10.1111/j.1365-2265.1977.tb01340.x
   VANDERPUMP MPJ, 1995, CLIN ENDOCRINOL, V43, P55, DOI 10.1111/j.1365-2265.1995.tb01894.x
   VITTI P, 1994, J CLIN ENDOCR METAB, V78, P1020, DOI 10.1210/jc.78.5.1020
   VITTI P, 1994, J CLIN ENDOCR METAB, V79, P600, DOI 10.1210/jc.79.2.600
   WEETMAN AP, 1994, ENDOCR REV, V15, P788, DOI 10.1210/er.15.6.788
   WEETMAN AP, 1994, J CLIN ENDOCR METAB, V78, P1017
NR 49
TC 59
Z9 65
U1 0
U2 1
PU MARY ANN LIEBERT, INC
PI NEW ROCHELLE
PA 140 HUGUENOT STREET, 3RD FL, NEW ROCHELLE, NY 10801 USA
SN 1050-7256
EI 1557-9077
J9 THYROID
JI Thyroid
PD SEP
PY 2001
VL 11
IS 9
BP 849
EP 857
DI 10.1089/105072501316973109
PG 9
WC Endocrinology & Metabolism
WE Science Citation Index Expanded (SCI-EXPANDED)
SC Endocrinology & Metabolism
GA 472ZG
UT WOS:000171014400007
PM 11575854
DA 2022-12-31
ER

PT J
AU Diazzi, C
   Brigante, G
   Rossi, G
   Rochira, V
AF Diazzi, Chiara
   Brigante, Giulia
   Rossi, Giulio
   Rochira, Vincenzo
TI Propylthiouracil-Induced Interstitial Pneumonia in a Caucasian Woman
   with Amiodarone-Induced Thyrotoxicosis
SO THYROID
LA English
DT Article
ID ANTINEUTROPHIL CYTOPLASMIC ANTIBODY; TOXICITY
AB Background: Propylthiouracil (PTU) therapy is associated with a variety of adverse reactions, among the most rare being interstitial pneumonia. To date, this has been reported in four Asian patients with autoimmune hyperthyroidism. Here we describe a Caucasian woman who developed a bronchiolitis obliterans organizing pneumonia (BOOP)-like interstitial pneumonia after PTU administration for amiodarone-induced thyrotoxicosis.
   Patient Findings: The patient was a 68-year-old woman who had been treated with amiodarone for chronic atrial fibrillation starting in May 2004. She had been a heavy smoker with a history of hypertension but no dust exposures. In October 2006, amiodarone was stopped after she developed thyrotoxicosis. In January 2007 serum thyroid-stimulating hormone (TSH) was 0.01mIU/L (0.35-4.94) and free T4 was 17.5 pg/mL (7 to 15). She was initially started on methimazole and then changed to PTU after she developed pruritus. She developed severe dyspnea 9 months after starting PTU. At the time she was also taking warfarin, enalapril, and sotalol. Chest X-ray showed diffuse interstitial peripheral opacities and transbronchial lung biopsy revealed subacute lung injury with organizing pneumonia with hyperplasia of the alveolar type 2 pneumocytes, and characteristics of BOOP-like interstitial pneumonia. Signs and symptoms progressively improved after PTU discontinuation as confirmed at X-ray and computed tomography (CT) scan of the chest and by respiratory function tests. She has been recurrence free for 4 years after stopping PTU.
   Summary: This woman of Caucasian ancestral origin developed BOOP-like interstitial pneumonia after PTU treatment for apparent amiodarone-induced thyrotoxicosis, with resolution of her lung disease after stopping PTU. Tests for TSH receptor antibodies, thyroid peroxidase antibodies, and antinuclear cytoplasmic autoantibody were negative. Thyroid ultrasound was consistent with thyroiditis without nodules.
   Conclusions: PTU-associated interstitial pneumonia is not limited to patients of Asian origin or those with autoimmune thyroid disease. PTU must be withdrawn in the presence of respiratory symptoms and documented interstitial pneumonia. X-ray films, CT-scan, respiratory function tests, and lung biopsy are needed to diagnose PTU-induced interstitial pneumonia with certainty and to monitor the evolution of the disease after PTU discontinuation.
C1 [Diazzi, Chiara; Brigante, Giulia; Rochira, Vincenzo] Univ Modena & Reggio Emilia, Azienda USL Modena, Dept Med Endocrinol & Metab, Unit Endocrinol Metab, I-41126 Modena, Italy.
   [Diazzi, Chiara; Brigante, Giulia; Rochira, Vincenzo] Univ Modena & Reggio Emilia, Azienda USL Modena, Dept Med Endocrinol & Metab, Chair Endocrinol Metab, I-41126 Modena, Italy.
   [Rossi, Giulio] Azienda Osped Univ, Sect Pathol Anat, Modena, Italy.
C3 Universita di Modena e Reggio Emilia; Universita di Modena e Reggio
   Emilia; Universita di Modena e Reggio Emilia; Universita di Modena e
   Reggio Emilia Hospital
RP Rochira, V (Corresponding author)，Univ Modena & Reggio Emilia, Azienda AUSl Modena NOCSAE Baggiovara, Dept Med, Unit Endocrinol & Metab, Via Giardini 1355, I-41126 Modena, Italy.
EM rochira.vincenzo@unimore.it
RI Rochira, Vincenzo/F-4225-2015; Brigante, Giulia/J-8775-2018; Rochira,
   Vincenzo/S-7340-2019; Rossi, Giulio/K-6217-2016; Diazzi,
   Chiara/J-8708-2018; Rossi, Antonio/K-7054-2016
OI Rochira, Vincenzo/0000-0001-8169-0696; Brigante,
   Giulia/0000-0001-8426-4502; Rochira, Vincenzo/0000-0001-8169-0696;
   Rossi, Giulio/0000-0001-8855-1218; Diazzi, Chiara/0000-0002-6259-2481;
   Rossi, Antonio/0000-0003-3295-0345
CR Aksoy M, 1968, LANCET, V22, P1379
   Bahn RS, 2011, THYROID, V21, P593, DOI 10.1089/thy.2010.0417
   Basaria S, 2005, AM J MED, V118, P706, DOI 10.1016/j.amjmed.2004.11.028
   Benyounes M, 2006, WORLD J GASTROENTERO, V12, P6232, DOI 10.3748/wjg.v12.i38.6232
   CHEVROLET JC, 1991, EUR RESPIR J, V4, P899
   Cohen-Lehman J, 2010, NAT REV ENDOCRINOL, V6, P34, DOI 10.1038/nrendo.2009.225
   DAVIES TF, 2008, WILLIAMS TXB ENDOCRI, P333
   Harjai KJ, 1997, ANN INTERN MED, V126, P63, DOI 10.7326/0003-4819-126-1-199701010-00009
   Hatzitolios A, 2009, INT ANGIOL, V28, P353
   Lee JY, 2011, CHEST, V139, P687, DOI 10.1378/chest.10-1558
   Loke YK, 2006, BMJ-BRIT MED J, V332, P335, DOI 10.1136/bmj.38701.399942.63
   Mathieu E, 1999, CLIN RHEUMATOL, V18, P66, DOI 10.1007/s100670050057
   MIYAZONO K, 1984, ARCH INTERN MED, V144, P1764, DOI 10.1001/archinte.144.9.1764
   Ohtsuka M, 1997, EUR RESPIR J, V10, P1405
   Ohwada R, 2003, INTERNAL MED, V42, P1026, DOI 10.2169/internalmedicine.42.1026
   Ozkok A, 2009, CHINESE MED J-PEKING, V122, P1112, DOI 10.3760/cma.j.issn.0366-6999.2009.09.020
   Pearce SHS, 2004, CLIN ENDOCRINOL, V61, P589, DOI 10.1111/j.1365-2265.2004.02135.x
   Sato H, 2000, J CLIN ENDOCR METAB, V85, P4270, DOI 10.1210/jc.85.11.4270
   Shing SN, 1997, J AM COLL CARDIOL, V30, P514
   STANDERTSKJOLDNORDENSTAM CG, 1985, CHEST, V88, P143, DOI 10.1378/chest.88.1.143
   Vandenbroucke JP, 2001, ANN INTERN MED, V134, P330, DOI 10.7326/0003-4819-134-4-200102200-00017
NR 21
TC 2
Z9 2
U1 0
U2 2
PU MARY ANN LIEBERT INC
PI NEW ROCHELLE
PA 140 HUGUENOT STREET, 3RD FL, NEW ROCHELLE, NY 10801 USA
SN 1050-7256
J9 THYROID
JI Thyroid
PD MAR
PY 2012
VL 22
IS 3
BP 325
EP 329
DI 10.1089/thy.2011.0328
PG 5
WC Endocrinology & Metabolism
WE Science Citation Index Expanded (SCI-EXPANDED)
SC Endocrinology & Metabolism
GA 902MF
UT WOS:000301041700014
PM 22313427
DA 2022-12-31
ER

PT J
AU Akalin, A
   Colak, O
   Alatas, O
   Efe, B
AF Akalin, A
   Colak, O
   Alatas, O
   Efe, B
TI Bone remodelling markers and serum cytokines in patients with
   hyperthyroidism
SO CLINICAL ENDOCRINOLOGY
LA English
DT Article
ID NECROSIS-FACTOR-ALPHA; THYROID-HORMONES; SUBACUTE THYROIDITIS; MINERAL
   METABOLISM; GRAVES-DISEASE; INTERLEUKIN-6; TURNOVER; THYROTOXICOSIS;
   PARAMETERS; THERAPY
AB OBJECTIVE This study was designed in order to evaluate bone turnover with bone formation and resorption markers in hyperthyroidism and its possible relationship with serum cytokines interleukin 6 (IL-6) and tumour necrosis-alpha (TNF-alpha), levels of thyroid hormones and thyroid autoantibodies.
   DESIGN AND PATIENTS Twenty-six hyperthyroid patients including nine with Graves'disease, 14 with toxic multinodular disease and three toxic adenoma were studied. Twenty normal subjects served as the control group.
   MEASUREMENTS Serum calcium, phosphorus, total and bone-specific alkaline phosphatase, procollagen type 1-C peptide (PICP), osteocalcin, IL-6 and TNF-alpha measurements were performed and deoxypyridinoline (free DPD), calcium, phosphorus and creatinine levels were measured in fasting morning urine specimens of all hyperthyroid patients and all controls. Also, serum total and free T-3 and T-4 and TSH were analysed and thyroid antiperoxidase and antithyroglobulin antibodies were determined in sera of hyperthyroid patients. Patients with hyperthyroidism received propylthiouracil treatment until the achivement of euthyroidism and then serum cytokine levels were remeasured.
   RESULTS Mean serum values of osteocalcin, total and bone-specific alkaline phosphatase were all significantly higher in hyperthyroid patients than in normal controls. PICP levels were not significantly different between these two groups. Urinary deoxypyridinoline levels were markedly elevated in hyperthyroid patients compared to the control group. There was a significant positive correlation between urinary free DPD levels and serum free T-3, free T-4 and T-4 levels. Serum free T-4 levels also correlated with urinary calcium levels. Serum IL-6 values were significantly higher in hyperthyroid patients compared to control group. TNF-alpha levels were slightly lower in patients with hyperthyroidism. No significant correlation was found between bone remodelling markers and serum cytokines. Serum II-6 levels were correlated positively with age. After the treatment period both IL-6 and TNF-alpha returned to levels comparable with euthyroid controls.
   CONCLUSION Bone turnover is increased in favour of resorption and the rate of resorption is associated with the levels of thyroid hormones in hyperthyroidism. The increase in the levels of serum IL-6 in hyperthyroidism is not related directly with bone resorption seen in hyperthyroidism.
C1 Osmangazi Univ, Sch Med, Dept Endocrinol, TR-26480 Eskisehir, Turkey.
   Osmangazi Univ, Sch Med, Dept Biochem, TR-26480 Eskisehir, Turkey.
C3 Eskisehir Osmangazi University; Eskisehir Osmangazi University
RP Akalin, A (Corresponding author)，Osmangazi Univ, Sch Med, Dept Endocrinol, TR-26480 Eskisehir, Turkey.
RI Alatas, Ozkan/ABH-4907-2020
OI Alatas, Ozkan/0000-0002-1753-8873
CR ALLAIN TJ, 1993, J ENDOCRINOL, V139, P9, DOI 10.1677/joe.0.1390009
   BARTALENA L, 1994, J CLIN ENDOCR METAB, V79, P1424, DOI 10.1210/jc.79.5.1424
   BARTALENA L, 1994, J CLIN ENDOCR METAB, V78, P423, DOI 10.1210/jc.78.2.423
   BERTOLINI DR, 1986, NATURE, V319, P516, DOI 10.1038/319516a0
   CELIK I, 1995, EUR J ENDOCRINOL, V132, P668, DOI 10.1530/eje.0.1320668
   CHARLES P, 1994, BONE MINER, V24, P81, DOI 10.1016/S0169-6009(08)80147-X
   DEMENIS E, 1992, HORM RES, V37, P217, DOI 10.1159/000182315
   Engler H, 1999, CLIN CHIM ACTA, V289, P159, DOI 10.1016/S0009-8981(99)00173-4
   ERIKSEN EF, 1993, J BONE MINER RES, V7, P1243
   GARNERO P, 1994, J CLIN ENDOCR METAB, V78, P955, DOI 10.1210/jc.78.4.955
   GARREL DR, 1986, J CLIN ENDOCR METAB, V62, P1052, DOI 10.1210/jcem-62-5-1052
   Guise TA, 1998, ENDOCR REV, V19, P18, DOI 10.1210/er.19.1.18
   Hofbauer LC, 1996, EUR J ENDOCRINOL, V134, P425, DOI 10.1530/eje.0.1340425
   Jones BM, 1999, J CLIN ENDOCR METAB, V84, P4106, DOI 10.1210/jc.84.11.4106
   KENT GN, 1997, J INT FEDERATION CLI, V9, P1051
   KOJIMA N, 1992, J ENDOCRINOL INVEST, V15, P491, DOI 10.1007/BF03348786
   KRAKAUER JC, 1992, ARCH INTERN MED, V152, P360, DOI 10.1001/archinte.152.2.360
   Lakatos P, 1997, J CLIN ENDOCR METAB, V82, P78, DOI 10.1210/jc.82.1.78
   MANOLAGAS SC, 1995, NEW ENGL J MED, V332, P305, DOI 10.1056/NEJM199502023320506
   MELKKO J, 1990, CLIN CHEM, V36, P1328
   MOSEKILDE L, 1990, ENDOCRIN METAB CLIN, V19, P35, DOI 10.1016/S0889-8529(18)30338-4
   Pantazi H, 2000, J CLIN ENDOCR METAB, V85, P1099, DOI 10.1210/jc.85.3.1099
   Siddiqi A, 1998, J ENDOCRINOL, V157, P453, DOI 10.1677/joe.0.1570453
   Siddiqi A, 1999, J CLIN ENDOCR METAB, V84, P435, DOI 10.1210/jc.84.2.435
   Siddiqi A, 1997, J CLIN ENDOCR METAB, V82, P753, DOI 10.1210/jc.82.3.753
   STEVEN RS, 1996, ENDOCRINOL CLIN N AM, V25, P921
   Uzzan B, 1996, J CLIN ENDOCR METAB, V81, P4278, DOI 10.1210/jc.81.12.4278
   Yamada T, 1996, J CLIN ENDOCR METAB, V81, P577, DOI 10.1210/jc.81.2.577
   YONEDA M, 1988, ENDOCRINOL JAPON, V35, P121
NR 29
TC 52
Z9 57
U1 0
U2 13
PU BLACKWELL PUBLISHING LTD
PI OXFORD
PA 9600 GARSINGTON RD, OXFORD OX4 2DG, OXON, ENGLAND
SN 0300-0664
J9 CLIN ENDOCRINOL
JI Clin. Endocrinol.
PD JUL
PY 2002
VL 57
IS 1
BP 125
EP 129
DI 10.1046/j.1365-2265.2002.01578.x
PG 5
WC Endocrinology & Metabolism
WE Science Citation Index Expanded (SCI-EXPANDED)
SC Endocrinology & Metabolism
GA 570BU
UT WOS:000176638800018
PM 12100080
DA 2022-12-31
ER

PT J
AU Bogazzi, F
   Bartalena, L
   Tomisti, L
   Dell'Unto, E
   Cosci, C
   Sardella, C
   Tanda, ML
   Lai, A
   Gasperi, M
   Aghini-Lombardi, F
   Martino, E
AF Bogazzi, F.
   Bartalena, L.
   Tomisti, L.
   Dell'Unto, E.
   Cosci, C.
   Sardella, C.
   Tanda, M. L.
   Lai, A.
   Gasperi, M.
   Aghini-Lombardi, F.
   Martino, E.
TI Potassium perchlorate only temporarily restores euthroidism in patients
   with amiodarone-induced hypothyroidism who continue amiodarone therapy
SO JOURNAL OF ENDOCRINOLOGICAL INVESTIGATION
LA English
DT Article
DE amiodarone-induced hypothyroidism; hypothyroidism; potassium
   perchlorate; iodine; amiodarone
ID IODINE-INDUCED HYPOTHYROIDISM; INDUCED THYROTOXICOSIS; PREVIOUS EPISODE;
   THYROID-FUNCTION; SUBCLINICAL HYPOTHYROIDISM; SUBACUTE THYROIDITIS;
   EUTHYROID SUBJECTS; DYSFUNCTION
[truncated: 20,979 more chars]
